# Supplementary material for: Stable Isotope–Assisted Plant Metabolomics: Combination of Global and Tracer-Based Labeling for Enhanced Untargeted Profiling and Compound Annotation
Source: Front Plant Sci. 2019 Oct 25;10:1366. doi: 10.3389/fpls.2019.01366 (PMC6824187; doi:10.3389/fpls.2019.01366)
Supplement: Supplementary Datasheet 1 — Collection of acquired MS/MS fragmentation spectra. [file DataSheet_1.zip]

Archive with 911 entries (909 files):
- SupportingInformation MSMSSpectra/
- SupportingInformation MSMSSpectra/identified/
- SupportingInformation MSMSSpectra/identified/5'-Deoxy-5'-(methylthio)adenosine_MSMS_201_1.tsv
- SupportingInformation MSMSSpectra/identified/Azelaic acid_MSMS_698_1.tsv
- SupportingInformation MSMSSpectra/identified/Chlorogenic acid_MSMS_267_1.tsv
- SupportingInformation MSMSSpectra/identified/Homoorientin_MSMS_486_1.tsv
- SupportingInformation MSMSSpectra/identified/Phenylalanine_MSMS_113_1.tsv
- SupportingInformation MSMSSpectra/identified/QUESTIONMARK-linolenic acid_MSMS_1388_1.tsv
- SupportingInformation MSMSSpectra/identified/Sinapoyl aldehyde_MSMS_518_1.tsv
- SupportingInformation MSMSSpectra/identified/Trimethyltricetin_MSMS_1043_1.tsv
- SupportingInformation MSMSSpectra/identified/Tryptophan_MSMS_198_1.tsv
- SupportingInformation MSMSSpectra/identified/Vanillin_MSMS_373_1.tsv
- SupportingInformation MSMSSpectra/identified/Vitexin_MSMS_521_1.tsv
- SupportingInformation MSMSSpectra/MSMS_1000_1.tsv
- SupportingInformation MSMSSpectra/MSMS_1002_1.tsv
- SupportingInformation MSMSSpectra/MSMS_1003_1.tsv
- SupportingInformation MSMSSpectra/MSMS_1004_1.tsv
- SupportingInformation MSMSSpectra/MSMS_1004_12.tsv
- SupportingInformation MSMSSpectra/MSMS_1004_15.tsv
- SupportingInformation MSMSSpectra/MSMS_1004_19.tsv
- SupportingInformation MSMSSpectra/MSMS_1004_20.tsv
- SupportingInformation MSMSSpectra/MSMS_1004_23.tsv
- SupportingInformation MSMSSpectra/MSMS_1004_24.tsv
- SupportingInformation MSMSSpectra/MSMS_1004_34.tsv
- SupportingInformation MSMSSpectra/MSMS_1004_38.tsv
- SupportingInformation MSMSSpectra/MSMS_1004_41.tsv
- SupportingInformation MSMSSpectra/MSMS_1004_52.tsv
- SupportingInformation MSMSSpectra/MSMS_1011_1.tsv
- SupportingInformation MSMSSpectra/MSMS_1021_1.tsv
- SupportingInformation MSMSSpectra/MSMS_1021_4.tsv
- SupportingInformation MSMSSpectra/MSMS_1021_5.tsv
- SupportingInformation MSMSSpectra/MSMS_1021_6.tsv
- SupportingInformation MSMSSpectra/MSMS_1024_1.tsv
- SupportingInformation MSMSSpectra/MSMS_1032_1.tsv
- SupportingInformation MSMSSpectra/MSMS_1033_1.tsv
- SupportingInformation MSMSSpectra/MSMS_1037_11.tsv
- SupportingInformation MSMSSpectra/MSMS_1037_12.tsv
- SupportingInformation MSMSSpectra/MSMS_1037_13.tsv
- SupportingInformation MSMSSpectra/MSMS_1037_3.tsv
- SupportingInformation MSMSSpectra/MSMS_1040_1.tsv
- SupportingInformation MSMSSpectra/MSMS_1041_1.tsv
- SupportingInformation MSMSSpectra/MSMS_1041_2.tsv
- SupportingInformation MSMSSpectra/MSMS_1043_1.tsv
- SupportingInformation MSMSSpectra/MSMS_1043_7.tsv
- SupportingInformation MSMSSpectra/MSMS_1045_1.tsv
- SupportingInformation MSMSSpectra/MSMS_1045_3.tsv
- SupportingInformation MSMSSpectra/MSMS_1045_5.tsv
- SupportingInformation MSMSSpectra/MSMS_1045_6.tsv
- SupportingInformation MSMSSpectra/MSMS_1045_7.tsv
- SupportingInformation MSMSSpectra/MSMS_104_1.tsv
- SupportingInformation MSMSSpectra/MSMS_104_2.tsv
- SupportingInformation MSMSSpectra/MSMS_104_3.tsv
- SupportingInformation MSMSSpectra/MSMS_1051_3.tsv
- SupportingInformation MSMSSpectra/MSMS_1052_1.tsv
- SupportingInformation MSMSSpectra/MSMS_1052_2.tsv
- SupportingInformation MSMSSpectra/MSMS_1059_12.tsv
- SupportingInformation MSMSSpectra/MSMS_1063_1.tsv
- SupportingInformation MSMSSpectra/MSMS_1063_16.tsv
- SupportingInformation MSMSSpectra/MSMS_1063_18.tsv
- SupportingInformation MSMSSpectra/MSMS_1063_19.tsv
- SupportingInformation MSMSSpectra/MSMS_1063_24.tsv
- SupportingInformation MSMSSpectra/MSMS_1063_29.tsv
- SupportingInformation MSMSSpectra/MSMS_1063_30.tsv
- SupportingInformation MSMSSpectra/MSMS_1066_2.tsv
- SupportingInformation MSMSSpectra/MSMS_1077_2.tsv
- SupportingInformation MSMSSpectra/MSMS_1080_1.tsv
- SupportingInformation MSMSSpectra/MSMS_1081_1.tsv
- SupportingInformation MSMSSpectra/MSMS_1081_6.tsv
- SupportingInformation MSMSSpectra/MSMS_1083_1.tsv
- SupportingInformation MSMSSpectra/MSMS_1086_1.tsv
- SupportingInformation MSMSSpectra/MSMS_1086_12.tsv
- SupportingInformation MSMSSpectra/MSMS_1086_13.tsv
- SupportingInformation MSMSSpectra/MSMS_1087_1.tsv
- SupportingInformation MSMSSpectra/MSMS_1090_1.tsv
- SupportingInformation MSMSSpectra/MSMS_1091_1.tsv
- SupportingInformation MSMSSpectra/MSMS_1092_1.tsv
- SupportingInformation MSMSSpectra/MSMS_1092_4.tsv
- SupportingInformation MSMSSpectra/MSMS_1092_6.tsv
- SupportingInformation MSMSSpectra/MSMS_1095_1.tsv
- SupportingInformation MSMSSpectra/MSMS_1096_5.tsv
- SupportingInformation MSMSSpectra/MSMS_110_1.tsv
- SupportingInformation MSMSSpectra/MSMS_1110_1.tsv
- SupportingInformation MSMSSpectra/MSMS_1111_1.tsv
- SupportingInformation MSMSSpectra/MSMS_1111_3.tsv
- SupportingInformation MSMSSpectra/MSMS_1121_1.tsv
- SupportingInformation MSMSSpectra/MSMS_1121_10.tsv
- SupportingInformation MSMSSpectra/MSMS_1121_11.tsv
- SupportingInformation MSMSSpectra/MSMS_1121_17.tsv
- SupportingInformation MSMSSpectra/MSMS_1121_7.tsv
- SupportingInformation MSMSSpectra/MSMS_1121_8.tsv
- SupportingInformation MSMSSpectra/MSMS_1126_4.tsv
- SupportingInformation MSMSSpectra/MSMS_1129_1.tsv
- SupportingInformation MSMSSpectra/MSMS_1130_1.tsv
- SupportingInformation MSMSSpectra/MSMS_1131_1.tsv
- SupportingInformation MSMSSpectra/MSMS_1131_5.tsv
- SupportingInformation MSMSSpectra/MSMS_1131_7.tsv
- SupportingInformation MSMSSpectra/MSMS_1132_1.tsv
- SupportingInformation MSMSSpectra/MSMS_113_1.tsv
- SupportingInformation MSMSSpectra/MSMS_113_3.tsv
- SupportingInformation MSMSSpectra/MSMS_113_4.tsv
- SupportingInformation MSMSSpectra/MSMS_113_9.tsv
- SupportingInformation MSMSSpectra/MSMS_1155_1.tsv
- SupportingInformation MSMSSpectra/MSMS_1155_7.tsv
- SupportingInformation MSMSSpectra/MSMS_1155_9.tsv
- SupportingInformation MSMSSpectra/MSMS_1158_1.tsv
- SupportingInformation MSMSSpectra/MSMS_1159_1.tsv
- SupportingInformation MSMSSpectra/MSMS_1162_1.tsv
- SupportingInformation MSMSSpectra/MSMS_1170_1.tsv
- SupportingInformation MSMSSpectra/MSMS_1171_1.tsv
- SupportingInformation MSMSSpectra/MSMS_1181_1.tsv
- SupportingInformation MSMSSpectra/MSMS_1181_3.tsv
- SupportingInformation MSMSSpectra/MSMS_1184_1.tsv
- SupportingInformation MSMSSpectra/MSMS_1184_3.tsv
- SupportingInformation MSMSSpectra/MSMS_1197_3.tsv
- SupportingInformation MSMSSpectra/MSMS_1197_5.tsv
- SupportingInformation MSMSSpectra/MSMS_1203_1.tsv
- SupportingInformation MSMSSpectra/MSMS_1203_16.tsv
- SupportingInformation MSMSSpectra/MSMS_1203_19.tsv
- SupportingInformation MSMSSpectra/MSMS_1203_20.tsv
- SupportingInformation MSMSSpectra/MSMS_1203_33.tsv
- SupportingInformation MSMSSpectra/MSMS_1203_34.tsv
- SupportingInformation MSMSSpectra/MSMS_1203_37.tsv
- SupportingInformation MSMSSpectra/MSMS_1206_1.tsv
- SupportingInformation MSMSSpectra/MSMS_1211_2.tsv
- SupportingInformation MSMSSpectra/MSMS_1220_1.tsv
- SupportingInformation MSMSSpectra/MSMS_1225_1.tsv
- SupportingInformation MSMSSpectra/MSMS_1226_1.tsv
- SupportingInformation MSMSSpectra/MSMS_1234_1.tsv
- SupportingInformation MSMSSpectra/MSMS_1234_10.tsv
- SupportingInformation MSMSSpectra/MSMS_1234_4.tsv
- SupportingInformation MSMSSpectra/MSMS_1243_1.tsv
- SupportingInformation MSMSSpectra/MSMS_1263_3.tsv
- SupportingInformation MSMSSpectra/MSMS_1263_4.tsv
- SupportingInformation MSMSSpectra/MSMS_1263_5.tsv
- SupportingInformation MSMSSpectra/MSMS_1267_1.tsv
- SupportingInformation MSMSSpectra/MSMS_1268_5.tsv
- SupportingInformation MSMSSpectra/MSMS_1273_1.tsv
- SupportingInformation MSMSSpectra/MSMS_1274_1.tsv
- SupportingInformation MSMSSpectra/MSMS_1280_1.tsv
- SupportingInformation MSMSSpectra/MSMS_1280_12.tsv
- SupportingInformation MSMSSpectra/MSMS_1280_8.tsv
- SupportingInformation MSMSSpectra/MSMS_1282_3.tsv
- SupportingInformation MSMSSpectra/MSMS_1282_7.tsv
- SupportingInformation MSMSSpectra/MSMS_1299_1.tsv
- SupportingInformation MSMSSpectra/MSMS_1304_1.tsv
- SupportingInformation MSMSSpectra/MSMS_1308_1.tsv
- SupportingInformation MSMSSpectra/MSMS_1315_1.tsv
- SupportingInformation MSMSSpectra/MSMS_1315_13.tsv
- SupportingInformation MSMSSpectra/MSMS_1315_4.tsv
- SupportingInformation MSMSSpectra/MSMS_1315_5.tsv
- SupportingInformation MSMSSpectra/MSMS_1315_6.tsv
- SupportingInformation MSMSSpectra/MSMS_1315_7.tsv
- SupportingInformation MSMSSpectra/MSMS_1327_1.tsv
- SupportingInformation MSMSSpectra/MSMS_1332_1.tsv
- SupportingInformation MSMSSpectra/MSMS_1332_15.tsv
- SupportingInformation MSMSSpectra/MSMS_1332_16.tsv
- SupportingInformation MSMSSpectra/MSMS_1332_17.tsv
- SupportingInformation MSMSSpectra/MSMS_1332_7.tsv
- SupportingInformation MSMSSpectra/MSMS_1332_9.tsv
- SupportingInformation MSMSSpectra/MSMS_1339_1.tsv
- SupportingInformation MSMSSpectra/MSMS_1339_2.tsv
- SupportingInformation MSMSSpectra/MSMS_1359_1.tsv
- SupportingInformation MSMSSpectra/MSMS_1364_3.tsv
- SupportingInformation MSMSSpectra/MSMS_1364_4.tsv
- SupportingInformation MSMSSpectra/MSMS_1376_1.tsv
- SupportingInformation MSMSSpectra/MSMS_1382_17.tsv
- SupportingInformation MSMSSpectra/MSMS_1388_1.tsv
- SupportingInformation MSMSSpectra/MSMS_1388_5.tsv
- SupportingInformation MSMSSpectra/MSMS_1388_9.tsv
- SupportingInformation MSMSSpectra/MSMS_138_1.tsv
- SupportingInformation MSMSSpectra/MSMS_138_2.tsv
- SupportingInformation MSMSSpectra/MSMS_138_5.tsv
- SupportingInformation MSMSSpectra/MSMS_139_1.tsv
- SupportingInformation MSMSSpectra/MSMS_1400_1.tsv
- SupportingInformation MSMSSpectra/MSMS_1400_10.tsv
- SupportingInformation MSMSSpectra/MSMS_1400_13.tsv
- SupportingInformation MSMSSpectra/MSMS_1400_19.tsv
- SupportingInformation MSMSSpectra/MSMS_1400_20.tsv
- SupportingInformation MSMSSpectra/MSMS_1400_21.tsv
- SupportingInformation MSMSSpectra/MSMS_1400_23.tsv
- SupportingInformation MSMSSpectra/MSMS_1400_26.tsv
- SupportingInformation MSMSSpectra/MSMS_1400_27.tsv
- SupportingInformation MSMSSpectra/MSMS_1400_28.tsv
- SupportingInformation MSMSSpectra/MSMS_1400_29.tsv
- SupportingInformation MSMSSpectra/MSMS_1400_8.tsv
- SupportingInformation MSMSSpectra/MSMS_1402_1.tsv
- SupportingInformation MSMSSpectra/MSMS_1409_1.tsv
- SupportingInformation MSMSSpectra/MSMS_1412_1.tsv
- SupportingInformation MSMSSpectra/MSMS_1413_1.tsv
- SupportingInformation MSMSSpectra/MSMS_1413_4.tsv
- SupportingInformation MSMSSpectra/MSMS_1413_7.tsv
- SupportingInformation MSMSSpectra/MSMS_1416_1.tsv
- SupportingInformation MSMSSpectra/MSMS_1417_1.tsv
- SupportingInformation MSMSSpectra/MSMS_1417_5.tsv
- SupportingInformation MSMSSpectra/MSMS_1423_1.tsv
- SupportingInformation MSMSSpectra/MSMS_1423_3.tsv
- SupportingInformation MSMSSpectra/MSMS_1430_1.tsv
- SupportingInformation MSMSSpectra/MSMS_1431_1.tsv
- SupportingInformation MSMSSpectra/MSMS_1432_1.tsv
- SupportingInformation MSMSSpectra/MSMS_1432_10.tsv
- SupportingInformation MSMSSpectra/MSMS_1432_11.tsv
- SupportingInformation MSMSSpectra/MSMS_1432_20.tsv
- SupportingInformation MSMSSpectra/MSMS_1432_23.tsv
- SupportingInformation MSMSSpectra/MSMS_1432_24.tsv
- SupportingInformation MSMSSpectra/MSMS_1432_26.tsv
- SupportingInformation MSMSSpectra/MSMS_1432_4.tsv
- SupportingInformation MSMSSpectra/MSMS_1432_5.tsv
- SupportingInformation MSMSSpectra/MSMS_1432_9.tsv
- SupportingInformation MSMSSpectra/MSMS_1438_1.tsv
- SupportingInformation MSMSSpectra/MSMS_1439_1.tsv
- SupportingInformation MSMSSpectra/MSMS_1439_15.tsv
- SupportingInformation MSMSSpectra/MSMS_1439_16.tsv
- SupportingInformation MSMSSpectra/MSMS_1439_17.tsv
- SupportingInformation MSMSSpectra/MSMS_1439_19.tsv
- SupportingInformation MSMSSpectra/MSMS_1439_20.tsv
- SupportingInformation MSMSSpectra/MSMS_1439_5.tsv
- SupportingInformation MSMSSpectra/MSMS_1439_6.tsv
- SupportingInformation MSMSSpectra/MSMS_1443_1.tsv
- SupportingInformation MSMSSpectra/MSMS_1443_7.tsv
- SupportingInformation MSMSSpectra/MSMS_1443_8.tsv
- SupportingInformation MSMSSpectra/MSMS_1446_1.tsv
- SupportingInformation MSMSSpectra/MSMS_1446_2.tsv
- SupportingInformation MSMSSpectra/MSMS_1447_2.tsv
- SupportingInformation MSMSSpectra/MSMS_1453_1.tsv
- SupportingInformation MSMSSpectra/MSMS_1461_1.tsv
- SupportingInformation MSMSSpectra/MSMS_1461_10.tsv
- SupportingInformation MSMSSpectra/MSMS_1461_11.tsv
- SupportingInformation MSMSSpectra/MSMS_1461_12.tsv
- SupportingInformation MSMSSpectra/MSMS_1461_5.tsv
- SupportingInformation MSMSSpectra/MSMS_1461_8.tsv
- SupportingInformation MSMSSpectra/MSMS_1463_1.tsv
- SupportingInformation MSMSSpectra/MSMS_1463_4.tsv
- SupportingInformation MSMSSpectra/MSMS_1464_1.tsv
- SupportingInformation MSMSSpectra/MSMS_1469_1.tsv
- SupportingInformation MSMSSpectra/MSMS_146_1.tsv
- SupportingInformation MSMSSpectra/MSMS_1471_1.tsv
- SupportingInformation MSMSSpectra/MSMS_1477_1.tsv
- SupportingInformation MSMSSpectra/MSMS_1477_4.tsv
- SupportingInformation MSMSSpectra/MSMS_1477_5.tsv
- SupportingInformation MSMSSpectra/MSMS_1479_1.tsv
- SupportingInformation MSMSSpectra/MSMS_147_1.tsv
- SupportingInformation MSMSSpectra/MSMS_147_2.tsv
- SupportingInformation MSMSSpectra/MSMS_1489_1.tsv
- SupportingInformation MSMSSpectra/MSMS_1492_1.tsv
- SupportingInformation MSMSSpectra/MSMS_1496_1.tsv
- SupportingInformation MSMSSpectra/MSMS_1496_4.tsv
- SupportingInformation MSMSSpectra/MSMS_14_1.tsv
- SupportingInformation MSMSSpectra/MSMS_1501_1.tsv
- SupportingInformation MSMSSpectra/MSMS_1515_1.tsv
- SupportingInformation MSMSSpectra/MSMS_1517_1.tsv
- SupportingInformation MSMSSpectra/MSMS_1517_10.tsv
- SupportingInformation MSMSSpectra/MSMS_1517_4.tsv
- SupportingInformation MSMSSpectra/MSMS_1517_8.tsv
- SupportingInformation MSMSSpectra/MSMS_1517_9.tsv
- SupportingInformation MSMSSpectra/MSMS_1527_1.tsv
- SupportingInformation MSMSSpectra/MSMS_1527_2.tsv
- SupportingInformation MSMSSpectra/MSMS_1537_1.tsv
- SupportingInformation MSMSSpectra/MSMS_1537_2.tsv
- SupportingInformation MSMSSpectra/MSMS_1549_1.tsv
- SupportingInformation MSMSSpectra/MSMS_1549_3.tsv
- SupportingInformation MSMSSpectra/MSMS_1549_5.tsv
- SupportingInformation MSMSSpectra/MSMS_1549_6.tsv
- SupportingInformation MSMSSpectra/MSMS_1549_7.tsv
- SupportingInformation MSMSSpectra/MSMS_1555_1.tsv
- SupportingInformation MSMSSpectra/MSMS_1556_1.tsv
- SupportingInformation MSMSSpectra/MSMS_1556_11.tsv
- SupportingInformation MSMSSpectra/MSMS_1556_2.tsv
- SupportingInformation MSMSSpectra/MSMS_1556_3.tsv
- SupportingInformation MSMSSpectra/MSMS_1556_8.tsv
- SupportingInformation MSMSSpectra/MSMS_155_1.tsv
- SupportingInformation MSMSSpectra/MSMS_155_2.tsv
- SupportingInformation MSMSSpectra/MSMS_1560_1.tsv
- SupportingInformation MSMSSpectra/MSMS_1560_2.tsv
- SupportingInformation MSMSSpectra/MSMS_1568_1.tsv
- SupportingInformation MSMSSpectra/MSMS_156_1.tsv
- SupportingInformation MSMSSpectra/MSMS_1570_1.tsv
- SupportingInformation MSMSSpectra/MSMS_1573_1.tsv
- SupportingInformation MSMSSpectra/MSMS_1576_12.tsv
- SupportingInformation MSMSSpectra/MSMS_1576_13.tsv
- SupportingInformation MSMSSpectra/MSMS_1576_4.tsv
- SupportingInformation MSMSSpectra/MSMS_1577_1.tsv
- SupportingInformation MSMSSpectra/MSMS_158_2.tsv
- SupportingInformation MSMSSpectra/MSMS_1591_1.tsv
- SupportingInformation MSMSSpectra/MSMS_1593_1.tsv
- SupportingInformation MSMSSpectra/MSMS_1600_1.tsv
- SupportingInformation MSMSSpectra/MSMS_1615_1.tsv
- SupportingInformation MSMSSpectra/MSMS_1616_1.tsv
- SupportingInformation MSMSSpectra/MSMS_1617_1.tsv
- SupportingInformation MSMSSpectra/MSMS_1617_6.tsv
- SupportingInformation MSMSSpectra/MSMS_1617_7.tsv
- SupportingInformation MSMSSpectra/MSMS_1617_8.tsv
- SupportingInformation MSMSSpectra/MSMS_1634_1.tsv
- SupportingInformation MSMSSpectra/MSMS_1634_17.tsv
- SupportingInformation MSMSSpectra/MSMS_1634_18.tsv
- SupportingInformation MSMSSpectra/MSMS_1634_24.tsv
- SupportingInformation MSMSSpectra/MSMS_1634_8.tsv
- SupportingInformation MSMSSpectra/MSMS_1653_1.tsv
- SupportingInformation MSMSSpectra/MSMS_1672_1.tsv
- SupportingInformation MSMSSpectra/MSMS_1672_3.tsv
- SupportingInformation MSMSSpectra/MSMS_167_4.tsv
[truncated: 611 more entries]
