# Supplementary material for: Stable Isotope–Assisted Plant Metabolomics: Combination of Global and Tracer-Based Labeling for Enhanced Untargeted Profiling and Compound Annotation
Source: Front Plant Sci. 2019 Oct 25;10:1366. doi: 10.3389/fpls.2019.01366 (PMC6824187; doi:10.3389/fpls.2019.01366)
Supplement: Supplementary Datasheet 1 — Collection of acquired MS/MS fragmentation spectra. [file DataSheet_1.zip › SupportingInformation MSMSSpectra/identified/5'-Deoxy-5'-(methylthio)adenosine_MSMS_201_1.tsv]

# Publication
# -----------
# Title: Stable isotope assisted plant metabolomics: Combination of global and tracer based labeling for enhanced untargeted profiling and compound annotation
# Authors: Maria Doppler, Christoph Bueschl, Bernhard Kluger, Andrea Koutnik, Marc Lemmens, Hermann Buerstmayr, Justyna Rechthaler, Rudolf Krska, Gerhard Adam, Rainer Schuhmacher
# Journal: Frontiers in Plant Science, section Plant Metabolism and Chemodiversity
# Submitted: May 2019
#
# Compound
# --------
# ID: 201_1
# Identified as: 5'-Deoxy-5'-(methylthio)adenosine
# MZ: 298.09689
# RT: 8.98 min
# GML Cn: 11
# PHE Cn: 0
# TRP Cn: 0
# Charge: 1
# Ion mode: +
# Adduct:
#
# MSMS spectra
# ------------
# Note: This MS/MS spectra has not been curated or checked manually. It is the raw-spectra exported from the DDA-MS/MS acquisition.
#
MZ	Intensity	NormalizedIntensity [%]
50.27008	5524.2	0.1
61.01083	368655.5	4.8
69.03363	12790.2	0.2
74.15388	5798.7	0.1
75.02628	122403.8	1.6
80.65213	5836.4	0.1
89.20037	5632.1	0.1
91.70826	5826.1	0.1
97.02840	134576.9	1.8
97.63617	5815.5	0.1
102.36135	5941.8	0.1
103.02108	37035.7	0.5
103.64614	6697.4	0.1
107.01605	8253.1	0.1
119.03519	7348.6	0.1
135.05408	7264.8	0.1
136.06174	7674347.0	100.0
136.48811	7431.8	0.1
137.06516	7353.8	0.1
145.03171	161701.0	2.1
146.05617	6390.2	0.1
163.04211	104155.6	1.4
178.62567	5939.1	0.1
217.15369	8734.3	0.1
218.17273	6063.6	0.1
238.07545	8236.6	0.1
298.09650	203641.5	2.7
