# Supplementary material for: Stable Isotope–Assisted Plant Metabolomics: Combination of Global and Tracer-Based Labeling for Enhanced Untargeted Profiling and Compound Annotation
Source: Front Plant Sci. 2019 Oct 25;10:1366. doi: 10.3389/fpls.2019.01366 (PMC6824187; doi:10.3389/fpls.2019.01366)
Supplement: Supplementary Datasheet 1 — Collection of acquired MS/MS fragmentation spectra. [file DataSheet_1.zip › SupportingInformation MSMSSpectra/identified/Azelaic acid_MSMS_698_1.tsv]

# Publication
# -----------
# Title: Stable isotope assisted plant metabolomics: Combination of global and tracer based labeling for enhanced untargeted profiling and compound annotation
# Authors: Maria Doppler, Christoph Bueschl, Bernhard Kluger, Andrea Koutnik, Marc Lemmens, Hermann Buerstmayr, Justyna Rechthaler, Rudolf Krska, Gerhard Adam, Rainer Schuhmacher
# Journal: Frontiers in Plant Science, section Plant Metabolism and Chemodiversity
# Submitted: May 2019
#
# Compound
# --------
# ID: 698_1
# Identified as: Azelaic acid
# MZ: 187.09696
# RT: 19.48 min
# GML Cn: 9
# PHE Cn: 0
# TRP Cn: 0
# Charge: 1
# Ion mode: -
# Adduct: [M-H]-
#
# MSMS spectra
# ------------
# Note: This MS/MS spectra has not been curated or checked manually. It is the raw-spectra exported from the DDA-MS/MS acquisition.
#
MZ	Intensity	NormalizedIntensity [%]
50.42001	1672.4	0.1
51.77196	2094.0	0.2
57.03409	30037.5	2.6
57.25859	1768.8	0.2
59.00167	1808.2	0.2
60.49601	1726.6	0.2
61.28323	1579.7	0.1
65.89752	1849.2	0.2
68.17687	1646.8	0.1
69.03423	1786.2	0.2
72.51391	1800.9	0.2
77.36490	2086.5	0.2
83.05008	3018.2	0.3
97.06583	97002.5	8.6
99.92580	4193.6	0.4
108.12605	1793.3	0.2
123.08150	28930.8	2.6
125.09712	1133744.5	100.0
126.10059	16127.5	1.4
143.10782	21193.8	1.9
143.89882	2479.3	0.2
158.89313	3485.2	0.3
159.89386	2631.6	0.2
169.08708	27116.4	2.4
187.09755	578996.8	51.1
188.10054	8606.8	0.8
