# Supplementary material for: Stable Isotope–Assisted Plant Metabolomics: Combination of Global and Tracer-Based Labeling for Enhanced Untargeted Profiling and Compound Annotation
Source: Front Plant Sci. 2019 Oct 25;10:1366. doi: 10.3389/fpls.2019.01366 (PMC6824187; doi:10.3389/fpls.2019.01366)
Supplement: Supplementary Datasheet 1 — Collection of acquired MS/MS fragmentation spectra. [file DataSheet_1.zip › SupportingInformation MSMSSpectra/identified/Chlorogenic acid_MSMS_267_1.tsv]

# Publication
# -----------
# Title: Stable isotope assisted plant metabolomics: Combination of global and tracer based labeling for enhanced untargeted profiling and compound annotation
# Authors: Maria Doppler, Christoph Bueschl, Bernhard Kluger, Andrea Koutnik, Marc Lemmens, Hermann Buerstmayr, Justyna Rechthaler, Rudolf Krska, Gerhard Adam, Rainer Schuhmacher
# Journal: Frontiers in Plant Science, section Plant Metabolism and Chemodiversity
# Submitted: May 2019
#
# Compound
# --------
# ID: 267_1
# Identified as: Chlorogenic acid
# MZ: 353.08806
# RT: 10.89 min
# GML Cn: 16
# PHE Cn: 0
# TRP Cn: 0
# Charge: 1
# Ion mode: -
# Adduct:
#
# MSMS spectra
# ------------
# Note: This MS/MS spectra has not been curated or checked manually. It is the raw-spectra exported from the DDA-MS/MS acquisition.
#
MZ	Intensity	NormalizedIntensity [%]
69.16284	1235.7	0.3
70.96951	1304.7	0.3
76.01408	1129.7	0.3
82.25497	1118.2	0.3
82.84844	1389.5	0.4
85.02943	5239.7	1.4
88.12412	1153.0	0.3
93.03438	2091.6	0.6
99.92574	2935.0	0.8
106.81438	1223.1	0.3
107.12955	1350.0	0.4
120.15371	1481.6	0.4
128.88228	1170.1	0.3
133.62944	1359.4	0.4
138.93657	1403.0	0.4
153.86456	1195.3	0.3
157.77008	1479.7	0.4
161.02425	6553.8	1.7
179.03511	1980.9	0.5
191.05600	379006.9	100.0
201.26799	1384.4	0.4
214.21481	7116.9	1.9
268.65063	1297.7	0.3
270.77957	1471.4	0.4
306.09097	2015.1	0.5
