# Supplementary material for: Stable Isotope–Assisted Plant Metabolomics: Combination of Global and Tracer-Based Labeling for Enhanced Untargeted Profiling and Compound Annotation
Source: Front Plant Sci. 2019 Oct 25;10:1366. doi: 10.3389/fpls.2019.01366 (PMC6824187; doi:10.3389/fpls.2019.01366)
Supplement: Supplementary Datasheet 1 — Collection of acquired MS/MS fragmentation spectra. [file DataSheet_1.zip › SupportingInformation MSMSSpectra/identified/Homoorientin_MSMS_486_1.tsv]

# Publication
# -----------
# Title: Stable isotope assisted plant metabolomics: Combination of global and tracer based labeling for enhanced untargeted profiling and compound annotation
# Authors: Maria Doppler, Christoph Bueschl, Bernhard Kluger, Andrea Koutnik, Marc Lemmens, Hermann Buerstmayr, Justyna Rechthaler, Rudolf Krska, Gerhard Adam, Rainer Schuhmacher
# Journal: Frontiers in Plant Science, section Plant Metabolism and Chemodiversity
# Submitted: May 2019
#
# Compound
# --------
# ID: 486_1
# Identified as: Homoorientin
# MZ: 447.09347
# RT: 15.28 min
# GML Cn: 21
# PHE Cn: 0
# TRP Cn: 0
# Charge: 1
# Ion mode: -
# Adduct: [M-H]-
#
# MSMS spectra
# ------------
# Note: This MS/MS spectra has not been curated or checked manually. It is the raw-spectra exported from the DDA-MS/MS acquisition.
#
MZ	Intensity	NormalizedIntensity [%]
57.42156	5793.0	0.2
61.00929	5127.5	0.1
68.71713	6241.2	0.2
71.01360	8986.0	0.2
82.23666	5483.4	0.1
98.97803	5200.3	0.1
133.02927	50812.3	1.4
149.27072	5580.5	0.2
151.00291	7852.2	0.2
163.03998	10797.6	0.3
165.01952	7419.5	0.2
175.03976	11349.7	0.3
199.04001	11018.5	0.3
201.01900	6389.2	0.2
203.03532	6736.6	0.2
213.05649	9176.6	0.3
217.25381	11133.6	0.3
233.51471	6370.0	0.2
240.04346	6147.5	0.2
245.69638	5904.3	0.2
255.06665	9033.2	0.2
269.04480	8437.9	0.2
284.03275	50028.8	1.4
285.04025	303179.3	8.3
297.04016	411247.3	11.2
298.04797	239694.0	6.5
299.05576	909111.0	24.8
309.04071	41144.4	1.1
311.05597	134562.5	3.7
324.02728	30844.7	0.8
325.03546	49186.4	1.3
327.05075	3664283.2	100.0
330.03757	13909.2	0.4
337.07230	6622.7	0.2
339.05069	372186.4	10.2
341.06656	56658.5	1.5
351.05096	7027.4	0.2
353.06549	8141.1	0.2
355.04565	9816.6	0.3
357.06137	1822828.2	49.7
357.64093	5745.3	0.2
363.05093	5914.6	0.2
369.06119	131646.0	3.6
371.07782	10796.6	0.3
381.06134	8730.1	0.2
383.07791	6755.4	0.2
387.07138	27927.6	0.8
393.06024	20756.2	0.6
399.07263	34378.8	0.9
411.07288	23689.6	0.6
428.61783	6814.6	0.2
429.08228	150708.3	4.1
447.09299	614012.1	16.8
