# Supplementary material for: Stable Isotope–Assisted Plant Metabolomics: Combination of Global and Tracer-Based Labeling for Enhanced Untargeted Profiling and Compound Annotation
Source: Front Plant Sci. 2019 Oct 25;10:1366. doi: 10.3389/fpls.2019.01366 (PMC6824187; doi:10.3389/fpls.2019.01366)
Supplement: Supplementary Datasheet 1 — Collection of acquired MS/MS fragmentation spectra. [file DataSheet_1.zip › SupportingInformation MSMSSpectra/identified/Phenylalanine_MSMS_113_1.tsv]

# Publication
# -----------
# Title: Stable isotope assisted plant metabolomics: Combination of global and tracer based labeling for enhanced untargeted profiling and compound annotation
# Authors: Maria Doppler, Christoph Bueschl, Bernhard Kluger, Andrea Koutnik, Marc Lemmens, Hermann Buerstmayr, Justyna Rechthaler, Rudolf Krska, Gerhard Adam, Rainer Schuhmacher
# Journal: Frontiers in Plant Science, section Plant Metabolism and Chemodiversity
# Submitted: May 2019
#
# Compound
# --------
# ID: 113_1
# Identified as: Phenylalanine
# MZ: 166.08637
# RT: 5.06 min
# GML Cn: 9
# PHE Cn: 9
# TRP Cn: 0
# Charge: 1
# Ion mode: +
# Adduct: [M+H]+
#
# MSMS spectra
# ------------
# Note: This MS/MS spectra has not been curated or checked manually. It is the raw-spectra exported from the DDA-MS/MS acquisition.
#
MZ	Intensity	NormalizedIntensity [%]
60.94915	90561.7	0.1
66.19016	95367.1	0.1
77.03871	122265.9	0.1
79.05419	163607.0	0.1
84.50005	101369.2	0.1
91.05423	247688.4	0.2
92.99610	98577.4	0.1
93.06984	701896.1	0.6
103.05415	3530685.2	2.8
107.04897	2084226.0	1.7
108.27349	105848.2	0.1
120.08067	125644424.0	100.0
121.08400	181630.2	0.1
131.04897	4241617.0	3.4
149.05966	1691848.4	1.3
166.08611	4541029.0	3.6
