# Supplementary material for: Stable Isotope–Assisted Plant Metabolomics: Combination of Global and Tracer-Based Labeling for Enhanced Untargeted Profiling and Compound Annotation
Source: Front Plant Sci. 2019 Oct 25;10:1366. doi: 10.3389/fpls.2019.01366 (PMC6824187; doi:10.3389/fpls.2019.01366)
Supplement: Supplementary Datasheet 1 — Collection of acquired MS/MS fragmentation spectra. [file DataSheet_1.zip › SupportingInformation MSMSSpectra/identified/QUESTIONMARK-linolenic acid_MSMS_1388_1.tsv]

# Publication
# -----------
# Title: Stable isotope assisted plant metabolomics: Combination of global and tracer based labeling for enhanced untargeted profiling and compound annotation
# Authors: Maria Doppler, Christoph Bueschl, Bernhard Kluger, Andrea Koutnik, Marc Lemmens, Hermann Buerstmayr, Justyna Rechthaler, Rudolf Krska, Gerhard Adam, Rainer Schuhmacher
# Journal: Frontiers in Plant Science, section Plant Metabolism and Chemodiversity
# Submitted: May 2019
#
# Compound
# --------
# ID: 1388_1
# Identified as: ?-linolenic acid
# MZ: 279.23192
# RT: 31.33 min
# GML Cn: 18
# PHE Cn: 0
# TRP Cn: 0
# Charge: 1
# Ion mode: +
# Adduct:
#
# MSMS spectra
# ------------
# Note: This MS/MS spectra has not been curated or checked manually. It is the raw-spectra exported from the DDA-MS/MS acquisition.
#
MZ	Intensity	NormalizedIntensity [%]
53.03881	18036.8	0.4
55.05449	243312.0	5.0
57.07011	92371.5	1.9
65.03868	70359.9	1.5
67.05431	4123947.5	85.4
69.06993	426779.4	8.8
71.04917	40072.1	0.8
71.08556	23680.1	0.5
79.05415	246831.5	5.1
80.74673	16069.7	0.3
81.06985	4831534.5	100.0
81.46690	20319.1	0.4
83.04901	34403.9	0.7
83.08541	295433.1	6.1
85.06472	135780.8	2.8
88.14919	16887.5	0.3
90.61298	16341.3	0.3
91.05414	96974.2	2.0
93.06987	446683.2	9.2
95.08546	3988857.8	82.6
96.08855	19050.1	0.4
97.06486	100248.1	2.1
97.10122	170452.7	3.5
99.08022	23526.2	0.5
101.05966	19475.7	0.4
105.06984	112905.9	2.3
107.08547	369167.5	7.6
108.87233	15346.5	0.3
109.06460	41316.5	0.9
109.10113	1533148.4	31.7
109.45206	17247.9	0.4
111.08044	28339.5	0.6
111.11649	15919.7	0.3
112.16389	16814.9	0.3
113.05950	29116.4	0.6
117.06978	106907.6	2.2
119.08547	153416.4	3.2
121.10105	397643.0	8.2
121.10564	25462.9	0.5
123.08027	91610.5	1.9
123.11669	842499.0	17.4
125.09614	19045.6	0.4
127.07526	69637.0	1.4
131.08537	245385.9	5.1
133.10104	199204.0	4.1
135.08037	94141.8	1.9
135.11673	500836.7	10.4
137.09599	36171.0	0.7
137.13239	697343.1	14.4
145.10107	171628.7	3.6
147.11661	130505.5	2.7
149.02321	67214.4	1.4
149.09592	147182.6	3.0
149.13245	340472.5	7.0
151.14809	303257.3	6.3
153.09087	36508.3	0.8
159.11665	272383.6	5.6
159.17934	20296.8	0.4
161.13237	106893.3	2.2
163.11140	128626.6	2.7
163.14824	138993.2	2.9
165.16365	72628.2	1.5
165.60083	21622.8	0.4
167.10672	95515.0	2.0
173.13237	394833.4	8.2
177.12729	221198.0	4.6
177.16370	30697.5	0.6
179.14270	69879.9	1.4
181.12221	133713.5	2.8
187.14799	146074.8	3.0
191.14310	108411.0	2.2
195.13791	224187.2	4.6
200.30785	17012.3	0.4
205.15825	27154.2	0.6
209.15335	202105.6	4.2
212.52205	99930.7	2.1
212.53468	30502.2	0.6
223.16924	116057.6	2.4
233.22736	23793.2	0.5
237.18512	21897.7	0.5
243.21065	149815.1	3.1
261.22073	142417.8	2.9
275.86005	19834.5	0.4
279.23187	895033.6	18.5
287.53870	19205.6	0.4
296.85977	16128.9	0.3
