# Supplementary material for: Stable Isotope–Assisted Plant Metabolomics: Combination of Global and Tracer-Based Labeling for Enhanced Untargeted Profiling and Compound Annotation
Source: Front Plant Sci. 2019 Oct 25;10:1366. doi: 10.3389/fpls.2019.01366 (PMC6824187; doi:10.3389/fpls.2019.01366)
Supplement: Supplementary Datasheet 1 — Collection of acquired MS/MS fragmentation spectra. [file DataSheet_1.zip › SupportingInformation MSMSSpectra/identified/Sinapoyl aldehyde_MSMS_518_1.tsv]

# Publication
# -----------
# Title: Stable isotope assisted plant metabolomics: Combination of global and tracer based labeling for enhanced untargeted profiling and compound annotation
# Authors: Maria Doppler, Christoph Bueschl, Bernhard Kluger, Andrea Koutnik, Marc Lemmens, Hermann Buerstmayr, Justyna Rechthaler, Rudolf Krska, Gerhard Adam, Rainer Schuhmacher
# Journal: Frontiers in Plant Science, section Plant Metabolism and Chemodiversity
# Submitted: May 2019
#
# Compound
# --------
# ID: 518_1
# Identified as: Sinapoyl aldehyde
# MZ: 209.08103
# RT: 15.97 min
# GML Cn: 11
# PHE Cn: 0
# TRP Cn: 0
# Charge: 1
# Ion mode: +
# Adduct:
#
# MSMS spectra
# ------------
# Note: This MS/MS spectra has not been curated or checked manually. It is the raw-spectra exported from the DDA-MS/MS acquisition.
#
MZ	Intensity	NormalizedIntensity [%]
55.01813	87906.6	54.9
57.03368	2203.5	1.4
58.23841	1291.9	0.8
65.03867	2804.3	1.8
75.04403	10100.0	6.3
78.15412	1643.0	1.0
79.05415	5825.0	3.6
85.02831	9060.7	5.7
89.03859	3090.1	1.9
89.05967	1884.9	1.2
91.05418	27511.1	17.2
93.03053	2025.8	1.3
93.03352	35932.6	22.5
93.06986	24032.9	15.0
95.04912	10368.1	6.5
97.06475	7154.1	4.5
103.05419	28895.2	18.1
105.04463	1948.9	1.2
105.06992	1600.8	1.0
106.04128	66755.2	41.7
107.04922	9346.2	5.8
107.08556	1899.6	1.2
109.06472	4865.6	3.0
111.04395	2589.1	1.6
117.03345	6644.3	4.2
119.04933	2915.0	1.8
121.06475	93312.5	58.3
123.08020	1603.1	1.0
125.05976	26509.1	16.6
131.04912	18722.3	11.7
133.06487	1877.4	1.2
134.03619	15655.6	9.8
135.04388	5320.4	3.3
135.08022	2526.5	1.6
137.05975	6486.0	4.1
138.06773	2557.2	1.6
139.07520	6287.2	3.9
145.02837	32471.8	20.3
147.04408	4968.2	3.1
148.05209	9858.5	6.2
149.05972	160046.2	100.0
149.09575	1714.4	1.1
151.07545	5404.3	3.4
153.05466	16810.6	10.5
153.09099	28712.3	17.9
159.04399	6280.2	3.9
162.03047	1642.0	1.0
163.03882	5628.7	3.5
163.07539	13206.4	8.3
166.06258	11019.3	6.9
167.07011	1751.9	1.1
176.04668	5334.1	3.3
177.05461	140679.5	87.9
181.04927	2967.4	1.9
181.08580	44233.2	27.6
191.07024	46635.5	29.1
194.05780	2162.9	1.4
195.03210	2032.8	1.3
209.04797	10010.8	6.3
209.08076	101269.7	63.3
209.11555	7286.2	4.6
209.12662	1506.1	0.9
209.15324	5621.7	3.5
211.02740	5639.6	3.5
215.96451	4706.1	2.9
225.04239	9538.8	6.0
227.02213	7169.6	4.5
