# Supplementary material for: Stable Isotope–Assisted Plant Metabolomics: Combination of Global and Tracer-Based Labeling for Enhanced Untargeted Profiling and Compound Annotation
Source: Front Plant Sci. 2019 Oct 25;10:1366. doi: 10.3389/fpls.2019.01366 (PMC6824187; doi:10.3389/fpls.2019.01366)
Supplement: Supplementary Datasheet 1 — Collection of acquired MS/MS fragmentation spectra. [file DataSheet_1.zip › SupportingInformation MSMSSpectra/identified/Trimethyltricetin_MSMS_1043_1.tsv]

# Publication
# -----------
# Title: Stable isotope assisted plant metabolomics: Combination of global and tracer based labeling for enhanced untargeted profiling and compound annotation
# Authors: Maria Doppler, Christoph Bueschl, Bernhard Kluger, Andrea Koutnik, Marc Lemmens, Hermann Buerstmayr, Justyna Rechthaler, Rudolf Krska, Gerhard Adam, Rainer Schuhmacher
# Journal: Frontiers in Plant Science, section Plant Metabolism and Chemodiversity
# Submitted: May 2019
#
# Compound
# --------
# ID: 1043_1
# Identified as: Trimethyltricetin
# MZ: 345.09706
# RT: 25.31 min
# GML Cn: 18
# PHE Cn: 0
# TRP Cn: 0
# Charge: 1
# Ion mode: +
# Adduct: [M+H]+
#
# MSMS spectra
# ------------
# Note: This MS/MS spectra has not been curated or checked manually. It is the raw-spectra exported from the DDA-MS/MS acquisition.
#
MZ	Intensity	NormalizedIntensity [%]
55.45288	1234.5	0.1
65.03770	1379.6	0.2
94.21204	1374.8	0.2
98.89007	1620.0	0.2
102.52967	1568.4	0.2
134.39595	1554.3	0.2
138.68954	1239.1	0.1
186.40048	1261.4	0.1
215.16721	5408.9	0.6
245.15073	1696.3	0.2
254.05690	3036.1	0.4
255.06488	19104.6	2.2
256.07251	23290.8	2.7
273.17188	1338.3	0.2
282.15292	1529.8	0.2
283.06003	5772.8	0.7
284.06766	146890.3	17.2
287.05530	14441.4	1.7
299.05472	113519.8	13.3
300.06247	7719.1	0.9
301.07074	24282.0	2.9
311.05450	26034.5	3.1
312.06247	24677.2	2.9
313.10696	2589.2	0.3
315.04941	108913.5	12.8
329.06525	75976.6	8.9
330.07327	19737.7	2.3
345.09650	851683.8	100.0
346.10046	6083.2	0.7
