# Supplementary material for: Stable Isotope–Assisted Plant Metabolomics: Combination of Global and Tracer-Based Labeling for Enhanced Untargeted Profiling and Compound Annotation
Source: Front Plant Sci. 2019 Oct 25;10:1366. doi: 10.3389/fpls.2019.01366 (PMC6824187; doi:10.3389/fpls.2019.01366)
Supplement: Supplementary Datasheet 1 — Collection of acquired MS/MS fragmentation spectra. [file DataSheet_1.zip › SupportingInformation MSMSSpectra/identified/Tryptophan_MSMS_198_1.tsv]

# Publication
# -----------
# Title: Stable isotope assisted plant metabolomics: Combination of global and tracer based labeling for enhanced untargeted profiling and compound annotation
# Authors: Maria Doppler, Christoph Bueschl, Bernhard Kluger, Andrea Koutnik, Marc Lemmens, Hermann Buerstmayr, Justyna Rechthaler, Rudolf Krska, Gerhard Adam, Rainer Schuhmacher
# Journal: Frontiers in Plant Science, section Plant Metabolism and Chemodiversity
# Submitted: May 2019
#
# Compound
# --------
# ID: 198_1
# Identified as: Tryptophan
# MZ: 203.08217
# RT: 8.87 min
# GML Cn: 11
# PHE Cn: 0
# TRP Cn: 0
# Charge: 1
# Ion mode: -
# Adduct: [M-H]-
#
# MSMS spectra
# ------------
# Note: This MS/MS spectra has not been curated or checked manually. It is the raw-spectra exported from the DDA-MS/MS acquisition.
#
MZ	Intensity	NormalizedIntensity [%]
51.08603	10857.8	0.4
63.34201	11602.6	0.4
66.86218	11143.3	0.4
69.45591	10548.6	0.4
72.00877	808280.1	27.5
74.02445	1332924.6	45.4
79.31805	11524.3	0.4
91.40839	11511.8	0.4
103.40026	10579.9	0.4
109.39594	11459.1	0.4
116.05045	2938527.8	100.0
117.05377	22154.3	0.8
128.05067	13082.1	0.4
129.05833	44835.8	1.5
130.06601	85590.9	2.9
132.08163	17422.4	0.6
142.06599	861269.5	29.3
143.62495	11393.7	0.4
154.57831	10545.9	0.4
157.07680	19245.9	0.7
157.84660	11109.0	0.4
159.09258	711891.6	24.2
159.29370	10839.0	0.4
178.06493	12407.5	0.4
185.07230	18313.3	0.6
186.05586	168052.5	5.7
197.70805	10874.5	0.4
203.08232	2686833.8	91.4
204.08601	26201.4	0.9
213.00919	75602.4	2.6
