# Supplementary material for: Stable Isotope–Assisted Plant Metabolomics: Combination of Global and Tracer-Based Labeling for Enhanced Untargeted Profiling and Compound Annotation
Source: Front Plant Sci. 2019 Oct 25;10:1366. doi: 10.3389/fpls.2019.01366 (PMC6824187; doi:10.3389/fpls.2019.01366)
Supplement: Supplementary Datasheet 1 — Collection of acquired MS/MS fragmentation spectra. [file DataSheet_1.zip › SupportingInformation MSMSSpectra/identified/Vanillin_MSMS_373_1.tsv]

# Publication
# -----------
# Title: Stable isotope assisted plant metabolomics: Combination of global and tracer based labeling for enhanced untargeted profiling and compound annotation
# Authors: Maria Doppler, Christoph Bueschl, Bernhard Kluger, Andrea Koutnik, Marc Lemmens, Hermann Buerstmayr, Justyna Rechthaler, Rudolf Krska, Gerhard Adam, Rainer Schuhmacher
# Journal: Frontiers in Plant Science, section Plant Metabolism and Chemodiversity
# Submitted: May 2019
#
# Compound
# --------
# ID: 373_1
# Identified as: Vanillin
# MZ: 153.05473
# RT: 13.04 min
# GML Cn: 8
# PHE Cn: 7
# TRP Cn: 0
# Charge: 1
# Ion mode: +
# Adduct:
#
# MSMS spectra
# ------------
# Note: This MS/MS spectra has not been curated or checked manually. It is the raw-spectra exported from the DDA-MS/MS acquisition.
#
MZ	Intensity	NormalizedIntensity [%]
53.53107	2233.3	0.2
54.96563	1940.3	0.2
57.76840	1776.7	0.2
65.03867	185087.4	20.1
67.05431	3615.7	0.4
67.77601	1751.1	0.2
68.87026	1638.9	0.2
69.03360	3580.6	0.4
69.06994	2380.1	0.3
74.61926	1704.8	0.2
79.05407	7359.3	0.8
81.06980	4090.4	0.4
84.95957	14016.6	1.5
88.95245	4113.6	0.4
91.94020	1750.1	0.2
93.03344	373000.2	40.5
93.06982	14540.9	1.6
93.31969	1621.8	0.2
95.04904	10923.7	1.2
95.08543	2901.1	0.3
97.02818	2549.3	0.3
97.06470	11186.9	1.2
99.49579	1788.5	0.2
101.01056	1600.0	0.2
104.94791	11615.8	1.3
106.96359	11402.2	1.2
107.04906	7958.7	0.9
107.08547	14287.6	1.6
109.06486	3386.0	0.4
109.10111	8534.9	0.9
110.03615	70988.2	7.7
111.02293	11367.6	1.2
111.04396	921560.1	100.0
111.08034	12105.3	1.3
112.04722	2446.4	0.3
119.67129	1907.6	0.2
121.01630	2059.7	0.2
121.02826	14760.2	1.6
125.05962	789803.1	85.7
125.09581	4033.9	0.4
126.06269	3209.2	0.3
135.08031	9040.6	1.0
135.11655	3044.9	0.3
138.95364	2197.8	0.2
139.01781	2198.4	0.2
150.13805	1686.0	0.2
153.01942	3410.4	0.4
153.05447	405417.2	44.0
153.09096	19355.4	2.1
153.12712	9228.4	1.0
