# Supplementary material for: Stable Isotope–Assisted Plant Metabolomics: Combination of Global and Tracer-Based Labeling for Enhanced Untargeted Profiling and Compound Annotation
Source: Front Plant Sci. 2019 Oct 25;10:1366. doi: 10.3389/fpls.2019.01366 (PMC6824187; doi:10.3389/fpls.2019.01366)
Supplement: Supplementary Datasheet 1 — Collection of acquired MS/MS fragmentation spectra. [file DataSheet_1.zip › SupportingInformation MSMSSpectra/identified/Vitexin_MSMS_521_1.tsv]

# Publication
# -----------
# Title: Stable isotope assisted plant metabolomics: Combination of global and tracer based labeling for enhanced untargeted profiling and compound annotation
# Authors: Maria Doppler, Christoph Bueschl, Bernhard Kluger, Andrea Koutnik, Marc Lemmens, Hermann Buerstmayr, Justyna Rechthaler, Rudolf Krska, Gerhard Adam, Rainer Schuhmacher
# Journal: Frontiers in Plant Science, section Plant Metabolism and Chemodiversity
# Submitted: May 2019
#
# Compound
# --------
# ID: 521_1
# Identified as: Vitexin
# MZ: 433.11358
# RT: 16.03 min
# GML Cn: 21
# PHE Cn: 0
# TRP Cn: 0
# Charge: 1
# Ion mode: +
# Adduct: [M+H]+
#
# MSMS spectra
# ------------
# Note: This MS/MS spectra has not been curated or checked manually. It is the raw-spectra exported from the DDA-MS/MS acquisition.
#
MZ	Intensity	NormalizedIntensity [%]
51.77212	1564.9	0.2
53.12069	1415.9	0.2
53.91393	1317.3	0.2
57.76416	1651.1	0.2
70.23376	1576.9	0.2
85.02834	5919.6	0.7
101.30428	1565.8	0.2
107.08536	1971.0	0.2
109.02827	2812.8	0.3
121.02819	24096.6	2.9
149.13231	7133.2	0.9
154.08623	1761.2	0.2
167.99551	1626.4	0.2
181.04933	5976.5	0.7
185.15363	2276.7	0.3
194.71222	1744.8	0.2
215.95219	3526.8	0.4
217.04933	28229.6	3.4
233.04430	3901.3	0.5
235.05989	3937.0	0.5
243.02789	12581.1	1.5
259.06009	18133.4	2.2
261.03900	22090.0	2.6
267.06650	1769.5	0.2
270.05136	2838.8	0.3
271.05969	22898.7	2.7
277.66916	1739.6	0.2
279.04935	2963.7	0.4
283.05966	408193.0	48.7
284.06747	80326.6	9.6
285.07538	3576.1	0.4
289.07190	1856.1	0.2
295.05957	91152.8	10.9
297.07529	74200.5	8.9
304.25754	1808.0	0.2
307.05969	9472.7	1.1
308.06702	7249.9	0.9
309.07529	15484.0	1.8
309.62521	1827.2	0.2
311.05453	32806.4	3.9
313.07010	837870.3	100.0
314.07370	2027.1	0.2
320.84903	1862.2	0.2
321.07492	3596.2	0.4
323.05804	17995.8	2.1
323.09073	142901.9	17.1
325.07037	39147.5	4.7
327.08542	19105.7	2.3
329.93820	1808.5	0.2
335.05334	2015.1	0.2
337.07004	201191.6	24.0
339.08456	5712.4	0.7
341.06461	6108.8	0.7
343.08063	92875.4	11.1
349.07059	16005.1	1.9
351.08569	87304.0	10.4
355.08038	29013.2	3.5
355.72549	1630.5	0.2
361.06897	6240.2	0.7
367.08060	182852.7	21.8
369.09695	6468.5	0.8
379.05249	3129.3	0.4
379.08057	131631.8	15.7
397.09122	366695.7	43.8
400.49146	1955.0	0.2
415.10165	328816.5	39.2
415.92889	1872.7	0.2
433.11218	279967.3	33.4
433.24005	141904.3	16.9
