# Supplementary material for: Stable Isotope–Assisted Plant Metabolomics: Combination of Global and Tracer-Based Labeling for Enhanced Untargeted Profiling and Compound Annotation
Source: Front Plant Sci. 2019 Oct 25;10:1366. doi: 10.3389/fpls.2019.01366 (PMC6824187; doi:10.3389/fpls.2019.01366)
Supplement: Supplementary Datasheet 1 — Collection of acquired MS/MS fragmentation spectra. [file DataSheet_1.zip › SupportingInformation MSMSSpectra/MSMS_1000_1.tsv]

# Publication
# -----------
# Title: Stable isotope assisted plant metabolomics: Combination of global and tracer based labeling for enhanced untargeted profiling and compound annotation
# Authors: Maria Doppler, Christoph Bueschl, Bernhard Kluger, Andrea Koutnik, Marc Lemmens, Hermann Buerstmayr, Justyna Rechthaler, Rudolf Krska, Gerhard Adam, Rainer Schuhmacher
# Journal: Frontiers in Plant Science, section Plant Metabolism and Chemodiversity
# Submitted: May 2019
#
# Compound
# --------
# ID: 1000_1
# MZ: 771.19354
# RT: 24.71 min
# GML Cn: 40
# PHE Cn: 0
# TRP Cn: 0
# Charge: 1
# Ion mode: -
# Adduct: [M-H]-
#
# MSMS spectra
# ------------
# Note: This MS/MS spectra has not been curated or checked manually. It is the raw-spectra exported from the DDA-MS/MS acquisition.
#
MZ	Intensity	NormalizedIntensity [%]
58.09898	1612.9	0.6
61.67745	1633.5	0.6
69.03421	1496.8	0.5
71.05742	1623.3	0.6
71.73055	1414.3	0.5
71.78251	1458.9	0.5
84.66608	1504.2	0.5
98.26147	1451.1	0.5
107.01360	1810.4	0.6
123.14678	1806.7	0.6
126.36471	2137.5	0.8
133.02957	1749.5	0.6
134.03728	17559.6	6.2
135.04495	2572.6	0.9
137.78610	1513.7	0.5
147.04512	2126.5	0.7
148.01662	3342.3	1.2
151.00357	6263.2	2.2
153.05547	3818.8	1.3
157.10657	1794.3	0.6
160.01649	14641.9	5.2
161.02419	9819.3	3.5
163.03970	11635.4	4.1
175.04004	15055.8	5.3
178.78410	1496.4	0.5
179.03427	2390.1	0.8
193.05026	18718.8	6.6
235.06142	6407.3	2.3
249.07582	2045.0	0.7
271.02463	3635.3	1.3
283.06128	14885.8	5.2
285.04047	3738.7	1.3
298.04791	10721.9	3.8
299.01938	37815.2	13.3
300.02765	1897.5	0.7
313.03549	31721.7	11.2
313.07071	22487.8	7.9
314.04294	144035.1	50.8
326.11380	1815.5	0.6
328.05875	65873.0	23.2
329.06631	283598.9	100.0
343.08191	147921.7	52.2
351.30228	1803.0	0.6
417.09775	2155.9	0.8
427.10464	2130.9	0.8
429.06207	2625.5	0.9
430.07010	1795.1	0.6
433.09238	2918.2	1.0
434.10080	3269.6	1.2
443.13419	6751.8	2.4
445.09473	1689.4	0.6
447.10974	1877.9	0.7
448.45230	1685.9	0.6
449.12384	2229.4	0.8
461.08469	2201.5	0.8
463.14062	1698.8	0.6
475.10349	5904.7	2.1
489.08145	3051.8	1.1
503.09863	9662.4	3.4
577.13672	15262.6	5.4
586.97894	1809.3	0.6
595.14673	1805.3	0.6
771.19470	22869.4	8.1
