# Supplementary material for: Stable Isotope–Assisted Plant Metabolomics: Combination of Global and Tracer-Based Labeling for Enhanced Untargeted Profiling and Compound Annotation
Source: Front Plant Sci. 2019 Oct 25;10:1366. doi: 10.3389/fpls.2019.01366 (PMC6824187; doi:10.3389/fpls.2019.01366)
Supplement: Supplementary Datasheet 1 — Collection of acquired MS/MS fragmentation spectra. [file DataSheet_1.zip › SupportingInformation MSMSSpectra/MSMS_1002_1.tsv]

# Publication
# -----------
# Title: Stable isotope assisted plant metabolomics: Combination of global and tracer based labeling for enhanced untargeted profiling and compound annotation
# Authors: Maria Doppler, Christoph Bueschl, Bernhard Kluger, Andrea Koutnik, Marc Lemmens, Hermann Buerstmayr, Justyna Rechthaler, Rudolf Krska, Gerhard Adam, Rainer Schuhmacher
# Journal: Frontiers in Plant Science, section Plant Metabolism and Chemodiversity
# Submitted: May 2019
#
# Compound
# --------
# ID: 1002_1
# MZ: 711.30856
# RT: 24.72 min
# GML Cn: 31
# PHE Cn: 0
# TRP Cn: 0
# Charge: 1
# Ion mode: -
# Adduct: [M-H]-
#
# MSMS spectra
# ------------
# Note: This MS/MS spectra has not been curated or checked manually. It is the raw-spectra exported from the DDA-MS/MS acquisition.
#
MZ	Intensity	NormalizedIntensity [%]
57.03418	2124.7	0.8
59.00462	2213.4	0.9
59.01337	255141.8	100.0
59.02144	1507.9	0.6
69.03428	1850.8	0.7
70.45359	1390.7	0.5
71.01357	44189.3	17.3
71.01569	2364.6	0.9
73.02927	14666.5	5.7
83.01369	12204.7	4.8
85.02937	29025.2	11.4
86.00085	2034.2	0.8
86.50837	1544.9	0.6
87.00869	2809.4	1.1
89.02454	6859.0	2.7
95.01388	7015.3	2.7
97.02929	10441.6	4.1
99.00880	7210.4	2.8
101.02436	35170.9	13.8
105.24962	1462.0	0.6
111.00864	3750.2	1.5
112.01685	6001.6	2.4
113.02438	33691.8	13.2
115.03999	2185.7	0.9
115.92075	3704.5	1.5
119.03484	1637.9	0.6
124.01641	13048.6	5.1
125.02429	30557.2	12.0
129.01942	2035.9	0.8
134.94652	1692.2	0.7
141.01956	1780.0	0.7
143.03479	16906.5	6.6
159.03049	1755.8	0.7
161.04575	15431.3	6.0
191.60521	1506.1	0.6
205.45212	1670.3	0.7
214.57970	1456.0	0.6
214.88083	1403.5	0.6
215.20155	2583.1	1.0
217.24179	2026.1	0.8
217.25505	1878.8	0.7
240.38719	1659.7	0.7
297.16931	2007.7	0.8
359.24326	20983.6	8.2
375.23743	1798.6	0.7
377.25430	28978.0	11.4
447.25830	1985.9	0.8
455.26480	3467.6	1.4
473.27573	2327.3	0.9
485.27570	3515.0	1.4
491.28787	1869.5	0.7
503.28564	26341.6	10.3
521.29657	180399.5	70.7
539.30737	100623.1	39.4
539.34845	1834.2	0.7
563.30780	3142.1	1.2
581.31744	8208.2	3.2
614.60168	1611.1	0.6
732.51929	1552.4	0.6
