# Supplementary material for: Stable Isotope–Assisted Plant Metabolomics: Combination of Global and Tracer-Based Labeling for Enhanced Untargeted Profiling and Compound Annotation
Source: Front Plant Sci. 2019 Oct 25;10:1366. doi: 10.3389/fpls.2019.01366 (PMC6824187; doi:10.3389/fpls.2019.01366)
Supplement: Supplementary Datasheet 1 — Collection of acquired MS/MS fragmentation spectra. [file DataSheet_1.zip › SupportingInformation MSMSSpectra/MSMS_1003_1.tsv]

# Publication
# -----------
# Title: Stable isotope assisted plant metabolomics: Combination of global and tracer based labeling for enhanced untargeted profiling and compound annotation
# Authors: Maria Doppler, Christoph Bueschl, Bernhard Kluger, Andrea Koutnik, Marc Lemmens, Hermann Buerstmayr, Justyna Rechthaler, Rudolf Krska, Gerhard Adam, Rainer Schuhmacher
# Journal: Frontiers in Plant Science, section Plant Metabolism and Chemodiversity
# Submitted: May 2019
#
# Compound
# --------
# ID: 1003_1
# MZ: 591.14783
# RT: 24.75 min
# GML Cn: 29
# PHE Cn: 0
# TRP Cn: 0
# Charge: 1
# Ion mode: +
# Adduct:
#
# MSMS spectra
# ------------
# Note: This MS/MS spectra has not been curated or checked manually. It is the raw-spectra exported from the DDA-MS/MS acquisition.
#
MZ	Intensity	NormalizedIntensity [%]
54.82208	2939.7	0.4
62.10954	2885.2	0.4
87.49612	2984.1	0.4
118.04195	2809.6	0.4
130.70087	3126.5	0.4
147.04407	5089.3	0.7
149.82118	2982.9	0.4
153.51012	3037.7	0.4
175.03683	6449.4	0.9
179.07056	5649.7	0.8
183.45718	3162.3	0.4
185.05734	3978.7	0.6
189.05183	3663.2	0.5
195.33662	3064.0	0.4
201.05203	6699.6	0.9
202.05948	21283.7	3.0
203.06787	41112.1	5.7
211.16176	33183.7	4.6
261.07278	30042.0	4.2
296.31720	3127.2	0.4
318.87555	3280.6	0.5
323.05179	6496.4	0.9
329.06555	17091.6	2.4
338.03961	7076.7	1.0
345.97162	3015.8	0.4
349.06940	4320.2	0.6
351.04776	12360.1	1.7
352.05484	199304.2	27.8
353.06259	60939.2	8.5
390.96915	3023.1	0.4
492.79019	3148.1	0.4
591.14691	718176.6	100.0
