# Supplementary material for: Stable Isotope–Assisted Plant Metabolomics: Combination of Global and Tracer-Based Labeling for Enhanced Untargeted Profiling and Compound Annotation
Source: Front Plant Sci. 2019 Oct 25;10:1366. doi: 10.3389/fpls.2019.01366 (PMC6824187; doi:10.3389/fpls.2019.01366)
Supplement: Supplementary Datasheet 1 — Collection of acquired MS/MS fragmentation spectra. [file DataSheet_1.zip › SupportingInformation MSMSSpectra/MSMS_1004_1.tsv]

# Publication
# -----------
# Title: Stable isotope assisted plant metabolomics: Combination of global and tracer based labeling for enhanced untargeted profiling and compound annotation
# Authors: Maria Doppler, Christoph Bueschl, Bernhard Kluger, Andrea Koutnik, Marc Lemmens, Hermann Buerstmayr, Justyna Rechthaler, Rudolf Krska, Gerhard Adam, Rainer Schuhmacher
# Journal: Frontiers in Plant Science, section Plant Metabolism and Chemodiversity
# Submitted: May 2019
#
# Compound
# --------
# ID: 1004_1
# MZ: 327.21786
# RT: 24.78 min
# GML Cn: 18
# PHE Cn: 0
# TRP Cn: 0
# Charge: 1
# Ion mode: -
# Adduct:
#
# MSMS spectra
# ------------
# Note: This MS/MS spectra has not been curated or checked manually. It is the raw-spectra exported from the DDA-MS/MS acquisition.
#
MZ	Intensity	NormalizedIntensity [%]
52.27368	28559.2	0.2
57.03409	204635.2	1.7
58.19605	26212.9	0.2
59.01346	42704.3	0.4
67.03306	27453.2	0.2
69.03433	44208.5	0.4
70.00457	29842.5	0.2
71.01357	126862.8	1.1
80.02657	29158.6	0.2
81.03436	37556.2	0.3
83.05019	130376.2	1.1
85.02943	621587.2	5.2
88.01604	31296.9	0.3
88.69827	26775.8	0.2
95.05018	122273.9	1.0
97.06585	841154.2	7.0
99.03218	29952.8	0.2
125.06097	33033.5	0.3
125.09714	219335.6	1.8
127.07667	28422.1	0.2
127.11279	236536.3	2.0
135.45016	31754.5	0.3
137.09714	146967.0	1.2
155.10779	113857.2	0.9
155.14406	69348.6	0.6
165.09163	30344.2	0.3
165.12857	196809.5	1.6
167.10797	50837.1	0.4
167.14424	194617.9	1.6
171.10266	1838356.6	15.3
171.11098	65356.6	0.5
172.58774	28870.4	0.2
177.12854	271175.1	2.3
181.12309	63341.6	0.5
183.13885	910376.2	7.6
185.11835	289634.2	2.4
193.12347	264068.0	2.2
197.11829	163027.1	1.4
199.13338	47920.0	0.4
201.11415	34705.4	0.3
203.10793	49947.7	0.4
209.11833	456054.1	3.8
211.13391	5678040.0	47.1
211.98932	89799.2	0.7
212.00172	148984.3	1.2
221.11829	899388.2	7.5
227.12904	70126.0	0.6
229.14435	3928647.8	32.6
239.07433	27951.9	0.2
239.12878	698359.3	5.8
247.20718	106338.1	0.9
253.71165	36402.0	0.3
273.18585	36068.9	0.3
281.24030	29264.6	0.2
291.19653	1015678.4	8.4
309.20758	314711.2	2.6
320.20886	29102.1	0.2
327.21753	12047683.0	100.0
329.29819	31944.8	0.3
