# Supplementary material for: Stable Isotope–Assisted Plant Metabolomics: Combination of Global and Tracer-Based Labeling for Enhanced Untargeted Profiling and Compound Annotation
Source: Front Plant Sci. 2019 Oct 25;10:1366. doi: 10.3389/fpls.2019.01366 (PMC6824187; doi:10.3389/fpls.2019.01366)
Supplement: Supplementary Datasheet 1 — Collection of acquired MS/MS fragmentation spectra. [file DataSheet_1.zip › SupportingInformation MSMSSpectra/MSMS_1004_12.tsv]

# Publication
# -----------
# Title: Stable isotope assisted plant metabolomics: Combination of global and tracer based labeling for enhanced untargeted profiling and compound annotation
# Authors: Maria Doppler, Christoph Bueschl, Bernhard Kluger, Andrea Koutnik, Marc Lemmens, Hermann Buerstmayr, Justyna Rechthaler, Rudolf Krska, Gerhard Adam, Rainer Schuhmacher
# Journal: Frontiers in Plant Science, section Plant Metabolism and Chemodiversity
# Submitted: May 2019
#
# Compound
# --------
# ID: 1004_12
# MZ: 195.13807
# RT: 24.78 min
# GML Cn: 12
# PHE Cn: 0
# TRP Cn: 0
# Charge: 1
# Ion mode: +
# Adduct:
#
# MSMS spectra
# ------------
# Note: This MS/MS spectra has not been curated or checked manually. It is the raw-spectra exported from the DDA-MS/MS acquisition.
#
MZ	Intensity	NormalizedIntensity [%]
50.06468	1463.7	0.5
53.03897	1421.4	0.5
55.01805	8907.3	3.0
55.05445	31437.9	10.7
57.03367	16992.2	5.8
57.07008	10479.9	3.6
58.58881	1311.5	0.4
59.04939	1419.8	0.5
64.51379	1484.7	0.5
67.05426	188153.9	63.8
69.03351	1740.9	0.6
69.06770	1727.0	0.6
69.06987	50096.0	17.0
71.01267	7476.6	2.5
71.04913	20083.1	6.8
73.02835	5551.9	1.9
79.05413	81984.9	27.8
81.03339	25498.0	8.7
81.06979	294700.4	100.0
83.04904	31516.7	10.7
83.08538	38725.8	13.1
85.06466	19121.2	6.5
89.05951	8775.1	3.0
91.05412	58973.8	20.0
92.03970	1533.6	0.5
93.06978	175571.2	59.6
95.04903	14099.9	4.8
95.08539	109711.2	37.2
97.06470	45459.7	15.4
97.10088	2773.1	0.9
99.04399	3493.1	1.2
99.08034	14883.8	5.1
105.06972	18413.2	6.2
107.04896	3328.0	1.1
107.08538	85166.5	28.9
109.06458	8797.1	3.0
109.10107	15567.9	5.3
111.08032	28128.5	9.5
113.05930	2560.9	0.9
113.09595	2652.9	0.9
117.06973	30503.8	10.4
119.08521	7487.1	2.5
121.06464	19623.7	6.7
121.10102	37017.6	12.6
123.08037	2407.5	0.8
123.11652	9487.8	3.2
125.09604	2724.0	0.9
127.07510	2187.1	0.7
131.08539	36249.4	12.3
133.10101	81474.9	27.6
134.05124	1315.7	0.4
135.08035	17020.0	5.8
135.11661	126715.3	43.0
137.09573	3078.2	1.0
138.06593	8226.4	2.8
138.07140	1508.1	0.5
139.07500	3232.6	1.1
139.11127	2325.4	0.8
144.09302	1707.3	0.6
144.59554	1374.7	0.5
147.11635	1667.8	0.6
149.09589	8081.5	2.7
149.13229	102896.5	34.9
151.11148	14410.4	4.9
153.09074	5469.2	1.9
159.11664	85120.0	28.9
160.11266	1385.6	0.5
163.03864	3090.1	1.0
163.06027	2036.5	0.7
163.11125	6643.0	2.3
164.56413	1406.1	0.5
167.05482	2318.2	0.8
167.14333	1798.0	0.6
177.12718	75513.3	25.6
181.07065	6418.1	2.2
183.05013	1564.6	0.5
188.61391	1558.5	0.5
194.73001	1407.9	0.5
195.08745	21213.7	7.2
195.10086	7935.6	2.7
195.13770	135632.1	46.0
195.17340	1459.3	0.5
204.51410	1259.0	0.4
206.12379	1679.9	0.6
