# Supplementary material for: Stable Isotope–Assisted Plant Metabolomics: Combination of Global and Tracer-Based Labeling for Enhanced Untargeted Profiling and Compound Annotation
Source: Front Plant Sci. 2019 Oct 25;10:1366. doi: 10.3389/fpls.2019.01366 (PMC6824187; doi:10.3389/fpls.2019.01366)
Supplement: Supplementary Datasheet 1 — Collection of acquired MS/MS fragmentation spectra. [file DataSheet_1.zip › SupportingInformation MSMSSpectra/MSMS_1004_15.tsv]

# Publication
# -----------
# Title: Stable isotope assisted plant metabolomics: Combination of global and tracer based labeling for enhanced untargeted profiling and compound annotation
# Authors: Maria Doppler, Christoph Bueschl, Bernhard Kluger, Andrea Koutnik, Marc Lemmens, Hermann Buerstmayr, Justyna Rechthaler, Rudolf Krska, Gerhard Adam, Rainer Schuhmacher
# Journal: Frontiers in Plant Science, section Plant Metabolism and Chemodiversity
# Submitted: May 2019
#
# Compound
# --------
# ID: 1004_15
# MZ: 227.16421
# RT: 24.78 min
# GML Cn: 12
# PHE Cn: 0
# TRP Cn: 0
# Charge: 1
# Ion mode: +
# Adduct:
#
# MSMS spectra
# ------------
# Note: This MS/MS spectra has not been curated or checked manually. It is the raw-spectra exported from the DDA-MS/MS acquisition.
#
MZ	Intensity	NormalizedIntensity [%]
53.03889	2912.8	0.4
55.01806	5292.9	0.8
55.05453	25693.8	3.8
57.03368	14274.5	2.1
57.07016	3580.9	0.5
58.67367	2309.5	0.3
63.52364	2294.4	0.3
67.05427	188791.7	27.8
69.06987	48568.1	7.2
71.04911	678781.4	100.0
79.05412	57453.2	8.5
81.03339	3691.9	0.5
81.06979	302461.2	44.6
83.04905	15813.3	2.3
83.08543	44393.3	6.5
85.06464	21145.7	3.1
91.05415	32054.9	4.7
93.06979	158374.2	23.3
93.07319	3673.1	0.5
95.08542	121395.7	17.9
96.08852	2338.7	0.3
97.06466	44163.5	6.5
97.88948	2642.3	0.4
99.08032	13415.7	2.0
105.06979	12260.7	1.8
107.08538	73636.3	10.8
109.06477	4179.2	0.6
109.10107	14633.7	2.2
111.08034	25567.6	3.8
113.05936	3880.7	0.6
117.06972	35033.1	5.2
119.08538	4278.1	0.6
121.06466	2911.0	0.4
121.10104	40069.5	5.9
123.08016	3266.9	0.5
123.11672	4499.6	0.7
127.07513	4791.0	0.7
131.08530	36835.6	5.4
133.10098	42820.8	6.3
135.08009	5076.7	0.7
135.11661	96254.9	14.2
138.57118	2546.2	0.4
140.58961	2551.4	0.4
147.11697	2987.7	0.4
149.09605	2818.2	0.4
149.13231	141625.1	20.9
159.11665	94060.0	13.9
160.35616	2818.0	0.4
164.15176	10524.8	1.6
167.06996	2520.9	0.4
170.31967	2335.3	0.3
177.12715	40387.2	5.9
181.17795	15577.7	2.3
195.13765	40558.1	6.0
202.06654	2472.2	0.4
209.15344	11297.6	1.7
211.65498	11047.3	1.6
213.14836	3477.0	0.5
227.16428	5332.0	0.8
227.18369	19636.8	2.9
229.80432	2543.2	0.4
