# Supplementary material for: Stable Isotope–Assisted Plant Metabolomics: Combination of Global and Tracer-Based Labeling for Enhanced Untargeted Profiling and Compound Annotation
Source: Front Plant Sci. 2019 Oct 25;10:1366. doi: 10.3389/fpls.2019.01366 (PMC6824187; doi:10.3389/fpls.2019.01366)
Supplement: Supplementary Datasheet 1 — Collection of acquired MS/MS fragmentation spectra. [file DataSheet_1.zip › SupportingInformation MSMSSpectra/MSMS_1004_19.tsv]

# Publication
# -----------
# Title: Stable isotope assisted plant metabolomics: Combination of global and tracer based labeling for enhanced untargeted profiling and compound annotation
# Authors: Maria Doppler, Christoph Bueschl, Bernhard Kluger, Andrea Koutnik, Marc Lemmens, Hermann Buerstmayr, Justyna Rechthaler, Rudolf Krska, Gerhard Adam, Rainer Schuhmacher
# Journal: Frontiers in Plant Science, section Plant Metabolism and Chemodiversity
# Submitted: May 2019
#
# Compound
# --------
# ID: 1004_19
# MZ: 275.20074
# RT: 24.78 min
# GML Cn: 18
# PHE Cn: 0
# TRP Cn: 0
# Charge: 1
# Ion mode: +
# Adduct:
#
# MSMS spectra
# ------------
# Note: This MS/MS spectra has not been curated or checked manually. It is the raw-spectra exported from the DDA-MS/MS acquisition.
#
MZ	Intensity	NormalizedIntensity [%]
55.01807	26452.6	2.2
55.05449	110953.5	9.4
57.01160	3629.5	0.3
57.03369	7049.3	0.6
59.81112	3679.8	0.3
67.05428	149640.9	12.6
69.03353	6687.9	0.6
69.06990	97677.6	8.3
71.01268	5595.5	0.5
71.04911	21081.0	1.8
75.77670	3274.7	0.3
76.64571	3190.7	0.3
79.05414	122818.3	10.4
81.06979	199524.9	16.9
83.04914	26563.0	2.2
83.08540	68512.1	5.8
85.06463	15635.1	1.3
91.05411	217125.6	18.4
93.06667	5974.5	0.5
93.06982	170426.1	14.4
95.04908	35501.1	3.0
95.08540	134371.3	11.4
97.06468	49504.3	4.2
97.10111	35522.3	3.0
99.08046	4322.2	0.4
101.05981	3729.9	0.3
104.16473	4034.7	0.3
105.06977	330506.3	27.9
107.04889	25849.0	2.2
107.08538	161244.5	13.6
109.06473	47307.1	4.0
109.10107	86489.6	7.3
111.08028	22589.3	1.9
113.05938	4162.9	0.4
117.06981	52937.7	4.5
119.08541	323571.8	27.4
121.06464	26004.9	2.2
121.10106	107579.0	9.1
123.08025	20742.2	1.8
123.11662	20685.9	1.7
125.09595	25295.5	2.1
129.06967	18198.6	1.5
131.08542	129582.0	11.0
133.06468	4006.4	0.3
133.10103	427679.8	36.2
135.08028	34165.0	2.9
135.11674	57370.8	4.8
137.09598	55516.0	4.7
139.11142	4953.2	0.4
141.06990	7467.4	0.6
143.08533	22357.6	1.9
145.10103	150497.9	12.7
147.08041	12542.0	1.1
147.11661	281553.1	23.8
149.09599	82553.8	7.0
149.13237	24447.3	2.1
151.11162	53573.7	4.5
155.08531	15318.1	1.3
157.10078	36144.6	3.1
157.99911	3969.0	0.3
159.11676	111671.6	9.4
161.09573	7081.0	0.6
161.13216	83906.8	7.1
163.11145	99330.2	8.4
165.09074	13082.0	1.1
165.12726	32634.1	2.8
167.10643	3699.4	0.3
169.10095	34659.7	2.9
171.11655	41016.1	3.5
173.09601	5364.4	0.5
173.13252	61884.4	5.2
175.11156	21747.6	1.8
175.14798	19766.6	1.7
177.12694	37923.8	3.2
179.10663	4665.1	0.4
179.14256	14541.7	1.2
181.12109	3719.5	0.3
183.11661	28741.8	2.4
185.13229	12551.8	1.1
187.11139	15917.6	1.3
187.14783	8242.5	0.7
189.12712	15346.5	1.3
191.10536	3666.2	0.3
191.14282	17268.4	1.5
193.12270	6465.9	0.5
197.13226	34571.0	2.9
199.14774	5192.7	0.4
201.12709	15679.4	1.3
201.16389	6781.4	0.6
205.12263	4603.3	0.4
205.19514	3566.6	0.3
210.01045	44023.0	3.7
210.02274	8839.6	0.7
210.13985	4403.3	0.4
211.14774	15002.0	1.3
213.16339	5199.0	0.4
215.14333	19183.9	1.6
215.17923	21173.8	1.8
217.15869	4724.7	0.4
219.13773	13743.5	1.2
229.15816	7077.6	0.6
229.19487	70104.8	5.9
233.15340	17347.6	1.5
233.18973	15055.1	1.3
239.17908	101463.8	8.6
247.20560	34144.8	2.9
257.18942	153480.3	13.0
266.44897	3328.1	0.3
275.20016	1183058.8	100.0
276.20343	6591.4	0.6
282.35019	3182.3	0.3
