# Supplementary material for: Stable Isotope–Assisted Plant Metabolomics: Combination of Global and Tracer-Based Labeling for Enhanced Untargeted Profiling and Compound Annotation
Source: Front Plant Sci. 2019 Oct 25;10:1366. doi: 10.3389/fpls.2019.01366 (PMC6824187; doi:10.3389/fpls.2019.01366)
Supplement: Supplementary Datasheet 1 — Collection of acquired MS/MS fragmentation spectra. [file DataSheet_1.zip › SupportingInformation MSMSSpectra/MSMS_1004_20.tsv]

# Publication
# -----------
# Title: Stable isotope assisted plant metabolomics: Combination of global and tracer based labeling for enhanced untargeted profiling and compound annotation
# Authors: Maria Doppler, Christoph Bueschl, Bernhard Kluger, Andrea Koutnik, Marc Lemmens, Hermann Buerstmayr, Justyna Rechthaler, Rudolf Krska, Gerhard Adam, Rainer Schuhmacher
# Journal: Frontiers in Plant Science, section Plant Metabolism and Chemodiversity
# Submitted: May 2019
#
# Compound
# --------
# ID: 1004_20
# MZ: 293.21123
# RT: 24.78 min
# GML Cn: 18
# PHE Cn: 0
# TRP Cn: 0
# Charge: 1
# Ion mode: +
# Adduct:
#
# MSMS spectra
# ------------
# Note: This MS/MS spectra has not been curated or checked manually. It is the raw-spectra exported from the DDA-MS/MS acquisition.
#
MZ	Intensity	NormalizedIntensity [%]
53.03894	6421.2	0.9
55.01807	52749.7	7.6
55.05445	112821.7	16.2
57.03373	23441.7	3.4
57.07016	6817.1	1.0
63.40785	4538.6	0.7
67.05428	180171.2	25.9
69.03354	9929.5	1.4
69.06986	159169.2	22.8
69.07186	7215.0	1.0
69.30772	4175.6	0.6
69.36993	4860.6	0.7
71.04913	26159.5	3.8
72.77399	4511.3	0.6
74.22605	3570.5	0.5
74.29028	4364.5	0.6
79.05413	136722.7	19.6
81.03326	35113.2	5.0
81.06979	351489.7	50.4
81.29443	4289.3	0.6
83.04901	23782.0	3.4
83.08539	107397.7	15.4
85.06461	19858.8	2.9
87.37896	4624.2	0.7
88.03859	5235.9	0.8
91.05412	118185.2	17.0
93.06978	174597.3	25.1
95.04901	67748.3	9.7
95.08541	152028.0	21.8
97.06467	107256.3	15.4
97.10104	72144.3	10.4
99.08031	7827.2	1.1
102.61987	4143.8	0.6
105.06977	166760.4	23.9
107.04892	45075.9	6.5
107.08538	280206.4	40.2
109.06467	106968.6	15.4
109.10104	106056.7	15.2
109.10481	4636.1	0.7
111.08037	28011.4	4.0
112.12756	4855.3	0.7
116.23439	4493.7	0.6
117.06978	37025.0	5.3
119.08546	143107.2	20.5
120.43530	4252.0	0.6
121.06449	36989.7	5.3
121.10098	111486.6	16.0
123.08030	50660.9	7.3
123.11651	50189.7	7.2
125.09590	81903.5	11.8
127.07506	5257.1	0.8
129.06966	5417.9	0.8
131.08533	89059.4	12.8
133.06490	5825.0	0.8
133.10098	219235.7	31.5
135.08023	41347.6	5.9
135.11665	86172.2	12.4
137.09608	55369.3	7.9
139.11165	8609.2	1.2
141.46167	4059.7	0.6
143.08531	8971.7	1.3
145.06499	6526.5	0.9
145.10091	110703.4	15.9
147.08052	10881.7	1.6
147.11671	149231.8	21.4
149.09586	137508.2	19.7
149.13239	45293.9	6.5
150.00160	4316.3	0.6
151.07480	5479.9	0.8
151.11176	68531.8	9.8
155.08546	7753.6	1.1
157.10110	25926.5	3.7
159.11665	87467.6	12.6
161.09612	17623.0	2.5
161.13231	60416.3	8.7
163.11162	103891.7	14.9
163.14793	7719.9	1.1
165.09065	41660.8	6.0
165.12714	32956.7	4.7
169.10080	23344.5	3.4
171.11665	18351.7	2.6
173.09576	8275.4	1.2
173.13226	52492.7	7.5
175.11177	26438.2	3.8
175.14790	6143.4	0.9
177.12708	42435.1	6.1
179.14307	10271.4	1.5
183.11676	27486.5	3.9
185.13226	8927.2	1.3
187.11157	21817.0	3.1
187.14764	10328.6	1.5
189.11221	20940.2	3.0
190.98482	4660.4	0.7
191.14294	17063.3	2.4
193.12222	8013.0	1.2
197.13245	24914.3	3.6
199.14719	6238.2	0.9
201.12717	16229.7	2.3
204.24777	4535.1	0.7
205.12225	9117.6	1.3
207.13708	5759.7	0.8
211.14789	4749.5	0.7
211.73381	40902.2	5.9
213.16400	10036.2	1.4
215.14243	7014.0	1.0
215.17938	24264.1	3.5
223.13277	5794.4	0.8
229.19473	47239.9	6.8
233.18983	23411.0	3.4
239.17897	67577.0	9.7
247.20525	87968.8	12.6
257.18936	124893.9	17.9
275.20013	696746.4	100.0
284.45071	4740.9	0.7
293.21054	163364.8	23.4
304.24612	11983.8	1.7
304.26675	16933.2	2.4
