# Supplementary material for: Stable Isotope–Assisted Plant Metabolomics: Combination of Global and Tracer-Based Labeling for Enhanced Untargeted Profiling and Compound Annotation
Source: Front Plant Sci. 2019 Oct 25;10:1366. doi: 10.3389/fpls.2019.01366 (PMC6824187; doi:10.3389/fpls.2019.01366)
Supplement: Supplementary Datasheet 1 — Collection of acquired MS/MS fragmentation spectra. [file DataSheet_1.zip › SupportingInformation MSMSSpectra/MSMS_1004_23.tsv]

# Publication
# -----------
# Title: Stable isotope assisted plant metabolomics: Combination of global and tracer based labeling for enhanced untargeted profiling and compound annotation
# Authors: Maria Doppler, Christoph Bueschl, Bernhard Kluger, Andrea Koutnik, Marc Lemmens, Hermann Buerstmayr, Justyna Rechthaler, Rudolf Krska, Gerhard Adam, Rainer Schuhmacher
# Journal: Frontiers in Plant Science, section Plant Metabolism and Chemodiversity
# Submitted: May 2019
#
# Compound
# --------
# ID: 1004_23
# MZ: 346.25888
# RT: 24.78 min
# GML Cn: 18
# PHE Cn: 0
# TRP Cn: 0
# Charge: 1
# Ion mode: +
# Adduct:
#
# MSMS spectra
# ------------
# Note: This MS/MS spectra has not been curated or checked manually. It is the raw-spectra exported from the DDA-MS/MS acquisition.
#
MZ	Intensity	NormalizedIntensity [%]
55.05447	30048.3	27.6
58.64540	3196.9	2.9
60.85390	3933.3	3.6
60.98110	3916.4	3.6
67.05430	60448.6	55.5
69.06989	53885.8	49.5
77.44587	3439.6	3.2
79.05414	20979.5	19.3
81.06979	104744.8	96.1
83.08544	34922.8	32.1
85.06477	5608.4	5.1
87.41050	3144.5	2.9
89.21704	3533.5	3.2
91.05420	21313.6	19.6
93.06979	46564.4	42.7
95.08537	38797.8	35.6
97.06477	20886.3	19.2
97.10112	18483.0	17.0
99.08021	4373.2	4.0
105.06984	20920.2	19.2
107.08536	67514.6	62.0
109.10107	43940.7	40.3
117.06986	7399.9	6.8
119.08547	24352.7	22.4
121.06458	4273.4	3.9
121.10097	27114.3	24.9
123.08018	4290.4	3.9
123.11685	14704.8	13.5
125.09599	33846.7	31.1
131.08549	7744.6	7.1
133.10106	50448.5	46.3
134.63429	3821.2	3.5
135.08043	5634.3	5.2
135.11659	31865.1	29.2
136.19455	4725.1	4.3
137.09543	5678.7	5.2
137.66821	3570.2	3.3
140.84584	3499.2	3.2
145.10123	14407.4	13.2
147.11667	31400.7	28.8
149.09624	23691.3	21.7
149.13226	67851.3	62.3
151.11169	6528.0	6.0
151.12570	3822.0	3.5
151.39429	3914.6	3.6
155.10655	27476.5	25.2
159.11659	37311.5	34.2
161.13219	5233.5	4.8
163.11166	6299.7	5.8
173.11703	52849.1	48.5
177.12711	27326.1	25.1
180.21877	3811.3	3.5
186.35786	3962.2	3.6
189.11192	19137.9	17.6
195.13776	81486.4	74.8
208.40273	3784.9	3.5
210.00873	33600.8	30.8
210.02145	26759.4	24.6
213.14815	29415.8	27.0
239.17888	5119.5	4.7
247.20575	6364.5	5.8
254.24377	4250.3	3.9
257.19019	9305.4	8.5
275.20010	108946.9	100.0
279.18073	4078.5	3.7
293.21048	6178.8	5.7
293.55313	3997.4	3.7
304.25174	30108.8	27.6
348.92142	3943.7	3.6
