# Supplementary material for: Stable Isotope–Assisted Plant Metabolomics: Combination of Global and Tracer-Based Labeling for Enhanced Untargeted Profiling and Compound Annotation
Source: Front Plant Sci. 2019 Oct 25;10:1366. doi: 10.3389/fpls.2019.01366 (PMC6824187; doi:10.3389/fpls.2019.01366)
Supplement: Supplementary Datasheet 1 — Collection of acquired MS/MS fragmentation spectra. [file DataSheet_1.zip › SupportingInformation MSMSSpectra/MSMS_1004_24.tsv]

# Publication
# -----------
# Title: Stable isotope assisted plant metabolomics: Combination of global and tracer based labeling for enhanced untargeted profiling and compound annotation
# Authors: Maria Doppler, Christoph Bueschl, Bernhard Kluger, Andrea Koutnik, Marc Lemmens, Hermann Buerstmayr, Justyna Rechthaler, Rudolf Krska, Gerhard Adam, Rainer Schuhmacher
# Journal: Frontiers in Plant Science, section Plant Metabolism and Chemodiversity
# Submitted: May 2019
#
# Compound
# --------
# ID: 1004_24
# MZ: 351.21425
# RT: 24.78 min
# GML Cn: 18
# PHE Cn: 0
# TRP Cn: 0
# Charge: 1
# Ion mode: +
# Adduct:
#
# MSMS spectra
# ------------
# Note: This MS/MS spectra has not been curated or checked manually. It is the raw-spectra exported from the DDA-MS/MS acquisition.
#
MZ	Intensity	NormalizedIntensity [%]
51.56292	9162.3	0.2
54.94846	8664.7	0.2
58.36563	9246.6	0.2
75.71223	9129.6	0.2
77.12003	11117.8	0.3
128.64563	9660.4	0.2
160.69852	10803.3	0.2
166.20959	10428.7	0.2
212.51653	32497.2	0.7
212.52885	47141.7	1.1
221.05380	10095.0	0.2
224.99541	12553.8	0.3
243.47290	10050.8	0.2
271.13748	13129.9	0.3
281.13629	18394.4	0.4
304.25864	53710.8	1.2
333.20395	23581.1	0.5
351.21362	4357941.5	100.0
352.21783	50366.7	1.2
