# Supplementary material for: Stable Isotope–Assisted Plant Metabolomics: Combination of Global and Tracer-Based Labeling for Enhanced Untargeted Profiling and Compound Annotation
Source: Front Plant Sci. 2019 Oct 25;10:1366. doi: 10.3389/fpls.2019.01366 (PMC6824187; doi:10.3389/fpls.2019.01366)
Supplement: Supplementary Datasheet 1 — Collection of acquired MS/MS fragmentation spectra. [file DataSheet_1.zip › SupportingInformation MSMSSpectra/MSMS_1004_34.tsv]

# Publication
# -----------
# Title: Stable isotope assisted plant metabolomics: Combination of global and tracer based labeling for enhanced untargeted profiling and compound annotation
# Authors: Maria Doppler, Christoph Bueschl, Bernhard Kluger, Andrea Koutnik, Marc Lemmens, Hermann Buerstmayr, Justyna Rechthaler, Rudolf Krska, Gerhard Adam, Rainer Schuhmacher
# Journal: Frontiers in Plant Science, section Plant Metabolism and Chemodiversity
# Submitted: May 2019
#
# Compound
# --------
# ID: 1004_34
# MZ: 399.23625
# RT: 24.78 min
# GML Cn: 19
# PHE Cn: 0
# TRP Cn: 0
# Charge: 1
# Ion mode: +
# Adduct:
#
# MSMS spectra
# ------------
# Note: This MS/MS spectra has not been curated or checked manually. It is the raw-spectra exported from the DDA-MS/MS acquisition.
#
MZ	Intensity	NormalizedIntensity [%]
51.34212	2252.9	0.4
53.89393	2587.2	0.5
54.27615	2069.2	0.4
55.01809	5619.7	1.1
55.05445	30373.0	6.0
57.03371	32396.1	6.4
57.06997	4590.0	0.9
57.08476	2645.9	0.5
58.10944	2404.3	0.5
59.04934	4218.9	0.8
60.52731	2316.2	0.5
65.90802	2095.1	0.4
67.05428	50973.6	10.1
69.03371	3109.1	0.6
69.06985	56772.7	11.2
71.04687	4277.5	0.8
71.04912	128530.3	25.4
71.08535	3831.3	0.8
73.30637	2218.9	0.4
74.44238	2279.5	0.5
76.71725	2575.1	0.5
79.05421	28123.3	5.6
81.06982	59245.5	11.7
83.04910	19156.8	3.8
83.08545	21971.0	4.3
85.06465	13165.9	2.6
86.39799	2947.1	0.6
88.32173	2359.7	0.5
91.05416	14823.0	2.9
93.06976	60049.1	11.9
95.04902	3258.8	0.6
95.08546	67749.0	13.4
97.06474	24804.3	4.9
97.10094	12117.9	2.4
99.04385	3085.4	0.6
99.08028	4279.8	0.8
103.03889	14531.1	2.9
105.06973	23540.8	4.7
107.08543	113274.9	22.4
109.06469	11722.2	2.3
109.10107	34634.1	6.8
111.04375	25858.9	5.1
111.08033	14823.7	2.9
113.05959	21362.2	4.2
119.08548	63993.9	12.7
121.06462	4853.7	1.0
121.09607	2857.3	0.6
121.10102	66912.0	13.2
123.08028	30897.2	6.1
123.11639	16908.4	3.3
125.05965	20794.1	4.1
125.09610	12226.3	2.4
127.03857	5726.4	1.1
127.07502	4373.4	0.9
131.08531	9356.0	1.8
133.10101	41642.0	8.2
135.08017	26792.3	5.3
135.11667	102681.2	20.3
135.12239	4014.9	0.8
137.05960	58459.7	11.6
137.09602	40170.3	7.9
139.07512	14487.0	2.9
141.05443	80573.3	15.9
145.10092	34947.9	6.9
147.07997	3071.9	0.6
147.11676	27888.4	5.5
149.09593	16648.1	3.3
149.13219	5459.2	1.1
151.07523	15141.8	3.0
151.11154	12497.7	2.5
153.05440	2939.0	0.6
153.09084	4449.1	0.9
153.12723	42725.4	8.4
155.06990	23956.3	4.7
155.10628	2573.0	0.5
157.10110	4687.5	0.9
159.08058	4386.4	0.9
159.11671	13171.0	2.6
161.09573	13721.4	2.7
161.13216	3879.4	0.8
163.07516	18970.3	3.8
163.11134	17519.3	3.5
165.09091	55989.2	11.1
167.07042	22255.6	4.4
167.10689	3598.1	0.7
169.08603	3985.5	0.8
171.11607	2737.4	0.5
173.09604	10700.9	2.1
173.13237	4664.8	0.9
175.11148	4289.3	0.8
177.09077	20054.0	4.0
177.12735	3769.3	0.7
179.10641	4439.0	0.9
179.91444	2940.2	0.6
181.12210	3615.3	0.7
187.11157	4041.9	0.8
187.14828	3152.3	0.6
191.10645	12727.8	2.5
191.17886	2562.7	0.5
201.16353	14832.5	2.9
203.17940	22063.1	4.4
209.18898	3168.6	0.6
211.14772	15169.4	3.0
211.73515	23350.2	4.6
213.16365	13279.5	2.6
217.14291	9429.6	1.9
219.17392	27277.3	5.4
221.13217	2991.6	0.6
229.15852	26397.6	5.2
231.15991	4343.0	0.9
231.17421	17495.1	3.5
237.18402	13211.6	2.6
239.14262	11170.0	2.2
243.56042	2619.5	0.5
247.16905	42962.7	8.5
249.18480	11150.8	2.2
257.15341	14732.4	2.9
261.18454	10269.2	2.0
263.20010	177782.6	35.1
265.17905	16379.7	3.2
269.10583	14186.5	2.8
275.16354	40606.1	8.0
279.19516	90075.8	17.8
281.20987	3020.2	0.6
281.39493	2529.2	0.5
289.17929	14535.9	2.9
293.17288	5713.5	1.1
304.26425	11568.0	2.3
307.18985	212693.8	42.1
311.18399	22774.4	4.5
325.20078	15132.0	3.0
331.15829	3259.0	0.6
349.16891	13735.2	2.7
367.17844	45371.7	9.0
367.21085	9255.6	1.8
381.22775	16670.3	3.3
385.18951	3945.9	0.8
399.23471	505809.3	100.0
400.23953	4212.3	0.8
