# Supplementary material for: Stable Isotope–Assisted Plant Metabolomics: Combination of Global and Tracer-Based Labeling for Enhanced Untargeted Profiling and Compound Annotation
Source: Front Plant Sci. 2019 Oct 25;10:1366. doi: 10.3389/fpls.2019.01366 (PMC6824187; doi:10.3389/fpls.2019.01366)
Supplement: Supplementary Datasheet 1 — Collection of acquired MS/MS fragmentation spectra. [file DataSheet_1.zip › SupportingInformation MSMSSpectra/MSMS_1004_38.tsv]

# Publication
# -----------
# Title: Stable isotope assisted plant metabolomics: Combination of global and tracer based labeling for enhanced untargeted profiling and compound annotation
# Authors: Maria Doppler, Christoph Bueschl, Bernhard Kluger, Andrea Koutnik, Marc Lemmens, Hermann Buerstmayr, Justyna Rechthaler, Rudolf Krska, Gerhard Adam, Rainer Schuhmacher
# Journal: Frontiers in Plant Science, section Plant Metabolism and Chemodiversity
# Submitted: May 2019
#
# Compound
# --------
# ID: 1004_38
# MZ: 569.16577
# RT: 24.78 min
# GML Cn: 29
# PHE Cn: 0
# TRP Cn: 0
# Charge: 1
# Ion mode: +
# Adduct:
#
# MSMS spectra
# ------------
# Note: This MS/MS spectra has not been curated or checked manually. It is the raw-spectra exported from the DDA-MS/MS acquisition.
#
MZ	Intensity	NormalizedIntensity [%]
58.21699	6740.4	0.0
58.73602	8110.5	0.1
60.97286	6384.0	0.0
68.79352	7041.0	0.0
69.96770	6965.8	0.0
71.61143	7240.3	0.0
72.84818	7480.0	0.0
84.08453	7724.4	0.1
91.05418	34168.0	0.2
100.06514	6968.7	0.0
119.04903	174909.4	1.2
137.05969	10760.6	0.1
137.49585	7641.6	0.1
140.15901	7686.3	0.1
145.50272	8744.9	0.1
147.04399	553887.9	3.7
151.07545	34190.3	0.2
153.01813	15698.9	0.1
161.95262	8203.9	0.1
178.02577	17312.3	0.1
179.07027	286212.0	1.9
209.94762	93068.4	0.6
209.96022	31553.7	0.2
218.13051	8752.4	0.1
241.04955	8720.4	0.1
242.05684	10152.2	0.1
251.37720	8721.2	0.1
270.05203	655891.8	4.3
273.03894	12138.7	0.1
278.95645	8415.6	0.1
286.04733	100490.9	0.7
287.05466	207072.5	1.4
298.04721	34749.5	0.2
299.05429	17404.5	0.1
301.03394	93619.5	0.6
302.04150	62894.7	0.4
314.07819	10785.0	0.1
315.04953	2203046.8	14.6
316.05756	804954.1	5.3
329.06537	71616.8	0.5
331.08090	15134543.0	100.0
393.87659	8250.7	0.1
442.86581	9206.0	0.1
569.16553	94435.8	0.6
