# Supplementary material for: Stable Isotope–Assisted Plant Metabolomics: Combination of Global and Tracer-Based Labeling for Enhanced Untargeted Profiling and Compound Annotation
Source: Front Plant Sci. 2019 Oct 25;10:1366. doi: 10.3389/fpls.2019.01366 (PMC6824187; doi:10.3389/fpls.2019.01366)
Supplement: Supplementary Datasheet 1 — Collection of acquired MS/MS fragmentation spectra. [file DataSheet_1.zip › SupportingInformation MSMSSpectra/MSMS_1004_41.tsv]

# Publication
# -----------
# Title: Stable isotope assisted plant metabolomics: Combination of global and tracer based labeling for enhanced untargeted profiling and compound annotation
# Authors: Maria Doppler, Christoph Bueschl, Bernhard Kluger, Andrea Koutnik, Marc Lemmens, Hermann Buerstmayr, Justyna Rechthaler, Rudolf Krska, Gerhard Adam, Rainer Schuhmacher
# Journal: Frontiers in Plant Science, section Plant Metabolism and Chemodiversity
# Submitted: May 2019
#
# Compound
# --------
# ID: 1004_41
# MZ: 395.20492
# RT: 24.78 min
# GML Cn: 18
# PHE Cn: 0
# TRP Cn: 0
# Charge: 1
# Ion mode: -
# Adduct:
#
# MSMS spectra
# ------------
# Note: This MS/MS spectra has not been curated or checked manually. It is the raw-spectra exported from the DDA-MS/MS acquisition.
#
MZ	Intensity	NormalizedIntensity [%]
53.87666	2533.2	0.5
55.81110	2404.4	0.4
55.97314	2765.5	0.5
57.03409	2872.8	0.5
59.01345	3415.2	0.6
62.59926	2411.3	0.4
63.72952	2025.3	0.4
71.01360	4026.8	0.7
78.74586	2604.3	0.5
82.66137	2231.6	0.4
83.05048	2383.4	0.4
85.02944	22422.1	4.1
97.02945	14861.6	2.7
97.06576	23185.5	4.2
125.09715	2519.2	0.5
127.11291	3062.4	0.6
133.86629	2431.0	0.4
137.09691	17031.4	3.1
150.94165	2398.4	0.4
155.10808	3885.2	0.7
165.12828	18372.7	3.3
171.10249	50216.2	9.2
183.13840	19157.5	3.5
185.11830	9479.4	1.7
193.08447	69883.8	12.7
193.12309	11460.4	2.1
197.11818	3094.5	0.6
203.10605	4262.1	0.8
205.12122	11976.0	2.2
207.10005	94142.0	17.2
209.11818	15957.2	2.9
211.13387	160796.9	29.3
215.10460	4087.1	0.7
215.29893	5250.9	1.0
219.09998	23357.7	4.3
221.11632	59937.8	10.9
222.08749	3852.2	0.7
229.14429	109074.8	19.9
231.10013	37891.1	6.9
233.11569	548568.6	100.0
239.12895	16830.9	3.1
243.10020	13393.1	2.4
247.09505	10499.7	1.9
248.10301	13110.0	2.4
249.09665	3425.2	0.6
249.11070	74724.4	13.6
251.11322	24547.9	4.5
251.12631	173646.1	31.7
261.11053	154391.4	28.1
278.11343	2860.5	0.5
291.19659	29864.2	5.4
309.20712	2763.9	0.5
313.17804	44378.9	8.1
327.21741	537139.7	97.9
331.18881	74750.1	13.6
338.28262	2800.3	0.5
341.30396	2801.8	0.5
349.19952	185308.1	33.8
375.17868	3199.8	0.6
