# Supplementary material for: Stable Isotope–Assisted Plant Metabolomics: Combination of Global and Tracer-Based Labeling for Enhanced Untargeted Profiling and Compound Annotation
Source: Front Plant Sci. 2019 Oct 25;10:1366. doi: 10.3389/fpls.2019.01366 (PMC6824187; doi:10.3389/fpls.2019.01366)
Supplement: Supplementary Datasheet 1 — Collection of acquired MS/MS fragmentation spectra. [file DataSheet_1.zip › SupportingInformation MSMSSpectra/MSMS_1004_52.tsv]

# Publication
# -----------
# Title: Stable isotope assisted plant metabolomics: Combination of global and tracer based labeling for enhanced untargeted profiling and compound annotation
# Authors: Maria Doppler, Christoph Bueschl, Bernhard Kluger, Andrea Koutnik, Marc Lemmens, Hermann Buerstmayr, Justyna Rechthaler, Rudolf Krska, Gerhard Adam, Rainer Schuhmacher
# Journal: Frontiers in Plant Science, section Plant Metabolism and Chemodiversity
# Submitted: May 2019
#
# Compound
# --------
# ID: 1004_52
# MZ: 567.15093
# RT: 24.78 min
# GML Cn: 29
# PHE Cn: 0
# TRP Cn: 0
# Charge: 1
# Ion mode: -
# Adduct:
#
# MSMS spectra
# ------------
# Note: This MS/MS spectra has not been curated or checked manually. It is the raw-spectra exported from the DDA-MS/MS acquisition.
#
MZ	Intensity	NormalizedIntensity [%]
53.60876	8067.9	0.2
58.99046	9916.2	0.2
59.00444	19486.1	0.5
59.01334	3450629.8	81.1
59.02144	36529.3	0.9
59.03698	10989.4	0.3
70.40407	7662.0	0.2
70.71040	9058.2	0.2
106.17515	8554.2	0.2
112.26545	10931.9	0.3
115.19745	9850.1	0.2
138.90526	8589.1	0.2
162.03194	87328.7	2.1
162.41536	8442.8	0.2
177.05544	51141.9	1.2
216.11064	17265.1	0.4
217.19852	11022.1	0.3
227.03513	16437.2	0.4
237.07677	53186.5	1.2
270.01785	9747.7	0.2
271.02444	174625.0	4.1
274.45740	8453.1	0.2
285.03976	122283.9	2.9
298.75674	8393.4	0.2
299.01935	2078331.8	48.8
313.03519	355174.6	8.3
314.04294	3222728.0	75.7
327.04938	15466.5	0.4
328.05823	112584.3	2.6
329.06631	4256090.0	100.0
350.07217	11673.2	0.3
466.17255	9355.8	0.2
468.80084	8637.3	0.2
469.67883	9002.5	0.2
546.07538	8842.2	0.2
552.59100	11126.6	0.3
565.51782	10061.0	0.2
