# Supplementary material for: Stable Isotope–Assisted Plant Metabolomics: Combination of Global and Tracer-Based Labeling for Enhanced Untargeted Profiling and Compound Annotation
Source: Front Plant Sci. 2019 Oct 25;10:1366. doi: 10.3389/fpls.2019.01366 (PMC6824187; doi:10.3389/fpls.2019.01366)
Supplement: Supplementary Datasheet 1 — Collection of acquired MS/MS fragmentation spectra. [file DataSheet_1.zip › SupportingInformation MSMSSpectra/MSMS_1011_1.tsv]

# Publication
# -----------
# Title: Stable isotope assisted plant metabolomics: Combination of global and tracer based labeling for enhanced untargeted profiling and compound annotation
# Authors: Maria Doppler, Christoph Bueschl, Bernhard Kluger, Andrea Koutnik, Marc Lemmens, Hermann Buerstmayr, Justyna Rechthaler, Rudolf Krska, Gerhard Adam, Rainer Schuhmacher
# Journal: Frontiers in Plant Science, section Plant Metabolism and Chemodiversity
# Submitted: May 2019
#
# Compound
# --------
# ID: 1011_1
# MZ: 741.18301
# RT: 24.84 min
# GML Cn: 39
# PHE Cn: 0
# TRP Cn: 0
# Charge: 1
# Ion mode: -
# Adduct: [M-H]-
#
# MSMS spectra
# ------------
# Note: This MS/MS spectra has not been curated or checked manually. It is the raw-spectra exported from the DDA-MS/MS acquisition.
#
MZ	Intensity	NormalizedIntensity [%]
65.74927	1543.3	0.2
69.03425	1651.2	0.2
71.37800	1538.3	0.2
86.94396	1720.0	0.2
92.05289	1388.0	0.2
94.44112	1662.7	0.2
95.70755	1439.0	0.2
102.11170	1606.2	0.2
107.30819	1936.5	0.2
117.03429	12515.5	1.4
119.05007	49909.2	5.4
121.02926	3484.4	0.4
132.05753	2127.1	0.2
135.04529	1825.2	0.2
140.43044	2067.7	0.2
144.79337	1544.4	0.2
145.02936	71464.2	7.8
147.04561	2005.2	0.2
148.01628	18263.3	2.0
149.02417	2964.7	0.3
151.00346	16881.2	1.8
153.05565	12562.7	1.4
155.79173	2028.3	0.2
163.00922	1542.0	0.2
163.03305	2786.4	0.3
163.03999	57701.0	6.3
177.05553	2652.9	0.3
192.13896	1495.2	0.2
192.75436	1857.7	0.2
215.32663	3746.6	0.4
219.06599	12858.7	1.4
256.03799	3581.0	0.4
268.03766	3264.1	0.4
270.05292	3337.6	0.4
271.02460	9629.1	1.0
281.04553	1766.0	0.2
282.05377	2704.2	0.3
283.06076	37592.0	4.1
283.07693	2124.3	0.2
285.04056	16629.0	1.8
297.04047	2353.0	0.3
298.04770	31871.3	3.5
299.01938	118751.1	12.9
300.02682	6638.2	0.7
311.05560	7275.4	0.8
313.03552	81092.7	8.8
313.07117	89920.0	9.8
313.09229	3125.6	0.3
314.04297	406118.5	44.1
315.04865	3299.8	0.4
327.05026	6816.1	0.7
328.05862	125585.9	13.6
329.06631	920227.6	100.0
343.24811	3244.2	0.4
374.73953	1722.1	0.2
387.05066	8613.3	0.9
389.10391	2139.4	0.2
401.06619	8983.6	1.0
402.07248	1800.1	0.2
403.04596	1811.6	0.2
406.06775	2060.8	0.2
415.04593	7862.5	0.9
417.06122	3327.6	0.4
419.07724	9046.5	1.0
429.06177	9455.7	1.0
430.06921	6731.5	0.7
431.04047	7373.6	0.8
433.09277	7485.3	0.8
434.10086	7353.8	0.8
443.07605	1980.3	0.2
445.09210	3154.2	0.3
449.12393	12344.1	1.3
457.05432	2654.8	0.3
459.10812	7162.8	0.8
461.08801	20459.7	2.2
472.08252	2540.8	0.3
475.10165	14720.9	1.6
477.11954	12474.1	1.4
489.08200	32886.3	3.6
503.09949	11270.1	1.2
521.10864	2012.3	0.2
577.13477	40884.3	4.4
595.14838	3278.6	0.4
612.71490	2195.9	0.2
618.48224	1747.1	0.2
621.12494	1853.0	0.2
693.26611	1929.0	0.2
741.18268	187743.7	20.4
