# Supplementary material for: Stable Isotope–Assisted Plant Metabolomics: Combination of Global and Tracer-Based Labeling for Enhanced Untargeted Profiling and Compound Annotation
Source: Front Plant Sci. 2019 Oct 25;10:1366. doi: 10.3389/fpls.2019.01366 (PMC6824187; doi:10.3389/fpls.2019.01366)
Supplement: Supplementary Datasheet 1 — Collection of acquired MS/MS fragmentation spectra. [file DataSheet_1.zip › SupportingInformation MSMSSpectra/MSMS_1021_4.tsv]

# Publication
# -----------
# Title: Stable isotope assisted plant metabolomics: Combination of global and tracer based labeling for enhanced untargeted profiling and compound annotation
# Authors: Maria Doppler, Christoph Bueschl, Bernhard Kluger, Andrea Koutnik, Marc Lemmens, Hermann Buerstmayr, Justyna Rechthaler, Rudolf Krska, Gerhard Adam, Rainer Schuhmacher
# Journal: Frontiers in Plant Science, section Plant Metabolism and Chemodiversity
# Submitted: May 2019
#
# Compound
# --------
# ID: 1021_4
# MZ: 437.23845
# RT: 24.94 min
# GML Cn: 20
# PHE Cn: 0
# TRP Cn: 0
# Charge: 1
# Ion mode: +
# Adduct: [M+H]+
#
# MSMS spectra
# ------------
# Note: This MS/MS spectra has not been curated or checked manually. It is the raw-spectra exported from the DDA-MS/MS acquisition.
#
MZ	Intensity	NormalizedIntensity [%]
50.64725	1372.3	0.7
53.64189	1396.8	0.8
54.06984	1241.2	0.7
55.05451	36225.6	19.7
57.07014	27723.9	15.1
58.11655	1411.9	0.8
59.87780	1290.8	0.7
61.02859	1715.1	0.9
63.60231	1468.6	0.8
69.00321	1459.0	0.8
69.03355	19256.2	10.5
69.06994	45244.6	24.6
71.08556	31421.9	17.1
71.62292	1457.0	0.8
73.02837	1825.0	1.0
81.03341	6108.3	3.3
81.06994	1913.2	1.0
83.08548	95454.0	51.9
85.02839	52911.6	28.8
87.00765	19832.7	10.8
93.75782	1531.0	0.8
94.80886	1349.6	0.7
95.08544	7738.8	4.2
97.02843	11404.7	6.2
97.10117	183989.2	100.0
97.80531	1416.3	0.8
99.04397	7051.9	3.8
103.16788	1426.7	0.8
105.01822	45558.8	24.8
105.02192	2634.6	1.4
109.02831	10578.5	5.7
111.01719	1511.9	0.8
111.11678	36493.6	19.8
113.83217	1457.9	0.8
117.39560	1427.8	0.8
122.34863	1498.7	0.8
123.24734	1535.1	0.8
127.03896	36386.7	19.8
129.01807	1705.2	0.9
142.57939	1382.9	0.8
145.04950	6931.5	3.8
153.16379	1821.9	1.0
159.02905	3553.0	1.9
171.17415	30867.8	16.8
211.93288	1390.7	0.8
214.46793	4240.9	2.3
231.04929	3100.9	1.7
310.11905	1461.1	0.8
330.26733	1525.9	0.8
355.20834	8917.1	4.8
381.99756	1576.7	0.9
406.97333	1306.4	0.7
