# Supplementary material for: Stable Isotope–Assisted Plant Metabolomics: Combination of Global and Tracer-Based Labeling for Enhanced Untargeted Profiling and Compound Annotation
Source: Front Plant Sci. 2019 Oct 25;10:1366. doi: 10.3389/fpls.2019.01366 (PMC6824187; doi:10.3389/fpls.2019.01366)
Supplement: Supplementary Datasheet 1 — Collection of acquired MS/MS fragmentation spectra. [file DataSheet_1.zip › SupportingInformation MSMSSpectra/MSMS_1021_5.tsv]

# Publication
# -----------
# Title: Stable isotope assisted plant metabolomics: Combination of global and tracer based labeling for enhanced untargeted profiling and compound annotation
# Authors: Maria Doppler, Christoph Bueschl, Bernhard Kluger, Andrea Koutnik, Marc Lemmens, Hermann Buerstmayr, Justyna Rechthaler, Rudolf Krska, Gerhard Adam, Rainer Schuhmacher
# Journal: Frontiers in Plant Science, section Plant Metabolism and Chemodiversity
# Submitted: May 2019
#
# Compound
# --------
# ID: 1021_5
# MZ: 459.22042
# RT: 24.94 min
# GML Cn: 20
# PHE Cn: 0
# TRP Cn: 0
# Charge: 1
# Ion mode: +
# Adduct: [M+Na]+
#
# MSMS spectra
# ------------
# Note: This MS/MS spectra has not been curated or checked manually. It is the raw-spectra exported from the DDA-MS/MS acquisition.
#
MZ	Intensity	NormalizedIntensity [%]
55.05447	1817.1	0.2
69.06988	1959.8	0.2
73.46088	1467.0	0.2
73.76223	1675.3	0.2
79.13068	1495.4	0.2
83.08544	2236.6	0.2
92.01081	1708.5	0.2
97.10107	2514.8	0.3
99.55011	1762.5	0.2
120.61581	1501.4	0.2
125.40479	1403.0	0.2
127.00034	2081.5	0.2
155.49503	1711.8	0.2
163.97760	1605.0	0.2
167.03122	3700.2	0.4
185.04211	15249.5	1.7
204.66245	1854.3	0.2
210.82053	17294.0	1.9
211.16678	48844.6	5.3
227.03969	2067.6	0.2
227.05243	50309.9	5.5
229.03252	3152.3	0.3
245.06302	10871.2	1.2
253.17758	9434.9	1.0
271.04233	33779.6	3.7
271.17630	2477.1	0.3
289.05289	14269.8	1.6
304.24692	5033.3	0.6
328.48633	1813.4	0.2
355.20865	12085.1	1.3
373.21976	123421.8	13.5
397.22003	24683.8	2.7
415.22989	557893.9	61.0
459.21957	914311.5	100.0
459.68405	1699.9	0.2
