# Supplementary material for: Stable Isotope–Assisted Plant Metabolomics: Combination of Global and Tracer-Based Labeling for Enhanced Untargeted Profiling and Compound Annotation
Source: Front Plant Sci. 2019 Oct 25;10:1366. doi: 10.3389/fpls.2019.01366 (PMC6824187; doi:10.3389/fpls.2019.01366)
Supplement: Supplementary Datasheet 1 — Collection of acquired MS/MS fragmentation spectra. [file DataSheet_1.zip › SupportingInformation MSMSSpectra/MSMS_1021_6.tsv]

# Publication
# -----------
# Title: Stable isotope assisted plant metabolomics: Combination of global and tracer based labeling for enhanced untargeted profiling and compound annotation
# Authors: Maria Doppler, Christoph Bueschl, Bernhard Kluger, Andrea Koutnik, Marc Lemmens, Hermann Buerstmayr, Justyna Rechthaler, Rudolf Krska, Gerhard Adam, Rainer Schuhmacher
# Journal: Frontiers in Plant Science, section Plant Metabolism and Chemodiversity
# Submitted: May 2019
#
# Compound
# --------
# ID: 1021_6
# MZ: 391.23397
# RT: 24.94 min
# GML Cn: 19
# PHE Cn: 0
# TRP Cn: 0
# Charge: 1
# Ion mode: -
# Adduct:
#
# MSMS spectra
# ------------
# Note: This MS/MS spectra has not been curated or checked manually. It is the raw-spectra exported from the DDA-MS/MS acquisition.
#
MZ	Intensity	NormalizedIntensity [%]
55.57945	1652.3	0.3
59.00471	5885.9	1.0
59.01335	593862.1	100.0
59.02104	5531.4	0.9
62.72126	1259.7	0.2
71.01352	49101.2	8.3
73.02923	17494.5	2.9
74.53126	1306.2	0.2
77.97991	1347.7	0.2
81.61361	1662.9	0.3
83.01376	5098.9	0.9
83.24035	1475.8	0.2
85.02939	17527.2	3.0
88.18073	1302.6	0.2
89.02435	17443.7	2.9
91.42919	1376.5	0.2
93.35814	1294.2	0.2
95.01382	2013.6	0.3
95.43003	1202.5	0.2
97.02958	1247.9	0.2
99.00882	7204.0	1.2
101.02429	45363.1	7.6
101.02789	1983.9	0.3
113.02432	27994.0	4.7
114.83976	1338.9	0.2
119.03479	3082.7	0.5
125.02400	1771.0	0.3
143.03435	1689.4	0.3
145.55826	1447.5	0.2
146.96140	6172.2	1.0
159.02997	5761.6	1.0
161.04555	21582.1	3.6
174.95566	10026.6	1.7
180.30064	1418.3	0.2
187.17015	1832.8	0.3
215.35419	5448.3	0.9
261.45035	1417.3	0.2
294.22827	1365.0	0.2
349.22275	25519.4	4.3
349.24310	1487.1	0.3
396.22452	1344.3	0.2
409.51733	1336.8	0.2
