# Supplementary material for: Stable Isotope–Assisted Plant Metabolomics: Combination of Global and Tracer-Based Labeling for Enhanced Untargeted Profiling and Compound Annotation
Source: Front Plant Sci. 2019 Oct 25;10:1366. doi: 10.3389/fpls.2019.01366 (PMC6824187; doi:10.3389/fpls.2019.01366)
Supplement: Supplementary Datasheet 1 — Collection of acquired MS/MS fragmentation spectra. [file DataSheet_1.zip › SupportingInformation MSMSSpectra/MSMS_1032_1.tsv]

# Publication
# -----------
# Title: Stable isotope assisted plant metabolomics: Combination of global and tracer based labeling for enhanced untargeted profiling and compound annotation
# Authors: Maria Doppler, Christoph Bueschl, Bernhard Kluger, Andrea Koutnik, Marc Lemmens, Hermann Buerstmayr, Justyna Rechthaler, Rudolf Krska, Gerhard Adam, Rainer Schuhmacher
# Journal: Frontiers in Plant Science, section Plant Metabolism and Chemodiversity
# Submitted: May 2019
#
# Compound
# --------
# ID: 1032_1
# MZ: 421.24458
# RT: 25.10 min
# GML Cn: 19
# PHE Cn: 0
# TRP Cn: 0
# Charge: 1
# Ion mode: -
# Adduct:
#
# MSMS spectra
# ------------
# Note: This MS/MS spectra has not been curated or checked manually. It is the raw-spectra exported from the DDA-MS/MS acquisition.
#
MZ	Intensity	NormalizedIntensity [%]
56.39590	1165.8	15.8
58.49875	1125.8	15.3
59.01327	1335.5	18.1
69.33900	1481.7	20.1
72.81221	1313.1	17.8
80.61963	1300.3	17.7
121.26260	1179.0	16.0
128.54768	1568.6	21.3
132.66031	1065.5	14.5
147.17029	1190.8	16.2
157.02589	1315.1	17.9
157.71309	1468.8	20.0
179.03333	1347.5	18.3
179.70641	1396.5	19.0
186.39842	1310.6	17.8
211.05119	6814.5	92.6
211.06418	7360.5	100.0
218.89653	1293.5	17.6
232.95201	1382.9	18.8
236.14073	1339.2	18.2
304.16830	3578.8	48.6
354.63876	1326.0	18.0
367.35571	1771.5	24.1
411.11270	1422.3	19.3
