# Supplementary material for: Stable Isotope–Assisted Plant Metabolomics: Combination of Global and Tracer-Based Labeling for Enhanced Untargeted Profiling and Compound Annotation
Source: Front Plant Sci. 2019 Oct 25;10:1366. doi: 10.3389/fpls.2019.01366 (PMC6824187; doi:10.3389/fpls.2019.01366)
Supplement: Supplementary Datasheet 1 — Collection of acquired MS/MS fragmentation spectra. [file DataSheet_1.zip › SupportingInformation MSMSSpectra/MSMS_1033_1.tsv]

# Publication
# -----------
# Title: Stable isotope assisted plant metabolomics: Combination of global and tracer based labeling for enhanced untargeted profiling and compound annotation
# Authors: Maria Doppler, Christoph Bueschl, Bernhard Kluger, Andrea Koutnik, Marc Lemmens, Hermann Buerstmayr, Justyna Rechthaler, Rudolf Krska, Gerhard Adam, Rainer Schuhmacher
# Journal: Frontiers in Plant Science, section Plant Metabolism and Chemodiversity
# Submitted: May 2019
#
# Compound
# --------
# ID: 1033_1
# MZ: 291.19557
# RT: 25.11 min
# GML Cn: 18
# PHE Cn: 0
# TRP Cn: 0
# Charge: 1
# Ion mode: +
# Adduct:
#
# MSMS spectra
# ------------
# Note: This MS/MS spectra has not been curated or checked manually. It is the raw-spectra exported from the DDA-MS/MS acquisition.
#
MZ	Intensity	NormalizedIntensity [%]
50.02541	1204.7	1.0
51.02053	1151.4	0.9
55.01810	9582.8	7.7
55.05447	16699.5	13.3
57.03379	5917.2	4.7
57.07011	3124.5	2.5
59.04934	2420.7	1.9
60.08460	1333.1	1.1
61.33074	1203.5	1.0
67.05423	19715.4	15.8
67.41686	1159.6	0.9
69.03359	5333.4	4.3
69.06989	18473.4	14.8
71.04919	5340.5	4.3
71.40999	1288.3	1.0
72.29828	1165.3	0.9
73.32199	1350.1	1.1
73.36195	1184.0	0.9
76.41700	1369.4	1.1
79.05417	17655.6	14.1
81.03341	10300.7	8.2
81.06980	35568.5	28.4
83.04914	6000.0	4.8
83.08542	7132.3	5.7
85.06486	2205.3	1.8
91.05411	11779.6	9.4
93.06976	18991.3	15.2
95.04902	12093.7	9.7
95.08543	26071.9	20.8
96.08419	1316.6	1.1
97.06480	6691.6	5.3
97.10120	8477.6	6.8
99.21559	1281.1	1.0
99.46793	1375.1	1.1
105.06973	12170.2	9.7
107.04893	17362.3	13.9
107.08536	14890.9	11.9
109.06472	11109.9	8.9
109.10113	11688.1	9.3
111.04396	8189.5	6.5
111.08029	46911.9	37.5
117.06985	8270.1	6.6
119.08535	20889.2	16.7
121.06462	14323.8	11.4
121.10096	12114.4	9.7
122.11665	1300.5	1.0
123.08023	30899.6	24.7
123.11677	1468.7	1.2
125.09615	7164.4	5.7
126.19289	1586.0	1.3
129.06955	2682.0	2.1
131.08554	14885.3	11.9
133.06461	2883.4	2.3
133.10095	14545.3	11.6
135.08034	19370.4	15.5
135.11667	5170.3	4.1
137.09612	10280.4	8.2
143.08560	2687.8	2.1
145.10118	18269.4	14.6
147.08018	15495.2	12.4
147.11690	6651.6	5.3
147.65245	1310.8	1.0
149.09584	29882.4	23.9
149.13216	1529.2	1.2
150.20087	1473.5	1.2
151.07518	125175.1	100.0
151.11134	2766.5	2.2
153.09096	5708.6	4.6
157.10110	11051.2	8.8
159.08061	2094.8	1.7
159.11676	6904.6	5.5
161.09605	15250.5	12.2
161.13237	1751.7	1.4
163.07549	1530.1	1.2
163.11165	16175.6	12.9
164.98274	1272.7	1.0
165.09070	5324.9	4.3
171.11665	6938.8	5.5
173.09630	2438.8	1.9
173.13222	2763.8	2.2
174.60475	1292.4	1.0
175.11174	7948.9	6.4
175.14806	1823.0	1.5
177.09085	2806.2	2.2
177.12708	2183.9	1.7
179.10649	8254.5	6.6
185.13272	2361.9	1.9
189.11218	2144.6	1.7
189.12708	40503.7	32.4
193.12215	1871.2	1.5
195.11624	1343.6	1.1
197.11722	17235.2	13.8
205.12218	2430.7	1.9
207.13776	88386.2	70.6
211.04260	14880.7	11.9
212.38480	1581.9	1.3
213.16393	2372.0	1.9
215.14174	1507.8	1.2
217.12238	3079.2	2.5
217.15886	1491.8	1.2
221.11607	2346.3	1.9
223.11099	1322.7	1.1
223.13245	2755.1	2.2
231.17416	3256.5	2.6
234.49806	1388.4	1.1
235.13214	2594.6	2.1
237.16319	1945.1	1.6
245.18954	6289.5	5.0
249.14740	3103.1	2.5
255.17392	6922.1	5.5
273.18442	36311.4	29.0
291.10101	2201.7	1.8
291.15622	90720.0	72.5
291.19492	106660.3	85.2
304.25513	8257.6	6.6
