# Supplementary material for: Stable Isotope–Assisted Plant Metabolomics: Combination of Global and Tracer-Based Labeling for Enhanced Untargeted Profiling and Compound Annotation
Source: Front Plant Sci. 2019 Oct 25;10:1366. doi: 10.3389/fpls.2019.01366 (PMC6824187; doi:10.3389/fpls.2019.01366)
Supplement: Supplementary Datasheet 1 — Collection of acquired MS/MS fragmentation spectra. [file DataSheet_1.zip › SupportingInformation MSMSSpectra/MSMS_1037_11.tsv]

# Publication
# -----------
# Title: Stable isotope assisted plant metabolomics: Combination of global and tracer based labeling for enhanced untargeted profiling and compound annotation
# Authors: Maria Doppler, Christoph Bueschl, Bernhard Kluger, Andrea Koutnik, Marc Lemmens, Hermann Buerstmayr, Justyna Rechthaler, Rudolf Krska, Gerhard Adam, Rainer Schuhmacher
# Journal: Frontiers in Plant Science, section Plant Metabolism and Chemodiversity
# Submitted: May 2019
#
# Compound
# --------
# ID: 1037_11
# MZ: 417.24950
# RT: 25.16 min
# GML Cn: 21
# PHE Cn: 0
# TRP Cn: 0
# Charge: 1
# Ion mode: -
# Adduct:
#
# MSMS spectra
# ------------
# Note: This MS/MS spectra has not been curated or checked manually. It is the raw-spectra exported from the DDA-MS/MS acquisition.
#
MZ	Intensity	NormalizedIntensity [%]
53.63840	1314.8	0.4
55.01205	1211.1	0.4
59.01335	343858.3	100.0
59.02165	2148.0	0.6
71.01351	12358.3	3.6
73.02921	7236.0	2.1
80.68137	1145.2	0.3
83.01373	1533.1	0.4
85.02943	6312.0	1.8
95.01394	1388.0	0.4
99.00865	2728.0	0.8
101.02436	16433.7	4.8
113.02437	10080.7	2.9
130.94363	1282.5	0.4
143.11746	1288.3	0.4
144.36177	1604.1	0.5
161.04553	5317.9	1.5
203.20837	1262.9	0.4
211.02165	15554.9	4.5
233.19890	1252.6	0.4
246.11086	1355.0	0.4
263.43042	1530.2	0.4
264.18436	1283.4	0.4
279.65790	1686.0	0.5
303.95490	1393.7	0.4
375.23874	6923.8	2.0
381.54089	1319.0	0.4
392.96301	1425.1	0.4
