# Supplementary material for: Stable Isotope–Assisted Plant Metabolomics: Combination of Global and Tracer-Based Labeling for Enhanced Untargeted Profiling and Compound Annotation
Source: Front Plant Sci. 2019 Oct 25;10:1366. doi: 10.3389/fpls.2019.01366 (PMC6824187; doi:10.3389/fpls.2019.01366)
Supplement: Supplementary Datasheet 1 — Collection of acquired MS/MS fragmentation spectra. [file DataSheet_1.zip › SupportingInformation MSMSSpectra/MSMS_1037_12.tsv]

# Publication
# -----------
# Title: Stable isotope assisted plant metabolomics: Combination of global and tracer based labeling for enhanced untargeted profiling and compound annotation
# Authors: Maria Doppler, Christoph Bueschl, Bernhard Kluger, Andrea Koutnik, Marc Lemmens, Hermann Buerstmayr, Justyna Rechthaler, Rudolf Krska, Gerhard Adam, Rainer Schuhmacher
# Journal: Frontiers in Plant Science, section Plant Metabolism and Chemodiversity
# Submitted: May 2019
#
# Compound
# --------
# ID: 1037_12
# MZ: 463.25519
# RT: 25.16 min
# GML Cn: 21
# PHE Cn: 0
# TRP Cn: 0
# Charge: 1
# Ion mode: -
# Adduct:
#
# MSMS spectra
# ------------
# Note: This MS/MS spectra has not been curated or checked manually. It is the raw-spectra exported from the DDA-MS/MS acquisition.
#
MZ	Intensity	NormalizedIntensity [%]
51.33322	2180.4	10.9
55.75598	2139.9	10.7
56.49409	1924.2	9.6
59.01336	20083.7	100.0
72.46152	2131.7	10.6
95.21213	2331.0	11.6
96.97874	1898.1	9.5
106.01330	1916.4	9.5
107.11530	1972.5	9.8
110.58988	1971.7	9.8
113.52095	2431.4	12.1
117.31080	2413.1	12.0
148.24799	2287.0	11.4
215.35385	3996.4	19.9
300.02634	3784.4	18.8
306.58249	2457.9	12.2
313.03574	4111.9	20.5
314.04260	2902.5	14.5
315.05090	4280.8	21.3
344.01224	2505.9	12.5
360.25583	2347.4	11.7
403.33112	2319.3	11.5
