# Supplementary material for: Stable Isotope–Assisted Plant Metabolomics: Combination of Global and Tracer-Based Labeling for Enhanced Untargeted Profiling and Compound Annotation
Source: Front Plant Sci. 2019 Oct 25;10:1366. doi: 10.3389/fpls.2019.01366 (PMC6824187; doi:10.3389/fpls.2019.01366)
Supplement: Supplementary Datasheet 1 — Collection of acquired MS/MS fragmentation spectra. [file DataSheet_1.zip › SupportingInformation MSMSSpectra/MSMS_1037_13.tsv]

# Publication
# -----------
# Title: Stable isotope assisted plant metabolomics: Combination of global and tracer based labeling for enhanced untargeted profiling and compound annotation
# Authors: Maria Doppler, Christoph Bueschl, Bernhard Kluger, Andrea Koutnik, Marc Lemmens, Hermann Buerstmayr, Justyna Rechthaler, Rudolf Krska, Gerhard Adam, Rainer Schuhmacher
# Journal: Frontiers in Plant Science, section Plant Metabolism and Chemodiversity
# Submitted: May 2019
#
# Compound
# --------
# ID: 1037_13
# MZ: 745.21447
# RT: 25.16 min
# GML Cn: 39
# PHE Cn: 0
# TRP Cn: 0
# Charge: 1
# Ion mode: -
# Adduct: [M-H]-
#
# MSMS spectra
# ------------
# Note: This MS/MS spectra has not been curated or checked manually. It is the raw-spectra exported from the DDA-MS/MS acquisition.
#
MZ	Intensity	NormalizedIntensity [%]
59.01338	18518.8	9.6
63.24257	1448.4	0.8
80.72276	1706.4	0.9
84.61734	1435.9	0.7
95.98016	1532.4	0.8
99.15620	1754.8	0.9
117.93861	1559.5	0.8
118.52930	1533.2	0.8
175.04062	1743.7	0.9
176.04736	10516.2	5.5
190.06300	2800.8	1.5
204.04247	5783.0	3.0
208.03690	1800.6	0.9
217.28802	2288.3	1.2
219.06601	14953.6	7.8
222.05299	1565.7	0.8
267.06601	2199.3	1.1
268.07404	12235.4	6.4
283.09689	12421.6	6.5
285.04037	7567.2	3.9
294.09058	1762.3	0.9
295.06088	58432.0	30.4
295.09784	1733.2	0.9
296.06924	2487.8	1.3
297.07571	5716.3	3.0
299.01947	40937.9	21.3
299.55453	1566.2	0.8
307.06012	1826.2	1.0
309.07794	5033.2	2.6
310.08438	66126.7	34.4
311.05783	1839.6	1.0
311.09216	10852.0	5.6
312.10065	6178.3	3.2
313.01456	2206.3	1.1
313.03513	61215.3	31.9
314.04297	83105.9	43.2
322.08371	1839.6	1.0
325.07373	2179.3	1.1
325.10779	61938.3	32.2
327.05130	6655.7	3.5
327.12366	6127.6	3.2
328.05847	103575.5	53.9
329.06638	192156.2	100.0
340.09433	3168.5	1.6
343.08188	17341.5	9.0
355.11862	13411.4	7.0
371.07538	1968.0	1.0
385.13058	1610.4	0.8
401.08679	13109.4	6.8
410.00278	1674.4	0.9
482.00473	1678.6	0.9
685.19275	8660.9	4.5
