# Supplementary material for: Stable Isotope–Assisted Plant Metabolomics: Combination of Global and Tracer-Based Labeling for Enhanced Untargeted Profiling and Compound Annotation
Source: Front Plant Sci. 2019 Oct 25;10:1366. doi: 10.3389/fpls.2019.01366 (PMC6824187; doi:10.3389/fpls.2019.01366)
Supplement: Supplementary Datasheet 1 — Collection of acquired MS/MS fragmentation spectra. [file DataSheet_1.zip › SupportingInformation MSMSSpectra/MSMS_1037_3.tsv]

# Publication
# -----------
# Title: Stable isotope assisted plant metabolomics: Combination of global and tracer based labeling for enhanced untargeted profiling and compound annotation
# Authors: Maria Doppler, Christoph Bueschl, Bernhard Kluger, Andrea Koutnik, Marc Lemmens, Hermann Buerstmayr, Justyna Rechthaler, Rudolf Krska, Gerhard Adam, Rainer Schuhmacher
# Journal: Frontiers in Plant Science, section Plant Metabolism and Chemodiversity
# Submitted: May 2019
#
# Compound
# --------
# ID: 1037_3
# MZ: 197.19012
# RT: 25.16 min
# GML Cn: 13
# PHE Cn: 0
# TRP Cn: 0
# Charge: 1
# Ion mode: +
# Adduct:
#
# MSMS spectra
# ------------
# Note: This MS/MS spectra has not been curated or checked manually. It is the raw-spectra exported from the DDA-MS/MS acquisition.
#
MZ	Intensity	NormalizedIntensity [%]
50.31676	1141.7	0.9
55.05450	48514.4	38.2
55.05593	1993.2	1.6
57.03371	12361.3	9.7
57.07013	43857.6	34.5
58.34628	1629.3	1.3
59.04940	1657.3	1.3
67.05429	37633.3	29.6
69.06992	33045.0	26.0
71.04915	27443.7	21.6
71.08560	8235.9	6.5
73.06485	1643.7	1.3
79.05428	1768.7	1.4
80.05795	1349.2	1.1
81.06986	78134.4	61.5
83.08547	81150.5	63.8
85.06478	24440.9	19.2
85.10117	4813.3	3.8
91.05440	1627.0	1.3
93.06985	2040.6	1.6
95.08548	127119.6	100.0
96.30497	1258.4	1.0
97.10116	48275.2	38.0
99.08046	3003.4	2.4
101.09625	2247.4	1.8
101.86227	1197.0	0.9
105.03362	1405.1	1.1
105.57688	1317.7	1.0
105.93450	1444.1	1.1
107.08563	1511.4	1.2
109.06474	1678.3	1.3
109.10114	84995.6	66.9
111.11689	2348.8	1.8
112.47248	1183.3	0.9
113.09614	6473.4	5.1
115.11182	8478.5	6.7
119.08557	2040.2	1.6
121.10096	1557.1	1.2
123.08044	2122.1	1.7
123.11671	44082.3	34.7
127.11168	1922.5	1.5
133.10114	1806.3	1.4
137.05959	1530.6	1.2
137.09596	2766.1	2.2
137.13243	8045.5	6.3
151.07576	1769.0	1.4
151.14830	2132.8	1.7
156.52321	1421.2	1.1
156.62683	1443.4	1.1
179.10657	2909.7	2.3
179.14328	1803.9	1.4
179.17946	30342.8	23.9
197.05972	2765.0	2.2
197.08020	5705.7	4.5
197.11711	8901.0	7.0
197.13185	1816.9	1.4
197.15388	6228.3	4.9
197.16498	5667.0	4.5
197.18988	13942.1	11.0
215.16469	2012.2	1.6
