# Supplementary material for: Stable Isotope–Assisted Plant Metabolomics: Combination of Global and Tracer-Based Labeling for Enhanced Untargeted Profiling and Compound Annotation
Source: Front Plant Sci. 2019 Oct 25;10:1366. doi: 10.3389/fpls.2019.01366 (PMC6824187; doi:10.3389/fpls.2019.01366)
Supplement: Supplementary Datasheet 1 — Collection of acquired MS/MS fragmentation spectra. [file DataSheet_1.zip › SupportingInformation MSMSSpectra/MSMS_1040_1.tsv]

# Publication
# -----------
# Title: Stable isotope assisted plant metabolomics: Combination of global and tracer based labeling for enhanced untargeted profiling and compound annotation
# Authors: Maria Doppler, Christoph Bueschl, Bernhard Kluger, Andrea Koutnik, Marc Lemmens, Hermann Buerstmayr, Justyna Rechthaler, Rudolf Krska, Gerhard Adam, Rainer Schuhmacher
# Journal: Frontiers in Plant Science, section Plant Metabolism and Chemodiversity
# Submitted: May 2019
#
# Compound
# --------
# ID: 1040_1
# MZ: 457.21141
# RT: 25.19 min
# GML Cn: 19
# PHE Cn: 0
# TRP Cn: 0
# Charge: 1
# Ion mode: -
# Adduct:
#
# MSMS spectra
# ------------
# Note: This MS/MS spectra has not been curated or checked manually. It is the raw-spectra exported from the DDA-MS/MS acquisition.
#
MZ	Intensity	NormalizedIntensity [%]
53.58805	1281.0	0.3
53.75057	1389.6	0.3
82.39530	1240.2	0.3
93.68592	1533.8	0.4
96.95999	96866.8	22.7
101.02418	1516.3	0.4
112.77370	1554.5	0.4
136.77863	1470.0	0.3
150.97047	2049.4	0.5
180.98050	1549.3	0.4
194.07217	1340.8	0.3
194.10695	1383.3	0.3
198.99205	2086.5	0.5
213.15193	1805.8	0.4
217.30821	1775.3	0.4
241.00217	9560.9	2.2
273.64752	1607.6	0.4
331.06897	1380.0	0.3
419.78003	1463.3	0.3
457.21109	426844.7	100.0
