# Supplementary material for: Stable Isotope–Assisted Plant Metabolomics: Combination of Global and Tracer-Based Labeling for Enhanced Untargeted Profiling and Compound Annotation
Source: Front Plant Sci. 2019 Oct 25;10:1366. doi: 10.3389/fpls.2019.01366 (PMC6824187; doi:10.3389/fpls.2019.01366)
Supplement: Supplementary Datasheet 1 — Collection of acquired MS/MS fragmentation spectra. [file DataSheet_1.zip › SupportingInformation MSMSSpectra/MSMS_1041_1.tsv]

# Publication
# -----------
# Title: Stable isotope assisted plant metabolomics: Combination of global and tracer based labeling for enhanced untargeted profiling and compound annotation
# Authors: Maria Doppler, Christoph Bueschl, Bernhard Kluger, Andrea Koutnik, Marc Lemmens, Hermann Buerstmayr, Justyna Rechthaler, Rudolf Krska, Gerhard Adam, Rainer Schuhmacher
# Journal: Frontiers in Plant Science, section Plant Metabolism and Chemodiversity
# Submitted: May 2019
#
# Compound
# --------
# ID: 1041_1
# MZ: 480.28076
# RT: 25.20 min
# GML Cn: 22
# PHE Cn: 0
# TRP Cn: 0
# Charge: 1
# Ion mode: +
# Adduct: [M+NH4]+
#
# MSMS spectra
# ------------
# Note: This MS/MS spectra has not been curated or checked manually. It is the raw-spectra exported from the DDA-MS/MS acquisition.
#
MZ	Intensity	NormalizedIntensity [%]
50.68509	1561.0	0.4
51.11169	1555.8	0.3
51.51002	1341.4	0.3
53.03889	3342.6	0.8
55.01809	10748.2	2.4
55.05452	25603.9	5.8
57.03374	17970.4	4.0
57.07015	7001.4	1.6
58.43962	1398.7	0.3
61.02858	11183.7	2.5
67.05434	22052.5	5.0
67.57499	1430.1	0.3
68.99699	1848.5	0.4
69.03358	50669.2	11.4
69.06994	20619.4	4.6
71.04921	19999.9	4.5
71.08556	2969.9	0.7
73.02840	11082.6	2.5
74.02489	1399.4	0.3
81.03344	28311.7	6.4
81.06986	73744.4	16.6
83.08548	125261.1	28.1
85.02837	188125.6	42.3
85.06471	8492.2	1.9
87.00765	52331.3	11.8
95.08549	162626.5	36.5
97.02842	50733.0	11.4
97.10115	91754.9	20.6
99.04400	24471.8	5.5
99.08018	2372.2	0.5
101.09608	11134.8	2.5
101.90475	1566.1	0.4
105.01820	114259.6	25.7
109.02840	65927.8	14.8
109.10116	129762.2	29.1
111.11671	12624.2	2.8
113.09614	2497.4	0.6
115.11173	17868.8	4.0
117.01826	2406.6	0.5
123.11675	92386.5	20.8
125.05565	1425.4	0.3
127.03890	142937.6	32.1
129.01816	6002.4	1.3
136.17674	1550.3	0.3
137.13243	12823.2	2.9
145.04951	44278.7	9.9
146.53714	1470.9	0.3
147.02884	3508.0	0.8
148.24181	1490.1	0.3
150.04184	1727.4	0.4
159.02872	30102.5	6.8
179.17937	190824.9	42.9
189.03870	5685.0	1.3
197.18994	445171.7	100.0
213.03928	6154.3	1.4
214.45782	1638.5	0.4
214.46794	4751.4	1.1
215.20015	2606.4	0.6
222.29065	1538.9	0.3
231.04976	29036.8	6.5
249.06027	3574.9	0.8
305.21097	2046.1	0.5
317.46597	1554.7	0.3
385.40259	1573.7	0.4
407.09711	1717.8	0.4
409.22122	1884.5	0.4
464.02762	1655.3	0.4
