# Supplementary material for: Stable Isotope–Assisted Plant Metabolomics: Combination of Global and Tracer-Based Labeling for Enhanced Untargeted Profiling and Compound Annotation
Source: Front Plant Sci. 2019 Oct 25;10:1366. doi: 10.3389/fpls.2019.01366 (PMC6824187; doi:10.3389/fpls.2019.01366)
Supplement: Supplementary Datasheet 1 — Collection of acquired MS/MS fragmentation spectra. [file DataSheet_1.zip › SupportingInformation MSMSSpectra/MSMS_1041_2.tsv]

# Publication
# -----------
# Title: Stable isotope assisted plant metabolomics: Combination of global and tracer based labeling for enhanced untargeted profiling and compound annotation
# Authors: Maria Doppler, Christoph Bueschl, Bernhard Kluger, Andrea Koutnik, Marc Lemmens, Hermann Buerstmayr, Justyna Rechthaler, Rudolf Krska, Gerhard Adam, Rainer Schuhmacher
# Journal: Frontiers in Plant Science, section Plant Metabolism and Chemodiversity
# Submitted: May 2019
#
# Compound
# --------
# ID: 1041_2
# MZ: 485.23618
# RT: 25.20 min
# GML Cn: 22
# PHE Cn: 0
# TRP Cn: 0
# Charge: 1
# Ion mode: +
# Adduct: [M+Na]+
#
# MSMS spectra
# ------------
# Note: This MS/MS spectra has not been curated or checked manually. It is the raw-spectra exported from the DDA-MS/MS acquisition.
#
MZ	Intensity	NormalizedIntensity [%]
52.84567	1428.5	0.2
57.98301	1345.4	0.2
63.16394	1320.8	0.2
64.21053	1422.3	0.2
67.73047	1386.5	0.2
77.02783	1243.5	0.2
81.55924	1367.0	0.2
89.69379	1522.6	0.3
93.10449	1420.5	0.2
95.08524	1685.9	0.3
102.09144	2941.8	0.5
105.57339	1611.0	0.3
107.90897	1337.6	0.2
112.25320	1673.7	0.3
119.06791	1333.8	0.2
125.68270	1259.4	0.2
126.93338	1432.5	0.2
127.00004	3485.2	0.6
142.64204	1484.7	0.3
145.13326	1492.6	0.3
167.03108	2094.3	0.4
185.04204	6433.3	1.1
203.05249	3206.2	0.6
215.74434	1921.8	0.3
215.75458	3155.1	0.5
227.05257	9933.2	1.7
229.03111	2186.1	0.4
237.18227	126810.5	22.1
238.70966	1414.7	0.2
245.06299	12083.7	2.1
246.33269	1366.3	0.2
265.17755	1737.0	0.3
271.04227	29337.6	5.1
279.17960	7177.2	1.2
279.19498	15308.2	2.7
287.79364	1521.9	0.3
289.05316	13847.2	2.4
297.19138	2275.9	0.4
309.19012	1699.2	0.3
337.19714	1562.9	0.3
381.22449	25698.4	4.5
399.23523	128309.0	22.3
402.97900	1637.9	0.3
423.23514	14902.9	2.6
441.24542	457806.3	79.6
442.25037	1749.5	0.3
467.22699	2526.2	0.4
485.23520	575006.6	100.0
486.24075	6227.9	1.1
