# Supplementary material for: Stable Isotope–Assisted Plant Metabolomics: Combination of Global and Tracer-Based Labeling for Enhanced Untargeted Profiling and Compound Annotation
Source: Front Plant Sci. 2019 Oct 25;10:1366. doi: 10.3389/fpls.2019.01366 (PMC6824187; doi:10.3389/fpls.2019.01366)
Supplement: Supplementary Datasheet 1 — Collection of acquired MS/MS fragmentation spectra. [file DataSheet_1.zip › SupportingInformation MSMSSpectra/MSMS_1043_7.tsv]

# Publication
# -----------
# Title: Stable isotope assisted plant metabolomics: Combination of global and tracer based labeling for enhanced untargeted profiling and compound annotation
# Authors: Maria Doppler, Christoph Bueschl, Bernhard Kluger, Andrea Koutnik, Marc Lemmens, Hermann Buerstmayr, Justyna Rechthaler, Rudolf Krska, Gerhard Adam, Rainer Schuhmacher
# Journal: Frontiers in Plant Science, section Plant Metabolism and Chemodiversity
# Submitted: May 2019
#
# Compound
# --------
# ID: 1043_7
# MZ: 343.08251
# RT: 25.31 min
# GML Cn: 18
# PHE Cn: 0
# TRP Cn: 0
# Charge: 1
# Ion mode: -
# Adduct: [M-H]-
#
# MSMS spectra
# ------------
# Note: This MS/MS spectra has not been curated or checked manually. It is the raw-spectra exported from the DDA-MS/MS acquisition.
#
MZ	Intensity	NormalizedIntensity [%]
53.01460	1274.8	0.2
53.06808	1277.9	0.2
56.25988	1325.8	0.2
57.72393	1380.2	0.2
61.53539	1447.6	0.2
67.14110	1438.3	0.2
68.90688	1333.5	0.2
88.02629	1664.0	0.2
90.93392	2436.9	0.3
91.93153	2261.6	0.3
92.05094	1359.1	0.2
92.92913	2291.4	0.3
93.83755	1439.9	0.2
100.26692	1333.7	0.2
146.92300	1517.6	0.2
147.92117	2429.2	0.3
149.93723	3138.7	0.4
156.92091	1641.0	0.2
158.38474	1452.2	0.2
163.11259	1747.0	0.2
165.77092	1640.3	0.2
171.10280	1927.5	0.3
182.63203	1806.5	0.3
206.89734	10348.8	1.4
209.11803	14282.0	2.0
211.13492	1432.0	0.2
215.34534	3196.1	0.4
215.35472	1756.7	0.2
242.00763	1759.7	0.2
258.20602	1465.1	0.2
264.96625	1942.3	0.3
270.01675	14622.5	2.0
281.04562	7537.7	1.0
282.05325	26175.6	3.6
282.68427	1696.6	0.2
285.04031	139160.2	19.3
297.04068	8793.0	1.2
299.05579	37178.5	5.2
309.04013	10575.6	1.5
311.05573	2294.4	0.3
313.03525	720607.1	100.0
327.05084	78495.2	10.9
328.05859	515761.3	71.6
343.08197	528743.1	73.4
