# Supplementary material for: Stable Isotope–Assisted Plant Metabolomics: Combination of Global and Tracer-Based Labeling for Enhanced Untargeted Profiling and Compound Annotation
Source: Front Plant Sci. 2019 Oct 25;10:1366. doi: 10.3389/fpls.2019.01366 (PMC6824187; doi:10.3389/fpls.2019.01366)
Supplement: Supplementary Datasheet 1 — Collection of acquired MS/MS fragmentation spectra. [file DataSheet_1.zip › SupportingInformation MSMSSpectra/MSMS_1045_1.tsv]

# Publication
# -----------
# Title: Stable isotope assisted plant metabolomics: Combination of global and tracer based labeling for enhanced untargeted profiling and compound annotation
# Authors: Maria Doppler, Christoph Bueschl, Bernhard Kluger, Andrea Koutnik, Marc Lemmens, Hermann Buerstmayr, Justyna Rechthaler, Rudolf Krska, Gerhard Adam, Rainer Schuhmacher
# Journal: Frontiers in Plant Science, section Plant Metabolism and Chemodiversity
# Submitted: May 2019
#
# Compound
# --------
# ID: 1045_1
# MZ: 207.13812
# RT: 25.44 min
# GML Cn: 13
# PHE Cn: 0
# TRP Cn: 0
# Charge: 1
# Ion mode: +
# Adduct:
#
# MSMS spectra
# ------------
# Note: This MS/MS spectra has not been curated or checked manually. It is the raw-spectra exported from the DDA-MS/MS acquisition.
#
MZ	Intensity	NormalizedIntensity [%]
53.03893	4735.9	1.6
55.01810	2527.8	0.8
55.05448	19738.5	6.6
57.79643	1304.6	0.4
67.05428	68726.6	23.0
69.06989	15059.6	5.0
71.04919	5181.9	1.7
73.06467	2120.9	0.7
74.05116	1383.8	0.5
75.62814	1118.1	0.4
77.03855	2723.4	0.9
79.05415	114032.0	38.1
79.17874	1183.1	0.4
79.82952	1337.1	0.4
81.03356	1473.5	0.5
81.06978	46996.6	15.7
82.64874	1309.3	0.4
83.04912	6611.2	2.2
83.08541	9928.3	3.3
85.06469	5816.4	1.9
87.04394	2143.1	0.7
91.05412	69319.8	23.2
91.88445	1221.7	0.4
93.06980	298939.5	100.0
94.36198	1260.8	0.4
95.04903	23917.8	8.0
95.08546	21822.3	7.3
97.02937	1235.8	0.4
97.06477	6950.1	2.3
97.10113	5092.1	1.7
99.08024	1824.3	0.6
101.05962	1523.1	0.5
102.86493	1311.3	0.4
105.04454	2902.2	1.0
105.06979	48546.9	16.2
107.08537	31658.7	10.6
109.06477	11150.0	3.7
109.10101	3164.4	1.1
111.08002	1445.6	0.5
117.06988	7683.4	2.6
119.04900	2086.2	0.7
119.08541	35360.8	11.8
121.06474	7051.3	2.4
121.10107	8352.7	2.8
123.08026	13306.3	4.5
127.07515	7205.1	2.4
129.06969	24341.4	8.1
131.08546	2920.6	1.0
133.06464	2672.8	0.9
133.10100	16751.0	5.6
135.11661	2164.0	0.7
136.29135	1232.2	0.4
137.05972	2158.4	0.7
137.09637	1923.9	0.6
139.07513	1559.3	0.5
141.09085	1593.6	0.5
143.08527	12427.2	4.2
145.10101	24511.5	8.2
145.49785	1199.2	0.4
147.04399	2757.2	0.9
147.08023	6882.1	2.3
147.11664	166028.5	55.5
151.07549	2202.8	0.7
154.10826	1317.3	0.4
159.11690	1489.5	0.5
161.09592	12482.5	4.2
161.13228	29975.9	10.0
164.04659	3129.7	1.0
164.81854	1340.1	0.4
165.09081	1908.4	0.6
165.11319	11638.0	3.9
165.12737	5036.4	1.7
171.11664	77325.4	25.9
179.06999	2123.0	0.7
189.12720	49914.3	16.7
189.13631	2574.9	0.9
189.16315	1333.1	0.4
192.04086	1763.5	0.6
207.06532	13615.2	4.6
207.09937	2956.1	1.0
207.13774	107880.4	36.1
207.17407	6322.1	2.1
215.71379	5638.1	1.9
