# Supplementary material for: Stable Isotope–Assisted Plant Metabolomics: Combination of Global and Tracer-Based Labeling for Enhanced Untargeted Profiling and Compound Annotation
Source: Front Plant Sci. 2019 Oct 25;10:1366. doi: 10.3389/fpls.2019.01366 (PMC6824187; doi:10.3389/fpls.2019.01366)
Supplement: Supplementary Datasheet 1 — Collection of acquired MS/MS fragmentation spectra. [file DataSheet_1.zip › SupportingInformation MSMSSpectra/MSMS_1045_3.tsv]

# Publication
# -----------
# Title: Stable isotope assisted plant metabolomics: Combination of global and tracer based labeling for enhanced untargeted profiling and compound annotation
# Authors: Maria Doppler, Christoph Bueschl, Bernhard Kluger, Andrea Koutnik, Marc Lemmens, Hermann Buerstmayr, Justyna Rechthaler, Rudolf Krska, Gerhard Adam, Rainer Schuhmacher
# Journal: Frontiers in Plant Science, section Plant Metabolism and Chemodiversity
# Submitted: May 2019
#
# Compound
# --------
# ID: 1045_3
# MZ: 247.13066
# RT: 25.44 min
# GML Cn: 13
# PHE Cn: 0
# TRP Cn: 0
# Charge: 1
# Ion mode: +
# Adduct:
#
# MSMS spectra
# ------------
# Note: This MS/MS spectra has not been curated or checked manually. It is the raw-spectra exported from the DDA-MS/MS acquisition.
#
MZ	Intensity	NormalizedIntensity [%]
50.56842	1146.3	2.7
51.77433	1227.5	2.9
55.67100	1004.3	2.4
62.54792	1075.8	2.6
65.79186	1082.1	2.6
67.05430	1134.9	2.7
79.68989	1249.5	3.0
84.78114	1304.5	3.1
84.95969	2900.0	6.9
87.31284	1276.6	3.1
95.08537	1609.8	3.9
107.08544	1609.1	3.8
109.26373	1140.7	2.7
124.08679	41811.5	100.0
125.75989	1129.2	2.7
131.03812	1381.9	3.3
157.44389	1208.8	2.9
158.51950	1147.7	2.7
176.93845	2082.8	5.0
178.94557	1846.6	4.4
204.93336	1536.1	3.7
214.40059	1229.5	2.9
215.08870	1860.9	4.5
215.13490	5516.6	13.2
232.92859	2512.7	6.0
247.07666	1318.4	3.2
247.13029	39651.5	94.8
247.17848	2061.4	4.9
247.24362	1304.9	3.1
