# Supplementary material for: Stable Isotope–Assisted Plant Metabolomics: Combination of Global and Tracer-Based Labeling for Enhanced Untargeted Profiling and Compound Annotation
Source: Front Plant Sci. 2019 Oct 25;10:1366. doi: 10.3389/fpls.2019.01366 (PMC6824187; doi:10.3389/fpls.2019.01366)
Supplement: Supplementary Datasheet 1 — Collection of acquired MS/MS fragmentation spectra. [file DataSheet_1.zip › SupportingInformation MSMSSpectra/MSMS_1045_5.tsv]

# Publication
# -----------
# Title: Stable isotope assisted plant metabolomics: Combination of global and tracer based labeling for enhanced untargeted profiling and compound annotation
# Authors: Maria Doppler, Christoph Bueschl, Bernhard Kluger, Andrea Koutnik, Marc Lemmens, Hermann Buerstmayr, Justyna Rechthaler, Rudolf Krska, Gerhard Adam, Rainer Schuhmacher
# Journal: Frontiers in Plant Science, section Plant Metabolism and Chemodiversity
# Submitted: May 2019
#
# Compound
# --------
# ID: 1045_5
# MZ: 567.15030
# RT: 25.44 min
# GML Cn: 29
# PHE Cn: 0
# TRP Cn: 0
# Charge: 1
# Ion mode: +
# Adduct: [M+H]+
#
# MSMS spectra
# ------------
# Note: This MS/MS spectra has not been curated or checked manually. It is the raw-spectra exported from the DDA-MS/MS acquisition.
#
MZ	Intensity	NormalizedIntensity [%]
53.12036	1701.4	0.2
58.77787	1492.1	0.1
60.08097	19876.9	1.8
62.83371	1648.2	0.1
67.23716	1505.8	0.1
71.01270	11007.4	1.0
71.05197	1732.8	0.2
71.07299	3077.5	0.3
81.24344	1489.0	0.1
81.87325	1865.9	0.2
83.32488	1659.0	0.1
86.09633	62497.8	5.6
86.48177	1548.7	0.1
87.09971	10710.2	1.0
101.31644	1367.1	0.1
104.10684	12173.4	1.1
105.11039	2384.4	0.2
105.43414	1648.4	0.1
124.99976	34152.7	3.1
135.04439	2567.1	0.2
147.04382	1683.0	0.2
149.05959	18188.3	1.6
151.03886	200536.5	18.0
151.07536	5866.9	0.5
153.01805	33251.9	3.0
153.05453	1833.3	0.2
154.31871	1535.4	0.1
167.07063	19557.9	1.8
177.05460	22668.1	2.0
178.06229	10356.6	0.9
184.07323	526625.2	47.2
185.06769	3255.0	0.3
185.07668	96286.7	8.6
191.57550	1623.2	0.1
195.06506	22469.3	2.0
209.08095	20741.6	1.9
213.05444	3608.2	0.3
215.30180	3672.9	0.3
215.31177	1673.4	0.1
237.07545	61314.0	5.5
237.69295	1690.1	0.2
241.04924	30648.3	2.7
255.06499	11472.5	1.0
256.07236	11333.6	1.0
267.06448	3001.4	0.3
269.04416	9183.3	0.8
270.05179	21512.2	1.9
272.75748	1647.4	0.1
273.07562	8911.9	0.8
284.06763	37220.3	3.3
286.04697	12273.7	1.1
287.05478	7227.5	0.6
299.05447	36239.2	3.2
301.03406	3312.7	0.3
301.07019	19006.6	1.7
302.04230	1984.2	0.2
310.48047	1640.7	0.1
311.05475	10717.0	1.0
312.06287	12311.2	1.1
314.04178	2783.0	0.2
314.07785	13269.6	1.2
315.04929	94271.9	8.4
316.05731	47580.5	4.3
319.69183	1605.4	0.1
327.08594	23674.3	2.1
329.06503	90664.5	8.1
330.07266	13006.0	1.2
331.08072	1115894.4	100.0
332.08411	1980.8	0.2
340.05701	10168.2	0.9
354.35779	1586.4	0.1
355.08237	1656.7	0.1
475.10153	23282.7	2.1
507.12781	8490.5	0.8
549.29962	2474.0	0.2
567.14832	8501.9	0.8
567.27344	37479.3	3.4
