# Supplementary material for: Stable Isotope–Assisted Plant Metabolomics: Combination of Global and Tracer-Based Labeling for Enhanced Untargeted Profiling and Compound Annotation
Source: Front Plant Sci. 2019 Oct 25;10:1366. doi: 10.3389/fpls.2019.01366 (PMC6824187; doi:10.3389/fpls.2019.01366)
Supplement: Supplementary Datasheet 1 — Collection of acquired MS/MS fragmentation spectra. [file DataSheet_1.zip › SupportingInformation MSMSSpectra/MSMS_1045_6.tsv]

# Publication
# -----------
# Title: Stable isotope assisted plant metabolomics: Combination of global and tracer based labeling for enhanced untargeted profiling and compound annotation
# Authors: Maria Doppler, Christoph Bueschl, Bernhard Kluger, Andrea Koutnik, Marc Lemmens, Hermann Buerstmayr, Justyna Rechthaler, Rudolf Krska, Gerhard Adam, Rainer Schuhmacher
# Journal: Frontiers in Plant Science, section Plant Metabolism and Chemodiversity
# Submitted: May 2019
#
# Compound
# --------
# ID: 1045_6
# MZ: 589.13222
# RT: 25.44 min
# GML Cn: 29
# PHE Cn: 0
# TRP Cn: 0
# Charge: 1
# Ion mode: +
# Adduct: [M+Na]+
#
# MSMS spectra
# ------------
# Note: This MS/MS spectra has not been curated or checked manually. It is the raw-spectra exported from the DDA-MS/MS acquisition.
#
MZ	Intensity	NormalizedIntensity [%]
71.07277	2417.5	0.6
80.70434	1288.7	0.3
86.09632	22221.7	5.7
87.09972	3258.9	0.8
97.00649	1571.6	0.4
104.10689	1673.8	0.4
125.05923	1458.9	0.4
137.05952	3364.4	0.9
138.06273	1922.8	0.5
146.98155	6307.6	1.6
147.04369	5702.1	1.5
151.03876	1741.0	0.4
200.04425	10065.7	2.6
201.05203	388164.6	100.0
215.15822	2698.2	0.7
215.16849	1860.8	0.5
219.06248	12812.3	3.3
251.59732	1583.5	0.4
259.05743	19750.0	5.1
260.06512	17097.5	4.4
271.34070	1564.3	0.4
277.18073	1927.8	0.5
332.98013	1577.5	0.4
349.19781	2465.9	0.6
350.20187	6736.0	1.7
352.05481	134602.8	34.7
353.06146	10547.8	2.7
370.06665	2144.8	0.6
405.05771	23891.4	6.2
405.22394	52026.5	13.4
406.22772	115227.7	29.7
529.11066	14173.3	3.7
529.21655	7208.2	1.9
530.21973	25577.8	6.6
589.13086	95353.3	24.6
589.29297	1866.4	0.5
602.47034	1942.6	0.5
