# Supplementary material for: Stable Isotope–Assisted Plant Metabolomics: Combination of Global and Tracer-Based Labeling for Enhanced Untargeted Profiling and Compound Annotation
Source: Front Plant Sci. 2019 Oct 25;10:1366. doi: 10.3389/fpls.2019.01366 (PMC6824187; doi:10.3389/fpls.2019.01366)
Supplement: Supplementary Datasheet 1 — Collection of acquired MS/MS fragmentation spectra. [file DataSheet_1.zip › SupportingInformation MSMSSpectra/MSMS_1045_7.tsv]

# Publication
# -----------
# Title: Stable isotope assisted plant metabolomics: Combination of global and tracer based labeling for enhanced untargeted profiling and compound annotation
# Authors: Maria Doppler, Christoph Bueschl, Bernhard Kluger, Andrea Koutnik, Marc Lemmens, Hermann Buerstmayr, Justyna Rechthaler, Rudolf Krska, Gerhard Adam, Rainer Schuhmacher
# Journal: Frontiers in Plant Science, section Plant Metabolism and Chemodiversity
# Submitted: May 2019
#
# Compound
# --------
# ID: 1045_7
# MZ: 565.13541
# RT: 25.44 min
# GML Cn: 29
# PHE Cn: 0
# TRP Cn: 0
# Charge: 1
# Ion mode: -
# Adduct: [M-H]-
#
# MSMS spectra
# ------------
# Note: This MS/MS spectra has not been curated or checked manually. It is the raw-spectra exported from the DDA-MS/MS acquisition.
#
MZ	Intensity	NormalizedIntensity [%]
50.80367	1480.5	0.3
54.86508	1437.0	0.3
55.96381	1372.0	0.3
59.01332	13840.2	2.8
62.31201	1509.5	0.3
63.78251	1317.7	0.3
87.86037	1949.9	0.4
108.02178	1914.6	0.4
113.97298	1483.6	0.3
130.94353	1490.1	0.3
150.47722	1614.1	0.3
160.01648	6175.4	1.2
161.47493	1440.4	0.3
165.81281	1657.0	0.3
169.20676	1357.1	0.3
175.04045	2944.4	0.6
176.04744	12613.7	2.5
203.76547	1640.1	0.3
217.17389	2417.2	0.5
220.03807	2165.0	0.4
235.06090	10877.9	2.2
270.01630	2459.7	0.5
271.02435	7741.8	1.6
282.05249	3211.3	0.6
285.04031	36324.9	7.3
299.01941	158353.7	32.0
304.18948	1694.9	0.3
309.04141	2113.7	0.4
313.01404	3032.9	0.6
313.03516	132168.9	26.7
314.04300	311760.4	63.0
327.05029	10074.6	2.0
328.05853	147709.8	29.8
329.06638	495108.2	100.0
351.01413	1849.2	0.4
366.03607	2396.5	0.5
381.06165	11000.6	2.2
421.68030	1624.4	0.3
428.14059	1453.3	0.3
468.85425	1569.5	0.3
505.11285	7938.5	1.6
