# Supplementary material for: Stable Isotope–Assisted Plant Metabolomics: Combination of Global and Tracer-Based Labeling for Enhanced Untargeted Profiling and Compound Annotation
Source: Front Plant Sci. 2019 Oct 25;10:1366. doi: 10.3389/fpls.2019.01366 (PMC6824187; doi:10.3389/fpls.2019.01366)
Supplement: Supplementary Datasheet 1 — Collection of acquired MS/MS fragmentation spectra. [file DataSheet_1.zip › SupportingInformation MSMSSpectra/MSMS_104_1.tsv]

# Publication
# -----------
# Title: Stable isotope assisted plant metabolomics: Combination of global and tracer based labeling for enhanced untargeted profiling and compound annotation
# Authors: Maria Doppler, Christoph Bueschl, Bernhard Kluger, Andrea Koutnik, Marc Lemmens, Hermann Buerstmayr, Justyna Rechthaler, Rudolf Krska, Gerhard Adam, Rainer Schuhmacher
# Journal: Frontiers in Plant Science, section Plant Metabolism and Chemodiversity
# Submitted: May 2019
#
# Compound
# --------
# ID: 104_1
# MZ: 127.05046
# RT: 4.80 min
# GML Cn: 5
# PHE Cn: 0
# TRP Cn: 0
# Charge: 1
# Ion mode: +
# Adduct:
#
# MSMS spectra
# ------------
# Note: This MS/MS spectra has not been curated or checked manually. It is the raw-spectra exported from the DDA-MS/MS acquisition.
#
MZ	Intensity	NormalizedIntensity [%]
51.06844	1850.0	0.1
53.03871	3767.6	0.2
54.03410	13023.7	0.9
55.01795	2363.9	0.2
56.04975	17172.4	1.1
58.06524	2534.7	0.2
60.50343	1942.3	0.1
60.85089	1638.5	0.1
63.61449	1846.3	0.1
67.05412	2462.5	0.2
69.03327	8724.7	0.6
71.01247	1733.9	0.1
71.04889	7985.7	0.5
81.03322	10398.7	0.7
81.04452	2343.1	0.2
81.06983	18231.8	1.2
82.02863	24723.0	1.6
83.08560	1668.8	0.1
84.04432	114792.3	7.5
85.02818	3089.3	0.2
85.06454	3021.7	0.2
86.09618	8934.5	0.6
94.93605	2267.2	0.1
97.80533	1755.9	0.1
99.04380	4158.4	0.3
109.02838	25783.4	1.7
109.03954	99581.8	6.5
109.04375	3515.4	0.2
109.06457	10740.9	0.7
109.10112	2000.5	0.1
110.02355	376526.1	24.8
111.02690	2936.5	0.2
127.03896	233020.7	15.3
127.05007	1521013.5	100.0
127.12283	7488.5	0.5
128.04842	1551.3	0.1
128.05322	17279.1	1.1
128.07048	6653.8	0.4
130.98184	3709.5	0.2
