# Supplementary material for: Stable Isotope–Assisted Plant Metabolomics: Combination of Global and Tracer-Based Labeling for Enhanced Untargeted Profiling and Compound Annotation
Source: Front Plant Sci. 2019 Oct 25;10:1366. doi: 10.3389/fpls.2019.01366 (PMC6824187; doi:10.3389/fpls.2019.01366)
Supplement: Supplementary Datasheet 1 — Collection of acquired MS/MS fragmentation spectra. [file DataSheet_1.zip › SupportingInformation MSMSSpectra/MSMS_104_2.tsv]

# Publication
# -----------
# Title: Stable isotope assisted plant metabolomics: Combination of global and tracer based labeling for enhanced untargeted profiling and compound annotation
# Authors: Maria Doppler, Christoph Bueschl, Bernhard Kluger, Andrea Koutnik, Marc Lemmens, Hermann Buerstmayr, Justyna Rechthaler, Rudolf Krska, Gerhard Adam, Rainer Schuhmacher
# Journal: Frontiers in Plant Science, section Plant Metabolism and Chemodiversity
# Submitted: May 2019
#
# Compound
# --------
# ID: 104_2
# MZ: 241.08305
# RT: 4.80 min
# GML Cn: 10
# PHE Cn: 0
# TRP Cn: 0
# Charge: 1
# Ion mode: -
# Adduct:
#
# MSMS spectra
# ------------
# Note: This MS/MS spectra has not been curated or checked manually. It is the raw-spectra exported from the DDA-MS/MS acquisition.
#
MZ	Intensity	NormalizedIntensity [%]
50.67553	1223.4	4.4
52.96543	1173.3	4.3
57.33633	1088.0	3.9
69.88313	1282.3	4.6
76.22025	1182.5	4.3
91.82800	1071.5	3.9
101.04887	1218.5	4.4
102.87672	1133.7	4.1
121.21678	1167.7	4.2
125.03558	4684.1	17.0
151.05133	6307.8	22.9
175.69232	1150.9	4.2
196.86638	2643.8	9.6
211.77831	10844.8	39.3
218.77141	1178.6	4.3
232.25697	1351.6	4.9
241.08292	27599.7	100.0
247.42941	1571.5	5.7
