# Supplementary material for: Stable Isotope–Assisted Plant Metabolomics: Combination of Global and Tracer-Based Labeling for Enhanced Untargeted Profiling and Compound Annotation
Source: Front Plant Sci. 2019 Oct 25;10:1366. doi: 10.3389/fpls.2019.01366 (PMC6824187; doi:10.3389/fpls.2019.01366)
Supplement: Supplementary Datasheet 1 — Collection of acquired MS/MS fragmentation spectra. [file DataSheet_1.zip › SupportingInformation MSMSSpectra/MSMS_104_3.tsv]

# Publication
# -----------
# Title: Stable isotope assisted plant metabolomics: Combination of global and tracer based labeling for enhanced untargeted profiling and compound annotation
# Authors: Maria Doppler, Christoph Bueschl, Bernhard Kluger, Andrea Koutnik, Marc Lemmens, Hermann Buerstmayr, Justyna Rechthaler, Rudolf Krska, Gerhard Adam, Rainer Schuhmacher
# Journal: Frontiers in Plant Science, section Plant Metabolism and Chemodiversity
# Submitted: May 2019
#
# Compound
# --------
# ID: 104_3
# MZ: 287.08829
# RT: 4.80 min
# GML Cn: 10
# PHE Cn: 0
# TRP Cn: 0
# Charge: 1
# Ion mode: -
# Adduct:
#
# MSMS spectra
# ------------
# Note: This MS/MS spectra has not been curated or checked manually. It is the raw-spectra exported from the DDA-MS/MS acquisition.
#
MZ	Intensity	NormalizedIntensity [%]
51.30632	1025.9	3.3
62.34518	1176.8	3.8
64.86932	1289.0	4.1
67.32898	1276.5	4.1
100.57278	1258.3	4.0
115.86063	1184.2	3.8
116.92867	1711.2	5.5
129.39128	1233.3	3.9
142.17929	1268.5	4.0
151.05125	1429.7	4.6
151.40076	1363.2	4.3
157.85709	1123.4	3.6
164.23404	1351.9	4.3
174.86377	1978.7	6.3
175.86127	1347.1	4.3
189.85121	4377.3	14.0
211.93704	10893.7	34.8
211.97916	1189.3	3.8
241.08298	31339.2	100.0
284.86310	1524.9	4.9
