# Supplementary material for: Stable Isotope–Assisted Plant Metabolomics: Combination of Global and Tracer-Based Labeling for Enhanced Untargeted Profiling and Compound Annotation
Source: Front Plant Sci. 2019 Oct 25;10:1366. doi: 10.3389/fpls.2019.01366 (PMC6824187; doi:10.3389/fpls.2019.01366)
Supplement: Supplementary Datasheet 1 — Collection of acquired MS/MS fragmentation spectra. [file DataSheet_1.zip › SupportingInformation MSMSSpectra/MSMS_1051_3.tsv]

# Publication
# -----------
# Title: Stable isotope assisted plant metabolomics: Combination of global and tracer based labeling for enhanced untargeted profiling and compound annotation
# Authors: Maria Doppler, Christoph Bueschl, Bernhard Kluger, Andrea Koutnik, Marc Lemmens, Hermann Buerstmayr, Justyna Rechthaler, Rudolf Krska, Gerhard Adam, Rainer Schuhmacher
# Journal: Frontiers in Plant Science, section Plant Metabolism and Chemodiversity
# Submitted: May 2019
#
# Compound
# --------
# ID: 1051_3
# MZ: 727.24013
# RT: 25.52 min
# GML Cn: 40
# PHE Cn: 0
# TRP Cn: 0
# Charge: 1
# Ion mode: -
# Adduct:
#
# MSMS spectra
# ------------
# Note: This MS/MS spectra has not been curated or checked manually. It is the raw-spectra exported from the DDA-MS/MS acquisition.
#
MZ	Intensity	NormalizedIntensity [%]
53.37486	1430.3	1.2
53.78317	1390.2	1.1
73.89310	1353.5	1.1
78.50120	1683.2	1.4
80.43900	1658.7	1.3
88.81540	1364.3	1.1
95.94223	1435.1	1.2
96.23097	1449.9	1.2
117.03448	14787.5	12.0
119.04527	2929.8	2.4
119.05011	84113.0	68.3
145.02937	114440.6	92.9
152.01123	3623.4	2.9
153.01959	1702.7	1.4
153.76149	1552.3	1.3
158.36867	1488.7	1.2
163.04001	123232.6	100.0
166.02718	9334.0	7.6
167.03470	3282.3	2.7
177.05550	3061.2	2.5
181.05063	9532.5	7.7
186.70367	1562.8	1.3
187.95131	1565.6	1.3
213.45564	7239.1	5.9
298.10550	1867.9	1.5
304.18695	2821.1	2.3
312.90912	1584.6	1.3
317.10345	2154.3	1.7
355.84668	1497.2	1.2
581.20355	8775.5	7.1
719.25690	1684.7	1.4
727.24060	82232.8	66.7
730.54089	1756.2	1.4
