# Supplementary material for: Stable Isotope–Assisted Plant Metabolomics: Combination of Global and Tracer-Based Labeling for Enhanced Untargeted Profiling and Compound Annotation
Source: Front Plant Sci. 2019 Oct 25;10:1366. doi: 10.3389/fpls.2019.01366 (PMC6824187; doi:10.3389/fpls.2019.01366)
Supplement: Supplementary Datasheet 1 — Collection of acquired MS/MS fragmentation spectra. [file DataSheet_1.zip › SupportingInformation MSMSSpectra/MSMS_1052_1.tsv]

# Publication
# -----------
# Title: Stable isotope assisted plant metabolomics: Combination of global and tracer based labeling for enhanced untargeted profiling and compound annotation
# Authors: Maria Doppler, Christoph Bueschl, Bernhard Kluger, Andrea Koutnik, Marc Lemmens, Hermann Buerstmayr, Justyna Rechthaler, Rudolf Krska, Gerhard Adam, Rainer Schuhmacher
# Journal: Frontiers in Plant Science, section Plant Metabolism and Chemodiversity
# Submitted: May 2019
#
# Compound
# --------
# ID: 1052_1
# MZ: 285.11222
# RT: 25.61 min
# GML Cn: 17
# PHE Cn: 0
# TRP Cn: 0
# Charge: 1
# Ion mode: +
# Adduct:
#
# MSMS spectra
# ------------
# Note: This MS/MS spectra has not been curated or checked manually. It is the raw-spectra exported from the DDA-MS/MS acquisition.
#
MZ	Intensity	NormalizedIntensity [%]
62.99977	9613.5	2.9
65.03619	1336.9	0.4
70.78268	1161.9	0.4
76.53486	1225.4	0.4
94.38805	1370.2	0.4
95.08507	1265.3	0.4
98.98405	2489.1	0.7
105.06979	5182.0	1.6
109.10069	1692.8	0.5
109.95947	1303.7	0.4
111.77358	1464.5	0.4
125.00003	4831.1	1.5
133.06447	5513.9	1.7
135.34914	1327.3	0.4
137.05959	2289.4	0.7
146.03616	1789.1	0.5
160.97638	1835.8	0.6
161.05246	2342.3	0.7
161.05957	44968.0	13.5
165.06967	12753.6	3.8
182.07294	1748.8	0.5
193.06471	21775.6	6.6
194.07278	1646.1	0.5
210.06746	11376.2	3.4
221.05957	65689.9	19.8
222.06734	2408.1	0.7
225.07790	1814.8	0.5
225.09082	97967.3	29.5
238.06223	18643.4	5.6
253.08565	331963.9	100.0
254.09285	16932.8	5.1
270.08826	13591.9	4.1
270.10214	1342.8	0.4
285.03989	1806.0	0.5
285.11185	107496.5	32.4
285.16763	2247.4	0.7
285.18439	1964.3	0.6
