# Supplementary material for: Stable Isotope–Assisted Plant Metabolomics: Combination of Global and Tracer-Based Labeling for Enhanced Untargeted Profiling and Compound Annotation
Source: Front Plant Sci. 2019 Oct 25;10:1366. doi: 10.3389/fpls.2019.01366 (PMC6824187; doi:10.3389/fpls.2019.01366)
Supplement: Supplementary Datasheet 1 — Collection of acquired MS/MS fragmentation spectra. [file DataSheet_1.zip › SupportingInformation MSMSSpectra/MSMS_1052_2.tsv]

# Publication
# -----------
# Title: Stable isotope assisted plant metabolomics: Combination of global and tracer based labeling for enhanced untargeted profiling and compound annotation
# Authors: Maria Doppler, Christoph Bueschl, Bernhard Kluger, Andrea Koutnik, Marc Lemmens, Hermann Buerstmayr, Justyna Rechthaler, Rudolf Krska, Gerhard Adam, Rainer Schuhmacher
# Journal: Frontiers in Plant Science, section Plant Metabolism and Chemodiversity
# Submitted: May 2019
#
# Compound
# --------
# ID: 1052_2
# MZ: 213.18492
# RT: 25.61 min
# GML Cn: 13
# PHE Cn: 0
# TRP Cn: 0
# Charge: 1
# Ion mode: +
# Adduct:
#
# MSMS spectra
# ------------
# Note: This MS/MS spectra has not been curated or checked manually. It is the raw-spectra exported from the DDA-MS/MS acquisition.
#
MZ	Intensity	NormalizedIntensity [%]
52.88911	1095.8	0.8
55.05449	19544.3	13.5
57.03373	12143.7	8.4
57.07010	8105.2	5.6
57.13883	1279.5	0.9
59.04928	2589.0	1.8
63.46121	1157.8	0.8
67.05428	28011.2	19.4
68.08627	1166.8	0.8
69.06993	28284.2	19.5
71.04914	23666.6	16.3
71.08549	1339.7	0.9
74.23194	1139.8	0.8
79.05419	10584.8	7.3
81.06984	82804.5	57.2
83.08544	25148.4	17.4
85.06487	10550.5	7.3
88.07568	9323.9	6.4
91.05412	1556.7	1.1
93.06985	28832.6	19.9
95.08546	107617.3	74.3
97.06464	1882.2	1.3
97.10123	13137.8	9.1
99.08034	11044.7	7.6
100.08024	1437.1	1.0
107.08543	26389.4	18.2
109.10117	21149.0	14.6
111.08051	5283.5	3.7
113.09595	7446.6	5.1
121.10107	42075.8	29.1
123.11684	5569.0	3.8
125.05968	2250.3	1.6
128.05255	1490.8	1.0
135.11667	34199.2	23.6
137.13243	12835.9	8.9
141.12689	1348.8	0.9
149.13245	1626.6	1.1
153.12721	1502.8	1.0
169.15862	1260.3	0.9
170.99031	1643.1	1.1
171.11774	1896.1	1.3
176.77655	1305.5	0.9
177.16371	25555.9	17.7
205.87131	1180.2	0.8
213.11325	19909.5	13.8
213.12575	2384.1	1.6
213.14703	2817.8	1.9
213.18475	144752.1	100.0
215.17157	5188.0	3.6
220.69772	1465.5	1.0
