# Supplementary material for: Stable Isotope–Assisted Plant Metabolomics: Combination of Global and Tracer-Based Labeling for Enhanced Untargeted Profiling and Compound Annotation
Source: Front Plant Sci. 2019 Oct 25;10:1366. doi: 10.3389/fpls.2019.01366 (PMC6824187; doi:10.3389/fpls.2019.01366)
Supplement: Supplementary Datasheet 1 — Collection of acquired MS/MS fragmentation spectra. [file DataSheet_1.zip › SupportingInformation MSMSSpectra/MSMS_1059_12.tsv]

# Publication
# -----------
# Title: Stable isotope assisted plant metabolomics: Combination of global and tracer based labeling for enhanced untargeted profiling and compound annotation
# Authors: Maria Doppler, Christoph Bueschl, Bernhard Kluger, Andrea Koutnik, Marc Lemmens, Hermann Buerstmayr, Justyna Rechthaler, Rudolf Krska, Gerhard Adam, Rainer Schuhmacher
# Journal: Frontiers in Plant Science, section Plant Metabolism and Chemodiversity
# Submitted: May 2019
#
# Compound
# --------
# ID: 1059_12
# MZ: 485.23921
# RT: 25.69 min
# GML Cn: 23
# PHE Cn: 0
# TRP Cn: 0
# Charge: 1
# Ion mode: -
# Adduct:
#
# MSMS spectra
# ------------
# Note: This MS/MS spectra has not been curated or checked manually. It is the raw-spectra exported from the DDA-MS/MS acquisition.
#
MZ	Intensity	NormalizedIntensity [%]
57.60700	1224.6	14.3
59.01337	8559.2	100.0
63.15225	1275.4	14.9
71.01343	1323.5	15.5
73.02918	1122.5	13.1
85.02940	1560.4	18.2
88.44228	1283.9	15.0
106.28767	1184.5	13.8
110.93161	1229.3	14.4
115.92068	2954.1	34.5
116.92846	1805.0	21.1
125.02435	5036.1	58.8
127.00121	7399.4	86.4
130.94409	1898.6	22.2
131.56635	1291.9	15.1
139.44585	1338.2	15.6
211.78020	1322.8	15.5
213.18564	7909.2	92.4
266.21524	1400.4	16.4
304.16718	1576.6	18.4
383.42981	1295.8	15.1
407.90616	1377.2	16.1
501.88416	1391.8	16.3
