# Supplementary material for: Stable Isotope–Assisted Plant Metabolomics: Combination of Global and Tracer-Based Labeling for Enhanced Untargeted Profiling and Compound Annotation
Source: Front Plant Sci. 2019 Oct 25;10:1366. doi: 10.3389/fpls.2019.01366 (PMC6824187; doi:10.3389/fpls.2019.01366)
Supplement: Supplementary Datasheet 1 — Collection of acquired MS/MS fragmentation spectra. [file DataSheet_1.zip › SupportingInformation MSMSSpectra/MSMS_1063_1.tsv]

# Publication
# -----------
# Title: Stable isotope assisted plant metabolomics: Combination of global and tracer based labeling for enhanced untargeted profiling and compound annotation
# Authors: Maria Doppler, Christoph Bueschl, Bernhard Kluger, Andrea Koutnik, Marc Lemmens, Hermann Buerstmayr, Justyna Rechthaler, Rudolf Krska, Gerhard Adam, Rainer Schuhmacher
# Journal: Frontiers in Plant Science, section Plant Metabolism and Chemodiversity
# Submitted: May 2019
#
# Compound
# --------
# ID: 1063_1
# MZ: 329.23336
# RT: 25.74 min
# GML Cn: 18
# PHE Cn: 0
# TRP Cn: 0
# Charge: 1
# Ion mode: -
# Adduct:
#
# MSMS spectra
# ------------
# Note: This MS/MS spectra has not been curated or checked manually. It is the raw-spectra exported from the DDA-MS/MS acquisition.
#
MZ	Intensity	NormalizedIntensity [%]
51.41506	14932.7	0.2
51.46952	13832.1	0.2
53.83464	13519.6	0.2
54.38372	12288.8	0.1
56.19541	14217.0	0.2
57.03417	67243.1	0.8
58.48550	13518.3	0.2
64.70951	13924.8	0.2
67.23008	15955.2	0.2
69.03427	17496.4	0.2
70.75806	12513.9	0.1
71.04988	14382.7	0.2
71.27093	14901.4	0.2
77.08933	15322.3	0.2
83.05034	26837.5	0.3
85.02934	27686.8	0.3
90.93364	15877.1	0.2
95.51591	15755.4	0.2
97.06592	18938.6	0.2
99.08147	392699.6	4.6
109.17807	14743.8	0.2
115.50869	14788.8	0.2
125.09705	104250.0	1.2
126.47179	17864.0	0.2
127.11284	173533.6	2.0
128.40372	14891.1	0.2
129.09209	27760.5	0.3
139.11272	98070.1	1.1
146.51677	16307.8	0.2
147.92114	16161.9	0.2
149.93672	17572.8	0.2
155.10788	62604.7	0.7
155.14436	97355.4	1.1
163.44818	14668.1	0.2
165.12842	25891.5	0.3
167.14404	130356.8	1.5
171.10262	410163.6	4.8
183.13887	589931.3	6.9
193.12320	207765.9	2.4
199.13361	24150.9	0.3
209.11812	157945.8	1.8
211.13387	4165076.8	48.7
211.96745	125912.8	1.5
215.92940	15432.9	0.2
229.14429	2641613.0	30.9
239.74287	14586.1	0.2
240.98094	14911.1	0.2
257.61884	14300.5	0.2
278.49255	13785.7	0.2
293.21149	165714.9	1.9
299.01956	25994.9	0.3
304.16638	26219.7	0.3
309.20624	26231.1	0.3
311.22256	174542.6	2.0
314.04300	33069.0	0.4
320.76944	16625.2	0.2
329.06781	16822.8	0.2
329.23312	8550893.0	100.0
