# Supplementary material for: Stable Isotope–Assisted Plant Metabolomics: Combination of Global and Tracer-Based Labeling for Enhanced Untargeted Profiling and Compound Annotation
Source: Front Plant Sci. 2019 Oct 25;10:1366. doi: 10.3389/fpls.2019.01366 (PMC6824187; doi:10.3389/fpls.2019.01366)
Supplement: Supplementary Datasheet 1 — Collection of acquired MS/MS fragmentation spectra. [file DataSheet_1.zip › SupportingInformation MSMSSpectra/MSMS_1063_16.tsv]

# Publication
# -----------
# Title: Stable isotope assisted plant metabolomics: Combination of global and tracer based labeling for enhanced untargeted profiling and compound annotation
# Authors: Maria Doppler, Christoph Bueschl, Bernhard Kluger, Andrea Koutnik, Marc Lemmens, Hermann Buerstmayr, Justyna Rechthaler, Rudolf Krska, Gerhard Adam, Rainer Schuhmacher
# Journal: Frontiers in Plant Science, section Plant Metabolism and Chemodiversity
# Submitted: May 2019
#
# Compound
# --------
# ID: 1063_16
# MZ: 195.13807
# RT: 25.74 min
# GML Cn: 12
# PHE Cn: 0
# TRP Cn: 0
# Charge: 1
# Ion mode: +
# Adduct:
#
# MSMS spectra
# ------------
# Note: This MS/MS spectra has not been curated or checked manually. It is the raw-spectra exported from the DDA-MS/MS acquisition.
#
MZ	Intensity	NormalizedIntensity [%]
50.16887	1332.3	0.7
50.80202	1239.5	0.6
55.01804	4937.8	2.5
55.05449	22495.2	11.4
57.03372	10386.4	5.3
57.07006	7244.5	3.7
61.39317	1278.2	0.6
67.05431	121729.8	61.7
69.03351	2555.7	1.3
69.06792	2102.8	1.1
69.06989	33443.4	16.9
71.01273	2794.1	1.4
71.04910	13511.0	6.8
73.02837	1992.7	1.0
73.66453	1339.6	0.7
79.05418	55988.2	28.4
81.03343	19000.8	9.6
81.06982	197366.5	100.0
83.04906	23572.5	11.9
83.08545	27823.3	14.1
85.02844	1609.2	0.8
85.06470	9711.8	4.9
87.04403	1193.9	0.6
89.05952	8173.1	4.1
91.05414	35230.5	17.9
93.06983	121764.6	61.7
95.04897	8958.2	4.5
95.08544	78897.9	40.0
97.06474	28154.0	14.3
97.10106	2380.0	1.2
99.08033	6069.8	3.1
105.06984	11860.8	6.0
107.04917	2870.9	1.5
107.08544	53041.8	26.9
109.06464	6089.9	3.1
109.10110	11197.6	5.7
111.08043	16551.4	8.4
111.11653	1434.0	0.7
113.05943	2224.9	1.1
113.09577	1850.9	0.9
117.06981	22005.1	11.1
119.08551	5412.6	2.7
121.06474	13987.9	7.1
121.10104	28166.4	14.3
123.11653	6855.2	3.5
124.99471	1234.1	0.6
125.05949	1293.4	0.7
125.09634	2136.2	1.1
127.07507	1634.0	0.8
129.26006	1285.2	0.7
131.08548	27366.3	13.9
133.10104	51620.8	26.2
133.10641	2762.2	1.4
134.95818	1354.4	0.7
135.04353	1776.8	0.9
135.08034	15261.8	7.7
135.11670	84730.4	42.9
137.09601	2569.3	1.3
138.06602	8686.4	4.4
139.07515	2284.2	1.2
139.11163	2062.5	1.0
148.84161	1364.7	0.7
149.09596	5996.9	3.0
149.13239	76621.1	38.8
151.11156	6792.6	3.4
153.09096	2093.6	1.1
153.48944	1431.6	0.7
159.11668	52857.3	26.8
163.03854	1727.5	0.9
167.06987	1247.6	0.6
167.14285	2241.9	1.1
177.09108	2069.3	1.0
177.12721	53039.7	26.9
178.37872	1320.4	0.7
181.07060	7255.7	3.7
195.06468	2126.0	1.1
195.08789	18167.0	9.2
195.10091	8786.1	4.5
195.11455	8348.2	4.2
195.13779	91620.4	46.4
195.17473	1556.9	0.8
211.11891	14751.8	7.5
