# Supplementary material for: Stable Isotope–Assisted Plant Metabolomics: Combination of Global and Tracer-Based Labeling for Enhanced Untargeted Profiling and Compound Annotation
Source: Front Plant Sci. 2019 Oct 25;10:1366. doi: 10.3389/fpls.2019.01366 (PMC6824187; doi:10.3389/fpls.2019.01366)
Supplement: Supplementary Datasheet 1 — Collection of acquired MS/MS fragmentation spectra. [file DataSheet_1.zip › SupportingInformation MSMSSpectra/MSMS_1063_18.tsv]

# Publication
# -----------
# Title: Stable isotope assisted plant metabolomics: Combination of global and tracer based labeling for enhanced untargeted profiling and compound annotation
# Authors: Maria Doppler, Christoph Bueschl, Bernhard Kluger, Andrea Koutnik, Marc Lemmens, Hermann Buerstmayr, Justyna Rechthaler, Rudolf Krska, Gerhard Adam, Rainer Schuhmacher
# Journal: Frontiers in Plant Science, section Plant Metabolism and Chemodiversity
# Submitted: May 2019
#
# Compound
# --------
# ID: 1063_18
# MZ: 213.14856
# RT: 25.74 min
# GML Cn: 12
# PHE Cn: 0
# TRP Cn: 0
# Charge: 1
# Ion mode: +
# Adduct:
#
# MSMS spectra
# ------------
# Note: This MS/MS spectra has not been curated or checked manually. It is the raw-spectra exported from the DDA-MS/MS acquisition.
#
MZ	Intensity	NormalizedIntensity [%]
55.01814	2369.6	3.3
55.05446	11575.0	16.0
56.25782	1267.7	1.7
57.03377	5085.2	7.0
57.07008	15484.4	21.4
61.04491	1427.3	2.0
67.05427	58301.1	80.4
67.20247	1223.8	1.7
69.06988	22363.2	30.8
70.54128	1160.9	1.6
71.04914	9826.4	13.6
76.08544	1309.8	1.8
77.57455	1257.6	1.7
79.05415	19280.3	26.6
81.03326	1923.9	2.7
81.06982	72510.5	100.0
83.04902	5613.7	7.7
83.08543	23431.8	32.3
85.06464	5299.1	7.3
87.93461	1209.3	1.7
88.07565	12800.3	17.7
91.05415	11164.3	15.4
93.06982	46611.2	64.3
95.04913	4883.4	6.7
95.08540	24795.3	34.2
97.06486	10366.8	14.3
98.23017	1369.2	1.9
99.04401	1597.0	2.2
99.08043	2971.3	4.1
105.06983	2150.2	3.0
106.63669	1255.1	1.7
107.08543	23000.8	31.7
109.10105	2757.9	3.8
111.08041	6739.1	9.3
117.06991	6266.2	8.6
119.08530	1478.8	2.0
121.10103	16071.9	22.2
123.11682	2942.7	4.1
123.48582	1225.8	1.7
125.09624	1548.3	2.1
127.07541	2985.1	4.1
128.74681	1257.6	1.7
131.08569	5606.4	7.7
133.10104	14142.2	19.5
135.08029	1647.4	2.3
135.11656	17744.3	24.5
135.19496	1162.1	1.6
139.07527	1899.2	2.6
139.11191	1631.4	2.2
149.13232	30334.5	41.8
153.63072	1315.0	1.8
159.11659	13014.9	17.9
170.10941	1457.7	2.0
171.55736	1387.9	1.9
177.12746	8002.3	11.0
177.16367	1506.2	2.1
195.13809	9353.5	12.9
213.11313	13646.5	18.8
213.12709	2485.2	3.4
213.14706	9404.2	13.0
213.15967	5047.2	7.0
213.18483	4831.9	6.7
217.18349	1741.6	2.4
217.19432	1511.9	2.1
