# Supplementary material for: Stable Isotope–Assisted Plant Metabolomics: Combination of Global and Tracer-Based Labeling for Enhanced Untargeted Profiling and Compound Annotation
Source: Front Plant Sci. 2019 Oct 25;10:1366. doi: 10.3389/fpls.2019.01366 (PMC6824187; doi:10.3389/fpls.2019.01366)
Supplement: Supplementary Datasheet 1 — Collection of acquired MS/MS fragmentation spectra. [file DataSheet_1.zip › SupportingInformation MSMSSpectra/MSMS_1063_19.tsv]

# Publication
# -----------
# Title: Stable isotope assisted plant metabolomics: Combination of global and tracer based labeling for enhanced untargeted profiling and compound annotation
# Authors: Maria Doppler, Christoph Bueschl, Bernhard Kluger, Andrea Koutnik, Marc Lemmens, Hermann Buerstmayr, Justyna Rechthaler, Rudolf Krska, Gerhard Adam, Rainer Schuhmacher
# Journal: Frontiers in Plant Science, section Plant Metabolism and Chemodiversity
# Submitted: May 2019
#
# Compound
# --------
# ID: 1063_19
# MZ: 227.16421
# RT: 25.74 min
# GML Cn: 12
# PHE Cn: 0
# TRP Cn: 0
# Charge: 1
# Ion mode: +
# Adduct:
#
# MSMS spectra
# ------------
# Note: This MS/MS spectra has not been curated or checked manually. It is the raw-spectra exported from the DDA-MS/MS acquisition.
#
MZ	Intensity	NormalizedIntensity [%]
53.03879	2197.0	0.4
53.58627	1667.9	0.3
53.83111	1589.9	0.3
55.01813	2855.5	0.5
55.05449	17789.5	3.4
55.27125	2091.8	0.4
55.42383	1578.8	0.3
57.03366	13463.7	2.6
57.07010	7039.1	1.3
65.03876	2901.0	0.6
67.05428	142541.9	27.3
68.57333	1958.4	0.4
69.03351	1761.7	0.3
69.06989	28683.7	5.5
71.04913	522805.2	100.0
71.52460	1868.3	0.4
73.02820	1939.1	0.4
74.27921	1881.5	0.4
76.61790	1772.3	0.3
79.05414	46372.5	8.9
81.06982	221643.7	42.4
83.04914	13101.2	2.5
83.08540	30503.5	5.8
84.01935	1859.0	0.4
85.02821	2118.1	0.4
85.06477	21436.5	4.1
90.97654	14730.0	2.8
91.05409	24362.9	4.7
93.06979	125079.5	23.9
95.04902	9885.8	1.9
95.08543	97383.0	18.6
97.06467	31013.9	5.9
99.08033	13204.8	2.5
105.06979	9847.2	1.9
107.08537	53480.8	10.2
109.06488	7629.4	1.5
109.10115	12180.7	2.3
111.08046	20935.0	4.0
113.05951	6668.5	1.3
117.06974	27412.5	5.2
119.08553	2388.9	0.5
121.06481	7102.3	1.4
121.10102	31856.9	6.1
123.08034	3063.4	0.6
123.11674	4173.9	0.8
125.09606	3651.7	0.7
131.08545	25297.8	4.8
133.10107	37969.1	7.3
135.08044	6922.7	1.3
135.11665	70225.7	13.4
139.11192	2547.4	0.5
149.09590	3772.5	0.7
149.13240	96045.1	18.4
149.13925	3133.5	0.6
151.11189	4187.9	0.8
151.14821	3890.7	0.7
153.09131	1923.1	0.4
159.11664	72867.8	13.9
167.14311	3396.8	0.6
177.12695	28688.3	5.5
195.13773	25982.2	5.0
209.15381	8453.4	1.6
212.47977	4122.4	0.8
212.49150	7300.0	1.4
227.12697	2959.4	0.6
227.14215	2054.9	0.4
227.16418	2108.8	0.4
