# Supplementary material for: Stable Isotope–Assisted Plant Metabolomics: Combination of Global and Tracer-Based Labeling for Enhanced Untargeted Profiling and Compound Annotation
Source: Front Plant Sci. 2019 Oct 25;10:1366. doi: 10.3389/fpls.2019.01366 (PMC6824187; doi:10.3389/fpls.2019.01366)
Supplement: Supplementary Datasheet 1 — Collection of acquired MS/MS fragmentation spectra. [file DataSheet_1.zip › SupportingInformation MSMSSpectra/MSMS_1063_24.tsv]

# Publication
# -----------
# Title: Stable isotope assisted plant metabolomics: Combination of global and tracer based labeling for enhanced untargeted profiling and compound annotation
# Authors: Maria Doppler, Christoph Bueschl, Bernhard Kluger, Andrea Koutnik, Marc Lemmens, Hermann Buerstmayr, Justyna Rechthaler, Rudolf Krska, Gerhard Adam, Rainer Schuhmacher
# Journal: Frontiers in Plant Science, section Plant Metabolism and Chemodiversity
# Submitted: May 2019
#
# Compound
# --------
# ID: 1063_24
# MZ: 295.22687
# RT: 25.74 min
# GML Cn: 18
# PHE Cn: 0
# TRP Cn: 0
# Charge: 1
# Ion mode: +
# Adduct:
#
# MSMS spectra
# ------------
# Note: This MS/MS spectra has not been curated or checked manually. It is the raw-spectra exported from the DDA-MS/MS acquisition.
#
MZ	Intensity	NormalizedIntensity [%]
52.99934	1564.8	1.2
53.03887	3076.9	2.3
55.01810	46961.9	34.7
55.05450	63605.4	46.9
57.03369	9295.0	6.9
57.07010	21819.7	16.1
67.05430	102312.9	75.5
69.03357	3960.1	2.9
69.06991	38617.2	28.5
71.04909	7927.8	5.9
71.08552	107692.9	79.5
71.28439	1581.6	1.2
79.05415	55135.4	40.7
79.38188	1712.1	1.3
81.03345	14954.2	11.0
81.06983	96348.7	71.1
81.07253	3742.9	2.8
83.04906	24006.4	17.7
83.08546	62684.9	46.3
85.06473	9356.5	6.9
85.10105	25985.2	19.2
91.05413	34231.1	25.3
93.06982	68050.8	50.2
93.07312	2210.9	1.6
95.04909	20712.6	15.3
95.08548	64575.7	47.7
97.06474	37208.0	27.5
97.10111	40641.0	30.0
98.14637	1815.5	1.3
99.08035	78402.1	57.9
103.78532	1732.2	1.3
105.06979	37125.4	27.4
107.04901	8950.6	6.6
107.08544	57382.7	42.4
109.06466	11590.9	8.6
109.10108	43007.1	31.7
111.08035	69128.4	51.0
111.92239	2296.7	1.7
113.09593	23629.2	17.4
117.06973	7566.6	5.6
119.08557	34440.7	25.4
121.10101	38441.0	28.4
123.04372	3920.9	2.9
123.08031	14231.6	10.5
123.11668	21527.0	15.9
123.71191	1789.6	1.3
125.09605	40913.1	30.2
126.22510	1913.8	1.4
127.11163	2674.0	2.0
129.06969	7476.4	5.5
131.08556	13270.4	9.8
133.09587	2784.0	2.1
133.10112	45899.5	33.9
135.08011	3311.8	2.4
135.11664	31456.0	23.2
137.09583	9334.8	6.9
137.13269	2828.5	2.1
139.07555	3076.7	2.3
139.11128	16654.7	12.3
141.12749	2673.2	2.0
143.08522	8719.8	6.4
145.10115	15459.0	11.4
147.08058	2349.8	1.7
147.11671	55374.9	40.9
149.09570	15150.1	11.2
149.13235	31964.7	23.6
151.11169	72045.9	53.2
151.14807	2113.8	1.6
153.09050	2454.9	1.8
153.12720	6942.8	5.1
157.10100	9670.9	7.1
159.11649	3824.1	2.8
161.09586	2600.1	1.9
161.13231	34581.8	25.5
163.11151	30798.5	22.7
163.14818	9176.1	6.8
165.12721	53199.5	39.3
167.14264	3530.3	2.6
169.12234	3324.5	2.5
171.10130	1681.4	1.2
171.11679	11869.9	8.8
173.01570	1722.2	1.3
173.13235	6864.2	5.1
175.11134	8788.9	6.5
175.14804	13190.3	9.7
176.55846	1724.8	1.3
177.12752	6328.2	4.7
179.14288	32949.4	24.3
185.13223	7648.2	5.6
189.11209	12908.3	9.5
189.12723	6742.6	5.0
189.16393	3109.2	2.3
193.12267	3036.4	2.2
193.15833	3690.3	2.7
199.14803	7599.0	5.6
203.14279	2082.4	1.5
207.13765	3645.8	2.7
211.70772	16913.5	12.5
217.15807	2458.2	1.8
221.15335	6771.4	5.0
231.21069	9340.8	6.9
232.92502	1828.3	1.3
235.16875	3616.2	2.7
241.19487	15889.6	11.7
249.22107	14173.2	10.5
254.11909	1860.2	1.4
259.20557	27310.0	20.2
263.16455	1913.2	1.4
277.21594	135493.2	100.0
295.15082	6602.5	4.9
295.16840	1927.2	1.4
295.18884	3009.1	2.2
295.20868	2883.4	2.1
295.22641	52585.5	38.8
300.95444	1599.1	1.2
304.26224	9347.3	6.9
