# Supplementary material for: Stable Isotope–Assisted Plant Metabolomics: Combination of Global and Tracer-Based Labeling for Enhanced Untargeted Profiling and Compound Annotation
Source: Front Plant Sci. 2019 Oct 25;10:1366. doi: 10.3389/fpls.2019.01366 (PMC6824187; doi:10.3389/fpls.2019.01366)
Supplement: Supplementary Datasheet 1 — Collection of acquired MS/MS fragmentation spectra. [file DataSheet_1.zip › SupportingInformation MSMSSpectra/MSMS_1063_29.tsv]

# Publication
# -----------
# Title: Stable isotope assisted plant metabolomics: Combination of global and tracer based labeling for enhanced untargeted profiling and compound annotation
# Authors: Maria Doppler, Christoph Bueschl, Bernhard Kluger, Andrea Koutnik, Marc Lemmens, Hermann Buerstmayr, Justyna Rechthaler, Rudolf Krska, Gerhard Adam, Rainer Schuhmacher
# Journal: Frontiers in Plant Science, section Plant Metabolism and Chemodiversity
# Submitted: May 2019
#
# Compound
# --------
# ID: 1063_29
# MZ: 348.27452
# RT: 25.74 min
# GML Cn: 18
# PHE Cn: 0
# TRP Cn: 0
# Charge: 1
# Ion mode: +
# Adduct:
#
# MSMS spectra
# ------------
# Note: This MS/MS spectra has not been curated or checked manually. It is the raw-spectra exported from the DDA-MS/MS acquisition.
#
MZ	Intensity	NormalizedIntensity [%]
52.49821	1860.4	2.4
54.17093	1722.2	2.2
55.05447	13255.5	16.8
56.63509	1901.3	2.4
57.07011	1949.8	2.5
60.10463	1715.7	2.2
63.27713	1762.3	2.2
67.05428	42616.9	53.9
69.06999	8449.6	10.7
71.08546	18046.8	22.8
74.35536	1987.9	2.5
79.05423	9070.3	11.5
81.06979	52010.2	65.7
81.25410	1788.8	2.3
83.08543	27644.1	34.9
85.06475	3968.2	5.0
91.05424	7528.8	9.5
93.06981	31066.4	39.3
95.04937	1988.0	2.5
95.08537	15600.3	19.7
96.30431	1661.0	2.1
97.06480	10472.9	13.2
97.10108	20384.3	25.8
97.12756	1853.0	2.3
99.08038	14498.1	18.3
101.05948	1991.7	2.5
105.07009	2391.3	3.0
107.08544	18917.9	23.9
109.10101	16404.4	20.7
111.08043	12888.3	16.3
117.06978	4429.2	5.6
117.47543	1887.1	2.4
119.08549	3567.1	4.5
121.10117	9455.2	12.0
121.35662	1731.4	2.2
123.11684	4332.3	5.5
125.09611	17304.6	21.9
131.08556	2438.8	3.1
133.10104	14683.8	18.6
135.11667	19325.1	24.4
147.11697	2936.4	3.7
149.13223	48332.3	61.1
151.11163	13994.5	17.7
155.10667	8813.2	11.1
159.11659	18506.4	23.4
161.13223	7159.1	9.0
163.11137	2240.7	2.8
165.12712	2458.0	3.1
167.14313	3349.9	4.2
171.10199	2373.0	3.0
173.11729	24132.2	30.5
177.12752	11951.2	15.1
179.14302	3360.6	4.2
189.11208	17272.3	21.8
195.13783	79111.2	100.0
212.12085	2132.2	2.7
212.48288	9581.5	12.1
212.49524	3407.9	4.3
213.14833	22261.5	28.1
259.20544	4190.6	5.3
262.14975	2156.6	2.7
266.47144	2206.7	2.8
277.21591	29731.1	37.6
280.71240	2328.4	2.9
295.22766	8720.7	11.0
299.44153	1851.7	2.3
304.26099	8169.5	10.3
348.18576	18014.0	22.8
349.19730	2132.5	2.7
361.90317	1770.9	2.2
