# Supplementary material for: Stable Isotope–Assisted Plant Metabolomics: Combination of Global and Tracer-Based Labeling for Enhanced Untargeted Profiling and Compound Annotation
Source: Front Plant Sci. 2019 Oct 25;10:1366. doi: 10.3389/fpls.2019.01366 (PMC6824187; doi:10.3389/fpls.2019.01366)
Supplement: Supplementary Datasheet 1 — Collection of acquired MS/MS fragmentation spectra. [file DataSheet_1.zip › SupportingInformation MSMSSpectra/MSMS_1066_2.tsv]

# Publication
# -----------
# Title: Stable isotope assisted plant metabolomics: Combination of global and tracer based labeling for enhanced untargeted profiling and compound annotation
# Authors: Maria Doppler, Christoph Bueschl, Bernhard Kluger, Andrea Koutnik, Marc Lemmens, Hermann Buerstmayr, Justyna Rechthaler, Rudolf Krska, Gerhard Adam, Rainer Schuhmacher
# Journal: Frontiers in Plant Science, section Plant Metabolism and Chemodiversity
# Submitted: May 2019
#
# Compound
# --------
# ID: 1066_2
# MZ: 211.13292
# RT: 25.80 min
# GML Cn: 11
# PHE Cn: 0
# TRP Cn: 0
# Charge: 1
# Ion mode: +
# Adduct:
#
# MSMS spectra
# ------------
# Note: This MS/MS spectra has not been curated or checked manually. It is the raw-spectra exported from the DDA-MS/MS acquisition.
#
MZ	Intensity	NormalizedIntensity [%]
52.52423	1681.7	0.7
52.72660	1672.0	0.7
55.01817	3446.5	1.3
55.05450	25269.4	9.9
57.03369	2802.1	1.1
57.07013	131240.5	51.4
59.04930	7585.0	3.0
61.45319	1680.3	0.7
67.05431	23494.3	9.2
69.03346	10131.6	4.0
69.06994	10501.5	4.1
71.04908	4250.8	1.7
73.06480	13561.4	5.3
76.62362	1678.4	0.7
78.75863	1605.6	0.6
79.05412	8803.6	3.4
81.03350	18046.6	7.1
81.06724	3324.6	1.3
81.06985	79874.4	31.3
83.04899	15348.6	6.0
83.08546	6840.3	2.7
85.06473	73649.3	28.8
87.08035	2683.4	1.1
91.05410	12921.6	5.1
92.06287	1707.4	0.7
93.06985	25271.0	9.9
95.04921	12705.7	5.0
95.08543	36181.0	14.2
97.06451	2838.3	1.1
97.28060	1863.8	0.7
99.08038	9771.2	3.8
105.06984	15841.1	6.2
107.08124	1816.1	0.7
107.08545	53760.8	21.1
109.06477	37758.3	14.8
109.10109	15055.1	5.9
110.07238	2089.1	0.8
111.04403	20011.0	7.8
113.05964	61032.0	23.9
115.07535	3465.4	1.4
119.08535	7090.7	2.8
121.10100	3769.5	1.5
123.08045	14651.0	5.7
123.11672	128419.0	50.3
125.05969	81156.0	31.8
125.06504	2088.7	0.8
125.09613	8950.3	3.5
127.07524	31774.6	12.4
128.61726	1526.1	0.6
133.10112	41321.5	16.2
135.07957	1470.3	0.6
135.11674	43869.7	17.2
137.05966	248030.7	97.1
137.09602	24346.6	9.5
137.13255	2607.2	1.0
141.05452	255353.6	100.0
141.09140	2850.4	1.1
143.08536	4098.3	1.6
147.11661	1844.7	0.7
147.35707	1958.5	0.8
151.07509	2760.0	1.1
151.11168	66841.3	26.2
152.11957	26148.1	10.2
155.07010	6742.5	2.6
155.14317	2319.8	0.9
161.09610	32035.8	12.5
165.12744	38629.2	15.1
167.14301	32372.8	12.7
169.10152	2472.7	1.0
169.12244	2414.1	0.9
170.59825	1675.7	0.7
175.11124	3300.6	1.3
175.14833	4255.3	1.7
179.10654	28503.2	11.2
183.13791	56275.9	22.0
193.12215	9042.1	3.5
199.09312	1760.2	0.7
211.09410	2720.8	1.1
211.13277	167162.8	65.5
217.19051	2909.7	1.1
