# Supplementary material for: Stable Isotope–Assisted Plant Metabolomics: Combination of Global and Tracer-Based Labeling for Enhanced Untargeted Profiling and Compound Annotation
Source: Front Plant Sci. 2019 Oct 25;10:1366. doi: 10.3389/fpls.2019.01366 (PMC6824187; doi:10.3389/fpls.2019.01366)
Supplement: Supplementary Datasheet 1 — Collection of acquired MS/MS fragmentation spectra. [file DataSheet_1.zip › SupportingInformation MSMSSpectra/MSMS_1077_2.tsv]

# Publication
# -----------
# Title: Stable isotope assisted plant metabolomics: Combination of global and tracer based labeling for enhanced untargeted profiling and compound annotation
# Authors: Maria Doppler, Christoph Bueschl, Bernhard Kluger, Andrea Koutnik, Marc Lemmens, Hermann Buerstmayr, Justyna Rechthaler, Rudolf Krska, Gerhard Adam, Rainer Schuhmacher
# Journal: Frontiers in Plant Science, section Plant Metabolism and Chemodiversity
# Submitted: May 2019
#
# Compound
# --------
# ID: 1077_2
# MZ: 625.30808
# RT: 26.02 min
# GML Cn: 28
# PHE Cn: 0
# TRP Cn: 0
# Charge: 1
# Ion mode: -
# Adduct:
#
# MSMS spectra
# ------------
# Note: This MS/MS spectra has not been curated or checked manually. It is the raw-spectra exported from the DDA-MS/MS acquisition.
#
MZ	Intensity	NormalizedIntensity [%]
54.42158	1391.3	2.4
55.01843	1869.4	3.2
59.01336	57960.8	100.0
59.01497	2398.6	4.1
59.40445	1349.3	2.3
67.46949	1313.3	2.3
70.41657	1554.2	2.7
71.01357	27744.9	47.9
73.02918	12550.4	21.7
75.00858	2532.4	4.4
79.46560	1467.4	2.5
83.01384	6778.7	11.7
85.02945	28993.1	50.0
85.58948	1334.6	2.3
87.00874	2902.0	5.0
87.04523	1784.8	3.1
89.02438	9860.3	17.0
91.14485	1612.0	2.8
95.01396	2344.5	4.0
97.02958	2312.1	4.0
99.00874	3050.8	5.3
101.02431	34632.0	59.8
104.63733	1487.8	2.6
113.02432	15347.4	26.5
124.01644	10072.6	17.4
124.68763	1806.2	3.1
125.02425	14520.4	25.1
143.03490	7629.9	13.2
147.61140	1357.3	2.3
152.05760	1420.8	2.5
152.99588	5978.5	10.3
153.22218	1333.5	2.3
161.04562	11041.1	19.0
171.10316	1813.3	3.1
176.51889	1377.5	2.4
210.92749	4680.9	8.1
210.93958	10294.3	17.8
213.18555	13124.4	22.6
215.20149	32583.3	56.2
304.18976	3487.4	6.0
307.78125	1254.5	2.2
323.22314	2863.9	4.9
343.24872	2912.3	5.0
359.24396	5348.0	9.2
377.25433	24608.3	42.5
521.29572	1625.6	2.8
531.67200	1495.2	2.6
539.30615	19446.3	33.6
625.26263	2484.3	4.3
629.68848	1545.0	2.7
