# Supplementary material for: Stable Isotope–Assisted Plant Metabolomics: Combination of Global and Tracer-Based Labeling for Enhanced Untargeted Profiling and Compound Annotation
Source: Front Plant Sci. 2019 Oct 25;10:1366. doi: 10.3389/fpls.2019.01366 (PMC6824187; doi:10.3389/fpls.2019.01366)
Supplement: Supplementary Datasheet 1 — Collection of acquired MS/MS fragmentation spectra. [file DataSheet_1.zip › SupportingInformation MSMSSpectra/MSMS_1080_1.tsv]

# Publication
# -----------
# Title: Stable isotope assisted plant metabolomics: Combination of global and tracer based labeling for enhanced untargeted profiling and compound annotation
# Authors: Maria Doppler, Christoph Bueschl, Bernhard Kluger, Andrea Koutnik, Marc Lemmens, Hermann Buerstmayr, Justyna Rechthaler, Rudolf Krska, Gerhard Adam, Rainer Schuhmacher
# Journal: Frontiers in Plant Science, section Plant Metabolism and Chemodiversity
# Submitted: May 2019
#
# Compound
# --------
# ID: 1080_1
# MZ: 423.26007
# RT: 26.11 min
# GML Cn: 19
# PHE Cn: 0
# TRP Cn: 0
# Charge: 1
# Ion mode: -
# Adduct:
#
# MSMS spectra
# ------------
# Note: This MS/MS spectra has not been curated or checked manually. It is the raw-spectra exported from the DDA-MS/MS acquisition.
#
MZ	Intensity	NormalizedIntensity [%]
51.01896	1820.0	11.2
51.92879	1679.1	10.3
53.14718	1911.6	11.8
57.46439	1760.4	10.8
58.19238	1911.5	11.8
59.01337	2689.3	16.5
62.36692	1702.1	10.5
62.63322	1703.9	10.5
63.58169	1704.8	10.5
68.21648	1874.1	11.5
71.01355	9516.9	58.5
72.21974	1682.3	10.3
72.78983	1683.8	10.4
82.88879	1814.4	11.2
85.02946	2528.7	15.6
92.19537	1689.5	10.4
101.02425	9534.2	58.6
110.98555	2079.8	12.8
113.02441	2191.9	13.5
215.35362	3404.0	20.9
215.36433	3572.2	22.0
224.72295	1988.2	12.2
247.07124	1638.6	10.1
255.23274	16258.3	100.0
377.25467	13263.1	81.6
