# Supplementary material for: Stable Isotope–Assisted Plant Metabolomics: Combination of Global and Tracer-Based Labeling for Enhanced Untargeted Profiling and Compound Annotation
Source: Front Plant Sci. 2019 Oct 25;10:1366. doi: 10.3389/fpls.2019.01366 (PMC6824187; doi:10.3389/fpls.2019.01366)
Supplement: Supplementary Datasheet 1 — Collection of acquired MS/MS fragmentation spectra. [file DataSheet_1.zip › SupportingInformation MSMSSpectra/MSMS_1081_1.tsv]

# Publication
# -----------
# Title: Stable isotope assisted plant metabolomics: Combination of global and tracer based labeling for enhanced untargeted profiling and compound annotation
# Authors: Maria Doppler, Christoph Bueschl, Bernhard Kluger, Andrea Koutnik, Marc Lemmens, Hermann Buerstmayr, Justyna Rechthaler, Rudolf Krska, Gerhard Adam, Rainer Schuhmacher
# Journal: Frontiers in Plant Science, section Plant Metabolism and Chemodiversity
# Submitted: May 2019
#
# Compound
# --------
# ID: 1081_1
# MZ: 465.27059
# RT: 26.12 min
# GML Cn: 21
# PHE Cn: 0
# TRP Cn: 0
# Charge: 1
# Ion mode: -
# Adduct:
#
# MSMS spectra
# ------------
# Note: This MS/MS spectra has not been curated or checked manually. It is the raw-spectra exported from the DDA-MS/MS acquisition.
#
MZ	Intensity	NormalizedIntensity [%]
59.01332	92155.2	100.0
59.26892	4599.4	5.0
63.54804	4507.7	4.9
68.66586	4608.6	5.0
72.69582	4743.1	5.1
85.02927	4482.1	4.9
88.50015	4972.7	5.4
90.31117	4884.0	5.3
99.20582	4337.1	4.7
99.87528	4998.7	5.4
122.32250	5188.0	5.6
145.28491	4334.0	4.7
146.47330	4771.5	5.2
146.92326	6009.0	6.5
164.67801	4259.4	4.6
211.04288	50864.1	55.2
239.45436	5169.4	5.6
289.61273	4740.4	5.1
316.16483	5163.8	5.6
325.49371	5046.1	5.5
377.25491	8674.7	9.4
