# Supplementary material for: Stable Isotope–Assisted Plant Metabolomics: Combination of Global and Tracer-Based Labeling for Enhanced Untargeted Profiling and Compound Annotation
Source: Front Plant Sci. 2019 Oct 25;10:1366. doi: 10.3389/fpls.2019.01366 (PMC6824187; doi:10.3389/fpls.2019.01366)
Supplement: Supplementary Datasheet 1 — Collection of acquired MS/MS fragmentation spectra. [file DataSheet_1.zip › SupportingInformation MSMSSpectra/MSMS_1081_6.tsv]

# Publication
# -----------
# Title: Stable isotope assisted plant metabolomics: Combination of global and tracer based labeling for enhanced untargeted profiling and compound annotation
# Authors: Maria Doppler, Christoph Bueschl, Bernhard Kluger, Andrea Koutnik, Marc Lemmens, Hermann Buerstmayr, Justyna Rechthaler, Rudolf Krska, Gerhard Adam, Rainer Schuhmacher
# Journal: Frontiers in Plant Science, section Plant Metabolism and Chemodiversity
# Submitted: May 2019
#
# Compound
# --------
# ID: 1081_6
# MZ: 465.27008
# RT: 26.12 min
# GML Cn: 22
# PHE Cn: 0
# TRP Cn: 0
# Charge: 1
# Ion mode: +
# Adduct:
#
# MSMS spectra
# ------------
# Note: This MS/MS spectra has not been curated or checked manually. It is the raw-spectra exported from the DDA-MS/MS acquisition.
#
MZ	Intensity	NormalizedIntensity [%]
50.67864	1268.3	0.8
53.03888	2596.1	1.7
53.84600	1305.1	0.9
54.13772	1283.6	0.8
55.01813	3094.2	2.0
55.05449	29233.3	19.1
57.03376	6568.6	4.3
57.07013	57175.6	37.3
61.02858	5697.2	3.7
67.05413	1822.4	1.2
69.03353	36621.3	23.9
69.06992	110245.3	71.9
71.04914	1672.8	1.1
71.08557	17892.7	11.7
73.02832	2205.7	1.4
76.20058	1318.7	0.9
81.03350	18916.6	12.3
81.06994	1627.6	1.1
83.08547	84919.1	55.4
85.02836	95224.4	62.1
85.10110	19950.7	13.0
87.00762	34331.7	22.4
95.08552	1897.6	1.2
97.02841	32831.0	21.4
97.10114	153357.1	100.0
99.04401	13986.8	9.1
99.11648	2166.7	1.4
104.99229	1653.9	1.1
105.01820	74340.3	48.5
109.02444	2543.6	1.7
109.02837	50718.9	33.1
109.10124	2601.9	1.7
111.11677	125400.2	81.8
114.09132	6443.0	4.2
117.74249	1317.5	0.9
123.11651	1427.3	0.9
125.13246	54444.7	35.5
127.03891	101422.0	66.1
129.01785	3039.4	2.0
139.14804	5635.3	3.7
145.04955	24702.9	16.1
147.02864	2456.2	1.6
151.07582	1353.8	0.9
159.02882	11780.7	7.7
166.24609	1390.3	0.9
181.19473	3147.1	2.1
189.03903	1787.2	1.2
199.20547	31048.4	20.2
209.98648	15063.3	9.8
209.99908	6608.3	4.3
213.03900	6442.5	4.2
231.05019	20261.5	13.2
234.19533	1529.0	1.0
275.74048	1332.0	0.9
304.24680	5723.1	3.7
324.21603	1410.3	0.9
354.22205	1448.2	0.9
383.23969	11741.5	7.7
464.83609	2656.2	1.7
465.28238	9778.7	6.4
