# Supplementary material for: Stable Isotope–Assisted Plant Metabolomics: Combination of Global and Tracer-Based Labeling for Enhanced Untargeted Profiling and Compound Annotation
Source: Front Plant Sci. 2019 Oct 25;10:1366. doi: 10.3389/fpls.2019.01366 (PMC6824187; doi:10.3389/fpls.2019.01366)
Supplement: Supplementary Datasheet 1 — Collection of acquired MS/MS fragmentation spectra. [file DataSheet_1.zip › SupportingInformation MSMSSpectra/MSMS_1083_1.tsv]

# Publication
# -----------
# Title: Stable isotope assisted plant metabolomics: Combination of global and tracer based labeling for enhanced untargeted profiling and compound annotation
# Authors: Maria Doppler, Christoph Bueschl, Bernhard Kluger, Andrea Koutnik, Marc Lemmens, Hermann Buerstmayr, Justyna Rechthaler, Rudolf Krska, Gerhard Adam, Rainer Schuhmacher
# Journal: Frontiers in Plant Science, section Plant Metabolism and Chemodiversity
# Submitted: May 2019
#
# Compound
# --------
# ID: 1083_1
# MZ: 221.15375
# RT: 26.14 min
# GML Cn: 14
# PHE Cn: 0
# TRP Cn: 0
# Charge: 1
# Ion mode: +
# Adduct:
#
# MSMS spectra
# ------------
# Note: This MS/MS spectra has not been curated or checked manually. It is the raw-spectra exported from the DDA-MS/MS acquisition.
#
MZ	Intensity	NormalizedIntensity [%]
53.51234	1428.5	1.5
55.01807	4494.6	4.6
55.05450	11409.3	11.8
57.07000	1278.2	1.3
61.10534	1312.2	1.4
67.05431	18391.9	19.0
68.00607	1325.5	1.4
69.06991	13286.1	13.7
71.04913	10617.4	11.0
78.48101	1470.6	1.5
79.05418	27659.8	28.6
81.03337	1633.9	1.7
81.06979	43353.8	44.8
83.04898	6770.0	7.0
83.08553	10268.7	10.6
85.02821	2711.2	2.8
85.06451	2129.3	2.2
90.97654	12595.2	13.0
91.05415	24977.3	25.8
92.50336	1175.1	1.2
93.06984	77892.9	80.4
95.04903	53023.8	54.7
95.08546	24915.6	25.7
97.06470	16710.2	17.3
105.06982	28320.2	29.2
107.04902	18556.0	19.2
107.08541	54442.0	56.2
107.31521	1149.2	1.2
109.06479	7675.9	7.9
109.10101	9165.3	9.5
111.04381	8372.4	8.6
111.08031	2069.9	2.1
117.06966	7277.9	7.5
119.08541	27521.7	28.4
121.06454	7049.0	7.3
121.10088	8264.6	8.5
122.05762	1460.2	1.5
123.08029	7720.2	8.0
123.11661	1561.1	1.6
129.06966	7085.5	7.3
131.08530	4663.8	4.8
133.06476	9562.7	9.9
133.10106	13425.0	13.9
135.11674	9999.2	10.3
137.09593	2353.7	2.4
143.08528	10705.0	11.1
145.10091	6244.2	6.4
147.08026	2404.1	2.5
147.11674	5202.7	5.4
157.10110	4977.0	5.1
159.11650	8667.7	8.9
160.37944	1291.0	1.3
161.09587	7975.6	8.2
161.13234	33123.2	34.2
163.11150	14401.5	14.9
165.09096	1340.0	1.4
173.32416	1275.6	1.3
175.11160	4517.4	4.7
175.14807	8403.1	8.7
179.14293	19684.4	20.3
180.77612	1228.8	1.3
185.13232	17063.9	17.6
193.15868	2235.5	2.3
193.18636	1394.1	1.4
203.14290	16452.3	17.0
217.18585	1239.6	1.3
217.19778	1740.2	1.8
221.11497	4835.0	5.0
221.15335	96859.9	100.0
