# Supplementary material for: Stable Isotope–Assisted Plant Metabolomics: Combination of Global and Tracer-Based Labeling for Enhanced Untargeted Profiling and Compound Annotation
Source: Front Plant Sci. 2019 Oct 25;10:1366. doi: 10.3389/fpls.2019.01366 (PMC6824187; doi:10.3389/fpls.2019.01366)
Supplement: Supplementary Datasheet 1 — Collection of acquired MS/MS fragmentation spectra. [file DataSheet_1.zip › SupportingInformation MSMSSpectra/MSMS_1086_1.tsv]

# Publication
# -----------
# Title: Stable isotope assisted plant metabolomics: Combination of global and tracer based labeling for enhanced untargeted profiling and compound annotation
# Authors: Maria Doppler, Christoph Bueschl, Bernhard Kluger, Andrea Koutnik, Marc Lemmens, Hermann Buerstmayr, Justyna Rechthaler, Rudolf Krska, Gerhard Adam, Rainer Schuhmacher
# Journal: Frontiers in Plant Science, section Plant Metabolism and Chemodiversity
# Submitted: May 2019
#
# Compound
# --------
# ID: 1086_1
# MZ: 487.25190
# RT: 26.16 min
# GML Cn: 22
# PHE Cn: 0
# TRP Cn: 0
# Charge: 1
# Ion mode: +
# Adduct:
#
# MSMS spectra
# ------------
# Note: This MS/MS spectra has not been curated or checked manually. It is the raw-spectra exported from the DDA-MS/MS acquisition.
#
MZ	Intensity	NormalizedIntensity [%]
51.06012	2775.8	0.2
72.10172	3104.2	0.2
76.30730	2918.6	0.2
82.64096	2691.5	0.2
106.38767	2925.9	0.2
119.01902	6354.3	0.4
127.00038	14968.3	0.9
155.83038	2872.9	0.2
167.03152	15002.0	0.9
172.11594	3456.7	0.2
185.04141	22266.9	1.4
203.05284	4779.4	0.3
210.50339	35713.6	2.2
227.05286	37459.9	2.3
229.03195	16501.8	1.0
239.19804	79231.8	4.9
245.06293	18517.5	1.1
262.51117	3336.4	0.2
271.04218	121165.9	7.5
271.05789	5414.8	0.3
281.20911	14133.3	0.9
289.05246	38566.6	2.4
299.20679	5418.1	0.3
306.56216	2924.0	0.2
333.13809	4115.3	0.3
351.14697	18029.7	1.1
369.15942	4816.2	0.3
383.24048	52839.3	3.3
401.25122	162875.8	10.1
425.25043	39484.0	2.5
443.26114	755574.9	46.9
444.26428	5039.9	0.3
462.58160	3036.4	0.2
469.24051	18803.9	1.2
482.96133	3550.1	0.2
487.25092	1611180.6	100.0
488.25443	15899.4	1.0
