# Supplementary material for: Stable Isotope–Assisted Plant Metabolomics: Combination of Global and Tracer-Based Labeling for Enhanced Untargeted Profiling and Compound Annotation
Source: Front Plant Sci. 2019 Oct 25;10:1366. doi: 10.3389/fpls.2019.01366 (PMC6824187; doi:10.3389/fpls.2019.01366)
Supplement: Supplementary Datasheet 1 — Collection of acquired MS/MS fragmentation spectra. [file DataSheet_1.zip › SupportingInformation MSMSSpectra/MSMS_1086_12.tsv]

# Publication
# -----------
# Title: Stable isotope assisted plant metabolomics: Combination of global and tracer based labeling for enhanced untargeted profiling and compound annotation
# Authors: Maria Doppler, Christoph Bueschl, Bernhard Kluger, Andrea Koutnik, Marc Lemmens, Hermann Buerstmayr, Justyna Rechthaler, Rudolf Krska, Gerhard Adam, Rainer Schuhmacher
# Journal: Frontiers in Plant Science, section Plant Metabolism and Chemodiversity
# Submitted: May 2019
#
# Compound
# --------
# ID: 1086_12
# MZ: 419.26522
# RT: 26.16 min
# GML Cn: 21
# PHE Cn: 0
# TRP Cn: 0
# Charge: 1
# Ion mode: -
# Adduct:
#
# MSMS spectra
# ------------
# Note: This MS/MS spectra has not been curated or checked manually. It is the raw-spectra exported from the DDA-MS/MS acquisition.
#
MZ	Intensity	NormalizedIntensity [%]
55.01838	4130.2	0.2
57.03409	4041.1	0.2
57.26676	3392.7	0.1
57.71478	3956.5	0.2
58.16196	3272.7	0.1
58.32201	3774.5	0.2
58.99075	9695.1	0.4
59.00471	19267.2	0.8
59.01334	2311272.8	100.0
59.02104	21359.5	0.9
59.03663	8499.2	0.4
59.96146	3497.5	0.2
62.26281	3210.7	0.1
66.43274	3099.4	0.1
66.62089	3129.6	0.1
67.62791	3899.0	0.2
68.68061	4326.1	0.2
69.44910	3430.1	0.1
69.78345	4211.4	0.2
71.01348	98550.0	4.3
73.02920	45004.6	1.9
83.01368	26063.8	1.1
85.02937	65430.9	2.8
87.00880	4716.8	0.2
94.51136	3683.4	0.2
95.01377	6104.4	0.3
96.26678	3839.6	0.2
99.00864	17559.4	0.8
101.02426	96704.1	4.2
113.02431	64276.7	2.8
118.20992	3472.8	0.2
124.98602	3658.3	0.2
127.74538	4093.7	0.2
129.68343	3791.0	0.2
143.03448	4979.7	0.2
159.03000	7409.6	0.3
161.04541	37121.2	1.6
217.29054	5340.7	0.2
280.43124	4168.0	0.2
358.39801	3530.8	0.2
359.24356	13777.6	0.6
377.25449	90762.3	3.9
418.12164	3884.2	0.2
