# Supplementary material for: Stable Isotope–Assisted Plant Metabolomics: Combination of Global and Tracer-Based Labeling for Enhanced Untargeted Profiling and Compound Annotation
Source: Front Plant Sci. 2019 Oct 25;10:1366. doi: 10.3389/fpls.2019.01366 (PMC6824187; doi:10.3389/fpls.2019.01366)
Supplement: Supplementary Datasheet 1 — Collection of acquired MS/MS fragmentation spectra. [file DataSheet_1.zip › SupportingInformation MSMSSpectra/MSMS_1086_13.tsv]

# Publication
# -----------
# Title: Stable isotope assisted plant metabolomics: Combination of global and tracer based labeling for enhanced untargeted profiling and compound annotation
# Authors: Maria Doppler, Christoph Bueschl, Bernhard Kluger, Andrea Koutnik, Marc Lemmens, Hermann Buerstmayr, Justyna Rechthaler, Rudolf Krska, Gerhard Adam, Rainer Schuhmacher
# Journal: Frontiers in Plant Science, section Plant Metabolism and Chemodiversity
# Submitted: May 2019
#
# Compound
# --------
# ID: 1086_13
# MZ: 531.24266
# RT: 26.16 min
# GML Cn: 22
# PHE Cn: 0
# TRP Cn: 0
# Charge: 1
# Ion mode: -
# Adduct:
#
# MSMS spectra
# ------------
# Note: This MS/MS spectra has not been curated or checked manually. It is the raw-spectra exported from the DDA-MS/MS acquisition.
#
MZ	Intensity	NormalizedIntensity [%]
55.15603	1300.9	0.9
56.74151	1352.3	1.0
59.01335	62204.3	45.0
71.01356	20605.2	14.9
73.02917	9536.4	6.9
73.94438	1476.4	1.1
75.27483	1377.2	1.0
76.16232	1289.7	0.9
79.33725	1342.3	1.0
83.01369	5557.5	4.0
85.02927	8545.6	6.2
86.91843	1336.2	1.0
89.02439	2400.1	1.7
99.00879	5429.3	3.9
101.02428	21554.1	15.6
106.24944	1299.4	0.9
113.02434	14642.5	10.6
115.92037	2082.0	1.5
126.59489	1201.7	0.9
127.00114	138112.9	100.0
127.67464	1473.1	1.1
128.47539	1215.5	0.9
156.60515	1554.4	1.1
156.75450	1314.2	1.0
157.14807	1358.6	1.0
159.02960	2498.9	1.8
161.04559	13298.7	9.6
190.92796	2155.3	1.6
195.75836	1408.5	1.0
215.20137	1833.6	1.3
217.30850	2717.4	2.0
217.31987	1875.7	1.4
217.67421	1306.2	0.9
220.32991	1453.9	1.1
270.52518	1523.3	1.1
377.25424	63674.4	46.1
399.22437	2631.7	1.9
433.36145	1715.0	1.2
445.24210	18949.0	13.7
528.01569	1508.2	1.1
