# Supplementary material for: Stable Isotope–Assisted Plant Metabolomics: Combination of Global and Tracer-Based Labeling for Enhanced Untargeted Profiling and Compound Annotation
Source: Front Plant Sci. 2019 Oct 25;10:1366. doi: 10.3389/fpls.2019.01366 (PMC6824187; doi:10.3389/fpls.2019.01366)
Supplement: Supplementary Datasheet 1 — Collection of acquired MS/MS fragmentation spectra. [file DataSheet_1.zip › SupportingInformation MSMSSpectra/MSMS_1087_1.tsv]

# Publication
# -----------
# Title: Stable isotope assisted plant metabolomics: Combination of global and tracer based labeling for enhanced untargeted profiling and compound annotation
# Authors: Maria Doppler, Christoph Bueschl, Bernhard Kluger, Andrea Koutnik, Marc Lemmens, Hermann Buerstmayr, Justyna Rechthaler, Rudolf Krska, Gerhard Adam, Rainer Schuhmacher
# Journal: Frontiers in Plant Science, section Plant Metabolism and Chemodiversity
# Submitted: May 2019
#
# Compound
# --------
# ID: 1087_1
# MZ: 261.14627
# RT: 26.17 min
# GML Cn: 14
# PHE Cn: 0
# TRP Cn: 0
# Charge: 1
# Ion mode: +
# Adduct:
#
# MSMS spectra
# ------------
# Note: This MS/MS spectra has not been curated or checked manually. It is the raw-spectra exported from the DDA-MS/MS acquisition.
#
MZ	Intensity	NormalizedIntensity [%]
52.87138	1244.6	1.3
55.52765	1040.5	1.1
56.00280	1202.9	1.3
57.14087	1158.1	1.2
58.81752	1271.4	1.3
60.08971	1525.1	1.6
87.22204	1108.3	1.2
87.23963	1359.6	1.4
91.76722	1154.7	1.2
93.46786	1173.0	1.2
104.07772	1187.8	1.2
118.44180	1192.7	1.2
127.24068	1224.3	1.3
137.97160	1210.3	1.3
138.87717	1135.3	1.2
151.71265	1193.9	1.2
214.40845	5998.6	6.2
261.13065	9358.1	9.7
261.14572	96161.9	100.0
261.18451	2548.1	2.6
268.44189	1220.0	1.3
271.27002	1509.3	1.6
