# Supplementary material for: Stable Isotope–Assisted Plant Metabolomics: Combination of Global and Tracer-Based Labeling for Enhanced Untargeted Profiling and Compound Annotation
Source: Front Plant Sci. 2019 Oct 25;10:1366. doi: 10.3389/fpls.2019.01366 (PMC6824187; doi:10.3389/fpls.2019.01366)
Supplement: Supplementary Datasheet 1 — Collection of acquired MS/MS fragmentation spectra. [file DataSheet_1.zip › SupportingInformation MSMSSpectra/MSMS_1090_1.tsv]

# Publication
# -----------
# Title: Stable isotope assisted plant metabolomics: Combination of global and tracer based labeling for enhanced untargeted profiling and compound annotation
# Authors: Maria Doppler, Christoph Bueschl, Bernhard Kluger, Andrea Koutnik, Marc Lemmens, Hermann Buerstmayr, Justyna Rechthaler, Rudolf Krska, Gerhard Adam, Rainer Schuhmacher
# Journal: Frontiers in Plant Science, section Plant Metabolism and Chemodiversity
# Submitted: May 2019
#
# Compound
# --------
# ID: 1090_1
# MZ: 482.29651
# RT: 26.21 min
# GML Cn: 22
# PHE Cn: 0
# TRP Cn: 0
# Charge: 1
# Ion mode: +
# Adduct:
#
# MSMS spectra
# ------------
# Note: This MS/MS spectra has not been curated or checked manually. It is the raw-spectra exported from the DDA-MS/MS acquisition.
#
MZ	Intensity	NormalizedIntensity [%]
55.01812	9824.1	4.3
55.05445	25556.2	11.2
57.03378	8397.4	3.7
57.06866	3592.1	1.6
57.07013	47217.7	20.7
61.02861	10793.8	4.7
67.05444	3100.2	1.4
67.45482	1881.3	0.8
69.03352	57733.8	25.3
69.06992	99335.8	43.5
70.00198	1877.7	0.8
71.04919	8543.7	3.7
71.08556	21634.7	9.5
73.02838	12117.0	5.3
78.17751	2088.3	0.9
81.03345	28738.6	12.6
81.06982	2036.3	0.9
83.08546	86264.7	37.8
85.02835	228477.8	100.0
85.10104	22575.7	9.9
87.00763	75852.7	33.2
88.45765	2122.6	0.9
97.02837	70365.3	30.8
97.03189	3308.5	1.4
97.10113	136779.8	59.9
99.04401	36583.4	16.0
99.11681	2897.3	1.3
101.02326	2632.2	1.2
105.01820	180057.5	78.8
109.02838	90823.1	39.8
111.11676	131082.5	57.4
123.11678	2332.6	1.0
125.13242	56507.8	24.7
127.03888	198521.0	86.9
128.04292	1587.9	0.7
128.04909	1779.5	0.8
129.01836	6614.2	2.9
130.93056	1693.2	0.7
138.28429	1790.2	0.8
139.14821	3196.8	1.4
141.34955	1758.7	0.8
145.04945	66581.8	29.1
147.02910	8083.4	3.5
159.02875	27370.9	12.0
181.19485	8121.7	3.6
186.39873	1786.5	0.8
189.03902	7611.6	3.3
199.20552	63385.1	27.7
213.03923	11891.7	5.2
214.39510	9532.2	4.2
231.04968	51659.2	22.6
249.06041	13054.6	5.7
399.74258	1897.4	0.8
491.70410	2006.9	0.9
