# Supplementary material for: Stable Isotope–Assisted Plant Metabolomics: Combination of Global and Tracer-Based Labeling for Enhanced Untargeted Profiling and Compound Annotation
Source: Front Plant Sci. 2019 Oct 25;10:1366. doi: 10.3389/fpls.2019.01366 (PMC6824187; doi:10.3389/fpls.2019.01366)
Supplement: Supplementary Datasheet 1 — Collection of acquired MS/MS fragmentation spectra. [file DataSheet_1.zip › SupportingInformation MSMSSpectra/MSMS_1091_1.tsv]

# Publication
# -----------
# Title: Stable isotope assisted plant metabolomics: Combination of global and tracer based labeling for enhanced untargeted profiling and compound annotation
# Authors: Maria Doppler, Christoph Bueschl, Bernhard Kluger, Andrea Koutnik, Marc Lemmens, Hermann Buerstmayr, Justyna Rechthaler, Rudolf Krska, Gerhard Adam, Rainer Schuhmacher
# Journal: Frontiers in Plant Science, section Plant Metabolism and Chemodiversity
# Submitted: May 2019
#
# Compound
# --------
# ID: 1091_1
# MZ: 213.14866
# RT: 26.23 min
# GML Cn: 11
# PHE Cn: 0
# TRP Cn: 0
# Charge: 1
# Ion mode: +
# Adduct:
#
# MSMS spectra
# ------------
# Note: This MS/MS spectra has not been curated or checked manually. It is the raw-spectra exported from the DDA-MS/MS acquisition.
#
MZ	Intensity	NormalizedIntensity [%]
55.05448	211205.1	6.9
57.03376	12818.9	0.4
57.07011	315404.1	10.3
58.35798	11445.9	0.4
59.04933	13642.5	0.4
64.10794	10096.7	0.3
67.05429	55919.3	1.8
68.65556	11068.7	0.4
69.03344	19376.4	0.6
69.06994	61998.2	2.0
71.04910	15573.5	0.5
79.05417	43106.5	1.4
81.06992	121922.3	4.0
83.04903	145449.1	4.8
85.06469	156785.5	5.1
85.48005	9115.4	0.3
89.88077	9888.8	0.3
91.05428	15459.5	0.5
93.06987	244672.3	8.0
95.04903	16799.9	0.5
95.08546	303214.8	9.9
97.06482	57848.7	1.9
105.06989	69167.2	2.3
107.08543	480334.2	15.7
109.06480	91125.2	3.0
109.10110	91496.9	3.0
111.04398	3060845.5	100.0
111.08029	90770.8	3.0
113.05956	69482.0	2.3
117.06960	14544.7	0.5
119.08554	16926.3	0.6
121.06489	47224.4	1.5
121.10126	85461.3	2.8
122.07247	22084.1	0.7
123.08040	18771.1	0.6
125.05965	713421.1	23.3
127.07529	141809.0	4.6
130.07745	21280.3	0.7
135.08028	351583.6	11.5
135.11670	816509.1	26.7
136.56436	9913.0	0.3
137.13216	70158.2	2.3
139.07516	142442.6	4.7
145.10109	606045.2	19.8
146.64665	9845.6	0.3
153.12727	204494.9	6.7
163.11160	908432.8	29.7
171.09894	10282.5	0.3
181.12213	1966055.6	64.2
182.01860	10858.3	0.4
195.13786	178518.7	5.8
213.11287	15904.0	0.5
213.14803	62081.9	2.0
215.62163	12990.4	0.4
224.27951	10332.4	0.3
