# Supplementary material for: Stable Isotope–Assisted Plant Metabolomics: Combination of Global and Tracer-Based Labeling for Enhanced Untargeted Profiling and Compound Annotation
Source: Front Plant Sci. 2019 Oct 25;10:1366. doi: 10.3389/fpls.2019.01366 (PMC6824187; doi:10.3389/fpls.2019.01366)
Supplement: Supplementary Datasheet 1 — Collection of acquired MS/MS fragmentation spectra. [file DataSheet_1.zip › SupportingInformation MSMSSpectra/MSMS_1092_1.tsv]

# Publication
# -----------
# Title: Stable isotope assisted plant metabolomics: Combination of global and tracer based labeling for enhanced untargeted profiling and compound annotation
# Authors: Maria Doppler, Christoph Bueschl, Bernhard Kluger, Andrea Koutnik, Marc Lemmens, Hermann Buerstmayr, Justyna Rechthaler, Rudolf Krska, Gerhard Adam, Rainer Schuhmacher
# Journal: Frontiers in Plant Science, section Plant Metabolism and Chemodiversity
# Submitted: May 2019
#
# Compound
# --------
# ID: 1092_1
# MZ: 327.21786
# RT: 26.26 min
# GML Cn: 18
# PHE Cn: 0
# TRP Cn: 0
# Charge: 1
# Ion mode: -
# Adduct:
#
# MSMS spectra
# ------------
# Note: This MS/MS spectra has not been curated or checked manually. It is the raw-spectra exported from the DDA-MS/MS acquisition.
#
MZ	Intensity	NormalizedIntensity [%]
50.70101	3228.5	0.4
55.23949	2820.7	0.3
57.03410	40865.8	4.4
58.00566	4753.4	0.5
58.55567	2972.5	0.3
59.01337	5572.4	0.6
61.54496	2939.8	0.3
69.03422	3074.7	0.3
71.01360	3748.4	0.4
71.04989	3333.5	0.4
73.02926	5072.7	0.6
76.11442	3040.5	0.3
77.78768	3577.6	0.4
87.04509	6454.8	0.7
97.06584	5415.2	0.6
98.03728	3619.8	0.4
98.63477	3939.3	0.4
98.93382	2731.2	0.3
102.55531	3391.5	0.4
112.05280	4759.3	0.5
113.09264	6284.4	0.7
113.09713	183355.1	20.0
125.06046	3113.5	0.3
125.09706	48735.2	5.3
127.07626	5013.0	0.5
127.11272	64063.4	7.0
129.09209	94305.8	10.3
129.09753	3305.9	0.4
137.09720	13168.5	1.4
137.66736	2916.9	0.3
139.07607	3425.3	0.4
139.11288	11789.0	1.3
141.09201	68500.1	7.5
141.12848	7015.7	0.8
146.93857	4824.0	0.5
147.01685	2946.0	0.3
151.09781	3866.4	0.4
151.11275	33384.4	3.6
153.09192	12478.9	1.4
155.10765	114937.1	12.5
155.49687	2994.8	0.3
157.12300	4207.2	0.5
165.09204	25714.6	2.8
166.09946	3042.1	0.3
169.12395	4233.8	0.5
171.10260	105787.1	11.5
172.96094	2941.7	0.3
177.09163	4212.0	0.5
180.99951	3555.3	0.4
183.10222	13476.5	1.5
185.11821	183636.1	20.0
195.10234	33763.6	3.7
197.11816	152762.2	16.6
199.09766	20938.6	2.3
201.11313	918778.7	100.0
209.11829	27457.7	3.0
210.61235	39402.0	4.3
211.13428	11005.0	1.2
213.11313	523121.4	56.9
214.47386	3499.0	0.4
223.94130	3419.0	0.4
227.12823	6786.7	0.7
239.16521	16909.5	1.8
247.20670	15344.5	1.7
273.18591	4046.3	0.4
291.19644	176211.5	19.2
304.16672	9285.5	1.0
307.19250	3509.5	0.4
309.20694	244351.8	26.6
327.21738	702626.8	76.5
