# Supplementary material for: Stable Isotope–Assisted Plant Metabolomics: Combination of Global and Tracer-Based Labeling for Enhanced Untargeted Profiling and Compound Annotation
Source: Front Plant Sci. 2019 Oct 25;10:1366. doi: 10.3389/fpls.2019.01366 (PMC6824187; doi:10.3389/fpls.2019.01366)
Supplement: Supplementary Datasheet 1 — Collection of acquired MS/MS fragmentation spectra. [file DataSheet_1.zip › SupportingInformation MSMSSpectra/MSMS_1092_4.tsv]

# Publication
# -----------
# Title: Stable isotope assisted plant metabolomics: Combination of global and tracer based labeling for enhanced untargeted profiling and compound annotation
# Authors: Maria Doppler, Christoph Bueschl, Bernhard Kluger, Andrea Koutnik, Marc Lemmens, Hermann Buerstmayr, Justyna Rechthaler, Rudolf Krska, Gerhard Adam, Rainer Schuhmacher
# Journal: Frontiers in Plant Science, section Plant Metabolism and Chemodiversity
# Submitted: May 2019
#
# Compound
# --------
# ID: 1092_4
# MZ: 181.12238
# RT: 26.26 min
# GML Cn: 11
# PHE Cn: 0
# TRP Cn: 0
# Charge: 1
# Ion mode: +
# Adduct:
#
# MSMS spectra
# ------------
# Note: This MS/MS spectra has not been curated or checked manually. It is the raw-spectra exported from the DDA-MS/MS acquisition.
#
MZ	Intensity	NormalizedIntensity [%]
53.03894	9417.5	0.5
53.99137	6338.9	0.3
55.05450	314759.6	16.7
55.86663	6519.9	0.3
57.03378	25393.6	1.3
57.07011	278794.5	14.8
59.20453	6479.6	0.3
62.02850	6752.4	0.4
67.05431	89128.5	4.7
69.03354	41475.8	2.2
69.06992	61201.1	3.2
71.04910	24668.0	1.3
71.08549	8042.5	0.4
72.33261	8048.7	0.4
79.05422	63240.8	3.3
81.06982	115663.5	6.1
83.04910	193611.8	10.2
83.08554	8857.5	0.5
84.95959	37570.8	2.0
85.06477	82100.8	4.3
91.05416	39900.3	2.1
93.06666	14063.8	0.7
93.06986	331891.1	17.6
95.04894	30128.2	1.6
95.08544	293713.4	15.5
95.08893	9816.5	0.5
97.06475	113804.7	6.0
105.06975	61025.6	3.2
107.08543	440565.0	23.3
109.06478	85368.5	4.5
109.10117	44133.4	2.3
110.42863	7363.2	0.4
111.04398	1595815.5	84.5
111.07640	10017.2	0.5
111.08036	156959.7	8.3
113.05955	67778.1	3.6
117.06983	44975.5	2.4
119.08543	38916.9	2.1
121.06467	90233.4	4.8
121.10097	83414.1	4.4
122.07243	14648.4	0.8
123.08038	37692.1	2.0
125.05963	950934.4	50.3
125.46175	8286.8	0.4
127.07534	55536.7	2.9
130.07758	32006.0	1.7
135.07576	7175.3	0.4
135.08029	362685.6	19.2
135.11670	506260.0	26.8
137.09621	10793.9	0.6
137.13222	11347.1	0.6
138.06761	36422.3	1.9
139.07526	73639.7	3.9
145.10104	380286.4	20.1
149.02315	44960.4	2.4
153.12726	155302.4	8.2
163.03879	31058.3	1.6
163.11165	412964.8	21.9
181.12215	1889298.5	100.0
