# Supplementary material for: Stable Isotope–Assisted Plant Metabolomics: Combination of Global and Tracer-Based Labeling for Enhanced Untargeted Profiling and Compound Annotation
Source: Front Plant Sci. 2019 Oct 25;10:1366. doi: 10.3389/fpls.2019.01366 (PMC6824187; doi:10.3389/fpls.2019.01366)
Supplement: Supplementary Datasheet 1 — Collection of acquired MS/MS fragmentation spectra. [file DataSheet_1.zip › SupportingInformation MSMSSpectra/MSMS_1092_6.tsv]

# Publication
# -----------
# Title: Stable isotope assisted plant metabolomics: Combination of global and tracer based labeling for enhanced untargeted profiling and compound annotation
# Authors: Maria Doppler, Christoph Bueschl, Bernhard Kluger, Andrea Koutnik, Marc Lemmens, Hermann Buerstmayr, Justyna Rechthaler, Rudolf Krska, Gerhard Adam, Rainer Schuhmacher
# Journal: Frontiers in Plant Science, section Plant Metabolism and Chemodiversity
# Submitted: May 2019
#
# Compound
# --------
# ID: 1092_6
# MZ: 235.13061
# RT: 26.26 min
# GML Cn: 11
# PHE Cn: 0
# TRP Cn: 0
# Charge: 1
# Ion mode: +
# Adduct:
#
# MSMS spectra
# ------------
# Note: This MS/MS spectra has not been curated or checked manually. It is the raw-spectra exported from the DDA-MS/MS acquisition.
#
MZ	Intensity	NormalizedIntensity [%]
57.07014	7146.0	13.0
57.84785	3542.7	6.5
57.92126	3057.1	5.6
65.78036	2967.4	5.4
74.02729	2833.5	5.2
77.14814	2884.6	5.3
91.23206	3003.8	5.5
95.09173	3367.4	6.1
98.85480	2987.6	5.4
105.07001	3077.4	5.6
107.06066	3170.5	5.8
112.68612	3011.0	5.5
116.38782	3195.1	5.8
179.10680	7053.2	12.8
179.16277	3125.5	5.7
184.75130	3143.1	5.7
190.30612	3361.0	6.1
211.14932	33892.8	61.7
217.15791	4578.9	8.3
235.13026	54915.0	100.0
235.16870	42410.3	77.2
