# Supplementary material for: Stable Isotope–Assisted Plant Metabolomics: Combination of Global and Tracer-Based Labeling for Enhanced Untargeted Profiling and Compound Annotation
Source: Front Plant Sci. 2019 Oct 25;10:1366. doi: 10.3389/fpls.2019.01366 (PMC6824187; doi:10.3389/fpls.2019.01366)
Supplement: Supplementary Datasheet 1 — Collection of acquired MS/MS fragmentation spectra. [file DataSheet_1.zip › SupportingInformation MSMSSpectra/MSMS_1095_1.tsv]

# Publication
# -----------
# Title: Stable isotope assisted plant metabolomics: Combination of global and tracer based labeling for enhanced untargeted profiling and compound annotation
# Authors: Maria Doppler, Christoph Bueschl, Bernhard Kluger, Andrea Koutnik, Marc Lemmens, Hermann Buerstmayr, Justyna Rechthaler, Rudolf Krska, Gerhard Adam, Rainer Schuhmacher
# Journal: Frontiers in Plant Science, section Plant Metabolism and Chemodiversity
# Submitted: May 2019
#
# Compound
# --------
# ID: 1095_1
# MZ: 351.21427
# RT: 26.29 min
# GML Cn: 18
# PHE Cn: 0
# TRP Cn: 0
# Charge: 1
# Ion mode: +
# Adduct:
#
# MSMS spectra
# ------------
# Note: This MS/MS spectra has not been curated or checked manually. It is the raw-spectra exported from the DDA-MS/MS acquisition.
#
MZ	Intensity	NormalizedIntensity [%]
51.09638	1369.2	0.2
57.03364	2033.8	0.4
58.04687	1175.9	0.2
67.05420	5116.2	0.9
71.08542	6414.8	1.1
72.69956	1280.0	0.2
79.05411	1345.8	0.2
81.06977	5790.8	1.0
82.98695	1207.2	0.2
83.08538	1561.4	0.3
85.06368	1205.8	0.2
90.97628	1400.8	0.2
91.05410	1673.9	0.3
93.06989	2810.0	0.5
95.08530	6866.5	1.2
97.37657	1367.0	0.2
99.08028	2833.5	0.5
102.35081	1245.4	0.2
107.08553	1817.9	0.3
109.06461	1837.3	0.3
109.10099	2172.4	0.4
111.04108	16448.6	2.9
119.08574	1499.6	0.3
121.10102	2429.3	0.4
133.10097	2399.7	0.4
135.11644	2554.1	0.5
137.05965	36937.8	6.5
141.23146	1265.4	0.2
145.10126	1399.2	0.2
147.11697	2914.1	0.5
150.30418	1231.0	0.2
151.11142	2412.0	0.4
161.09578	1931.9	0.3
163.11140	4848.1	0.9
168.88278	1288.3	0.2
173.74760	1267.5	0.2
175.11150	1427.6	0.3
189.12698	1644.4	0.3
203.17940	2111.4	0.4
210.47878	15827.2	2.8
231.17415	6841.4	1.2
245.15080	28240.8	5.0
249.18451	2728.7	0.5
259.20496	2230.8	0.4
263.14865	1929.9	0.3
277.17929	11211.5	2.0
295.19095	1444.7	0.3
304.24411	2308.4	0.4
304.26538	8398.8	1.5
315.19321	2947.8	0.5
332.43613	1302.0	0.2
333.20343	45291.4	8.0
351.21365	564504.1	100.0
352.21710	7038.3	1.2
371.87350	1406.9	0.2
