# Supplementary material for: Stable Isotope–Assisted Plant Metabolomics: Combination of Global and Tracer-Based Labeling for Enhanced Untargeted Profiling and Compound Annotation
Source: Front Plant Sci. 2019 Oct 25;10:1366. doi: 10.3389/fpls.2019.01366 (PMC6824187; doi:10.3389/fpls.2019.01366)
Supplement: Supplementary Datasheet 1 — Collection of acquired MS/MS fragmentation spectra. [file DataSheet_1.zip › SupportingInformation MSMSSpectra/MSMS_1096_5.tsv]

# Publication
# -----------
# Title: Stable isotope assisted plant metabolomics: Combination of global and tracer based labeling for enhanced untargeted profiling and compound annotation
# Authors: Maria Doppler, Christoph Bueschl, Bernhard Kluger, Andrea Koutnik, Marc Lemmens, Hermann Buerstmayr, Justyna Rechthaler, Rudolf Krska, Gerhard Adam, Rainer Schuhmacher
# Journal: Frontiers in Plant Science, section Plant Metabolism and Chemodiversity
# Submitted: May 2019
#
# Compound
# --------
# ID: 1096_5
# MZ: 287.22309
# RT: 26.30 min
# GML Cn: 16
# PHE Cn: 0
# TRP Cn: 0
# Charge: 1
# Ion mode: -
# Adduct:
#
# MSMS spectra
# ------------
# Note: This MS/MS spectra has not been curated or checked manually. It is the raw-spectra exported from the DDA-MS/MS acquisition.
#
MZ	Intensity	NormalizedIntensity [%]
55.50603	1343.3	0.1
57.28939	1433.9	0.1
68.84193	1341.7	0.1
68.94983	1410.1	0.1
70.34235	1297.9	0.1
71.67563	1512.3	0.1
71.97582	1314.0	0.1
75.86625	1227.3	0.1
84.68340	1390.2	0.1
103.41561	1265.4	0.1
111.93265	1250.6	0.1
113.09721	12397.1	0.9
120.28772	1200.6	0.1
125.09730	2269.7	0.2
127.11263	22456.7	1.6
133.64854	1284.1	0.1
141.12831	2338.7	0.2
143.10760	10538.9	0.7
143.59030	1420.9	0.1
157.12329	2164.9	0.2
161.50029	1344.1	0.1
163.97046	1586.5	0.1
171.10229	1607.8	0.1
174.86395	1911.9	0.1
175.86122	1597.5	0.1
183.23067	1581.6	0.1
189.85074	1890.1	0.1
215.29453	5207.3	0.4
223.20642	1621.0	0.1
239.20154	8713.9	0.6
241.21724	25753.4	1.8
247.56871	1457.4	0.1
248.48926	1651.8	0.1
251.20164	1750.2	0.1
269.21216	41208.3	2.9
285.20712	22796.6	1.6
287.22266	1429225.2	100.0
287.31390	9038.6	0.6
287.47076	1477.3	0.1
