# Supplementary material for: Stable Isotope–Assisted Plant Metabolomics: Combination of Global and Tracer-Based Labeling for Enhanced Untargeted Profiling and Compound Annotation
Source: Front Plant Sci. 2019 Oct 25;10:1366. doi: 10.3389/fpls.2019.01366 (PMC6824187; doi:10.3389/fpls.2019.01366)
Supplement: Supplementary Datasheet 1 — Collection of acquired MS/MS fragmentation spectra. [file DataSheet_1.zip › SupportingInformation MSMSSpectra/MSMS_110_1.tsv]

# Publication
# -----------
# Title: Stable isotope assisted plant metabolomics: Combination of global and tracer based labeling for enhanced untargeted profiling and compound annotation
# Authors: Maria Doppler, Christoph Bueschl, Bernhard Kluger, Andrea Koutnik, Marc Lemmens, Hermann Buerstmayr, Justyna Rechthaler, Rudolf Krska, Gerhard Adam, Rainer Schuhmacher
# Journal: Frontiers in Plant Science, section Plant Metabolism and Chemodiversity
# Submitted: May 2019
#
# Compound
# --------
# ID: 110_1
# MZ: 331.06738
# RT: 4.95 min
# GML Cn: 13
# PHE Cn: 7
# TRP Cn: 0
# Charge: 1
# Ion mode: -
# Adduct:
#
# MSMS spectra
# ------------
# Note: This MS/MS spectra has not been curated or checked manually. It is the raw-spectra exported from the DDA-MS/MS acquisition.
#
MZ	Intensity	NormalizedIntensity [%]
54.39986	1166.8	0.3
78.14539	1256.2	0.4
79.79837	1192.1	0.3
80.38718	1209.0	0.3
95.47677	1460.1	0.4
97.02929	1677.1	0.5
99.92568	5191.4	1.5
105.22952	1413.5	0.4
115.92056	3179.8	0.9
116.92852	12312.2	3.5
123.00849	2310.9	0.7
124.01632	10387.7	3.0
125.02434	137028.6	39.3
130.47836	1339.5	0.4
136.89415	1914.2	0.5
137.02463	1402.2	0.4
139.55576	1251.3	0.4
149.99571	32988.1	9.5
151.00337	2414.4	0.7
151.69798	1291.9	0.4
154.90184	1236.0	0.4
157.91353	1286.6	0.4
159.20551	1538.6	0.4
166.86919	2755.8	0.8
167.03473	2158.4	0.6
168.00639	225965.2	64.9
169.01430	22854.3	6.6
213.86601	2678.2	0.8
313.05643	56824.6	16.3
330.97726	3004.1	0.9
331.06699	348281.4	100.0
