# Supplementary material for: Stable Isotope–Assisted Plant Metabolomics: Combination of Global and Tracer-Based Labeling for Enhanced Untargeted Profiling and Compound Annotation
Source: Front Plant Sci. 2019 Oct 25;10:1366. doi: 10.3389/fpls.2019.01366 (PMC6824187; doi:10.3389/fpls.2019.01366)
Supplement: Supplementary Datasheet 1 — Collection of acquired MS/MS fragmentation spectra. [file DataSheet_1.zip › SupportingInformation MSMSSpectra/MSMS_1110_1.tsv]

# Publication
# -----------
# Title: Stable isotope assisted plant metabolomics: Combination of global and tracer based labeling for enhanced untargeted profiling and compound annotation
# Authors: Maria Doppler, Christoph Bueschl, Bernhard Kluger, Andrea Koutnik, Marc Lemmens, Hermann Buerstmayr, Justyna Rechthaler, Rudolf Krska, Gerhard Adam, Rainer Schuhmacher
# Journal: Frontiers in Plant Science, section Plant Metabolism and Chemodiversity
# Submitted: May 2019
#
# Compound
# --------
# ID: 1110_1
# MZ: 257.19005
# RT: 26.52 min
# GML Cn: 18
# PHE Cn: 0
# TRP Cn: 0
# Charge: 1
# Ion mode: +
# Adduct:
#
# MSMS spectra
# ------------
# Note: This MS/MS spectra has not been curated or checked manually. It is the raw-spectra exported from the DDA-MS/MS acquisition.
#
MZ	Intensity	NormalizedIntensity [%]
50.78410	1173.9	1.5
55.05443	1526.4	2.0
56.56475	1452.1	1.9
57.03356	1397.3	1.8
65.44070	1301.6	1.7
67.05429	3045.6	3.9
69.06995	3087.7	4.0
71.04904	2483.5	3.2
77.84589	1243.5	1.6
78.42673	1423.9	1.8
81.06977	5938.5	7.6
83.08554	1909.3	2.5
85.06460	1708.3	2.2
85.20681	1204.0	1.5
89.07476	1145.0	1.5
93.06980	10392.6	13.3
95.04893	1457.6	1.9
95.08545	9012.1	11.6
99.31706	1277.2	1.6
105.06963	9671.8	12.4
107.08545	11490.1	14.7
109.06465	4930.9	6.3
109.10114	9211.8	11.8
119.08540	15064.3	19.3
121.10107	76623.6	98.3
123.08004	4515.1	5.8
123.11678	1228.9	1.6
131.08549	7800.4	10.0
133.10100	8087.9	10.4
135.08037	22914.2	29.4
135.11670	2621.0	3.4
137.09587	4841.7	6.2
143.08556	8833.3	11.3
145.10095	13844.5	17.8
147.11661	2658.3	3.4
149.09584	5561.3	7.1
157.10110	14963.0	19.2
158.10895	1527.2	2.0
159.11678	11100.5	14.2
160.95453	1224.8	1.6
161.09622	1327.3	1.7
161.13252	1308.6	1.7
163.11171	2788.1	3.6
169.10097	8374.1	10.7
171.11649	6765.8	8.7
173.13223	17823.6	22.9
183.11658	8936.1	11.5
184.12471	1375.8	1.8
185.13231	1856.7	2.4
187.11105	1897.4	2.4
189.53658	1231.8	1.6
197.13251	5879.5	7.5
199.14809	35529.5	45.6
201.12718	6941.0	8.9
204.92155	1174.6	1.5
213.16342	7454.8	9.6
214.17178	1397.1	1.8
215.14360	1820.3	2.3
215.17963	8921.8	11.5
217.19215	1678.7	2.2
217.20473	1844.9	2.4
229.00204	1357.4	1.7
239.17912	18221.1	23.4
243.01669	1289.3	1.7
243.90262	1510.1	1.9
257.03061	1333.7	1.7
257.10052	1294.7	1.7
257.13632	2690.4	3.5
257.17422	2656.9	3.4
257.18961	77910.4	100.0
257.26642	1382.4	1.8
259.30850	1439.1	1.8
261.53958	1203.4	1.5
