# Supplementary material for: Stable Isotope–Assisted Plant Metabolomics: Combination of Global and Tracer-Based Labeling for Enhanced Untargeted Profiling and Compound Annotation
Source: Front Plant Sci. 2019 Oct 25;10:1366. doi: 10.3389/fpls.2019.01366 (PMC6824187; doi:10.3389/fpls.2019.01366)
Supplement: Supplementary Datasheet 1 — Collection of acquired MS/MS fragmentation spectra. [file DataSheet_1.zip › SupportingInformation MSMSSpectra/MSMS_1111_1.tsv]

# Publication
# -----------
# Title: Stable isotope assisted plant metabolomics: Combination of global and tracer based labeling for enhanced untargeted profiling and compound annotation
# Authors: Maria Doppler, Christoph Bueschl, Bernhard Kluger, Andrea Koutnik, Marc Lemmens, Hermann Buerstmayr, Justyna Rechthaler, Rudolf Krska, Gerhard Adam, Rainer Schuhmacher
# Journal: Frontiers in Plant Science, section Plant Metabolism and Chemodiversity
# Submitted: May 2019
#
# Compound
# --------
# ID: 1111_1
# MZ: 699.17246
# RT: 26.55 min
# GML Cn: 37
# PHE Cn: 0
# TRP Cn: 0
# Charge: 1
# Ion mode: -
# Adduct: [M-H]-
#
# MSMS spectra
# ------------
# Note: This MS/MS spectra has not been curated or checked manually. It is the raw-spectra exported from the DDA-MS/MS acquisition.
#
MZ	Intensity	NormalizedIntensity [%]
50.52725	1494.6	0.2
50.75030	1575.1	0.2
60.08752	1581.9	0.2
71.37593	1628.5	0.2
76.96332	1306.5	0.2
78.49578	1493.0	0.2
81.95312	1542.2	0.2
93.98475	1531.2	0.2
101.84817	1744.2	0.3
117.03452	36906.3	5.6
118.04227	34682.5	5.3
119.05009	29955.0	4.6
121.02943	85384.3	13.0
123.04505	30319.3	4.6
133.02946	20954.6	3.2
134.03740	11571.9	1.8
139.00374	2109.2	0.3
145.02933	31305.8	4.8
145.06573	3952.0	0.6
149.02441	1876.6	0.3
149.79718	1539.5	0.2
153.05580	3243.8	0.5
162.03214	147497.0	22.5
163.04001	31413.1	4.8
178.02730	1995.5	0.3
185.32954	1896.7	0.3
188.04749	3255.2	0.5
210.66260	14645.4	2.2
210.67567	6538.1	1.0
223.06129	8536.8	1.3
251.07132	1975.3	0.3
254.35954	1582.4	0.2
255.06602	3078.8	0.5
270.01779	2546.6	0.4
270.08929	3709.4	0.6
271.02426	9006.4	1.4
281.04636	1909.8	0.3
282.05212	6154.4	0.9
285.04022	38200.2	5.8
293.08188	3105.0	0.5
294.09024	8191.0	1.3
297.11169	2275.7	0.3
299.01941	213856.4	32.7
304.16440	3150.4	0.5
305.30334	1569.4	0.2
307.25992	1714.1	0.3
309.04004	2983.7	0.5
310.08511	2277.8	0.3
311.05762	1782.6	0.3
313.03525	157981.8	24.1
314.04303	410730.4	62.7
323.05713	1982.7	0.3
325.10751	8861.2	1.4
327.05051	12623.3	1.9
328.03516	3223.1	0.5
328.05859	198518.2	30.3
329.06638	654899.6	100.0
341.10358	6366.2	1.0
347.98633	1700.5	0.3
354.07379	1998.4	0.3
369.09744	36365.0	5.6
381.06125	3778.7	0.6
535.12567	14065.0	2.1
566.57971	1779.7	0.3
681.90125	1610.4	0.2
682.40753	1609.5	0.2
719.49554	1785.9	0.3
