# Supplementary material for: Stable Isotope–Assisted Plant Metabolomics: Combination of Global and Tracer-Based Labeling for Enhanced Untargeted Profiling and Compound Annotation
Source: Front Plant Sci. 2019 Oct 25;10:1366. doi: 10.3389/fpls.2019.01366 (PMC6824187; doi:10.3389/fpls.2019.01366)
Supplement: Supplementary Datasheet 1 — Collection of acquired MS/MS fragmentation spectra. [file DataSheet_1.zip › SupportingInformation MSMSSpectra/MSMS_1111_3.tsv]

# Publication
# -----------
# Title: Stable isotope assisted plant metabolomics: Combination of global and tracer based labeling for enhanced untargeted profiling and compound annotation
# Authors: Maria Doppler, Christoph Bueschl, Bernhard Kluger, Andrea Koutnik, Marc Lemmens, Hermann Buerstmayr, Justyna Rechthaler, Rudolf Krska, Gerhard Adam, Rainer Schuhmacher
# Journal: Frontiers in Plant Science, section Plant Metabolism and Chemodiversity
# Submitted: May 2019
#
# Compound
# --------
# ID: 1111_3
# MZ: 701.18718
# RT: 26.55 min
# GML Cn: 37
# PHE Cn: 0
# TRP Cn: 0
# Charge: 1
# Ion mode: +
# Adduct: [M+H]+
#
# MSMS spectra
# ------------
# Note: This MS/MS spectra has not been curated or checked manually. It is the raw-spectra exported from the DDA-MS/MS acquisition.
#
MZ	Intensity	NormalizedIntensity [%]
52.34103	1671.3	0.1
56.52720	1437.2	0.1
65.03879	3161.0	0.3
65.30215	1337.8	0.1
66.50452	1671.9	0.1
67.88861	1576.4	0.1
79.05444	1463.1	0.1
91.05415	28847.3	2.6
103.21458	1454.9	0.1
105.50906	1672.6	0.1
119.04909	98319.1	8.8
119.51177	1585.9	0.1
121.07864	1511.9	0.1
147.04398	1115107.5	100.0
151.03899	6431.9	0.6
153.01828	6210.1	0.6
165.05472	3235.7	0.3
171.06526	3402.2	0.3
176.85750	1520.3	0.1
177.05511	12063.8	1.1
179.07016	9418.1	0.8
181.04945	200005.2	17.9
197.08076	3619.6	0.3
207.06494	8434.3	0.8
208.07259	3569.6	0.3
217.21982	2281.3	0.2
217.23201	2695.0	0.2
249.07556	1873.5	0.2
256.07306	1627.2	0.1
267.06509	1869.4	0.2
270.05148	6659.1	0.6
284.06760	9221.8	0.8
286.04654	2241.8	0.2
287.05386	1622.9	0.1
299.05472	9375.2	0.8
314.07855	2072.2	0.2
315.04938	23359.8	2.1
316.05872	10941.3	1.0
327.08569	13149.5	1.2
329.06512	14092.9	1.3
330.07288	8785.8	0.8
331.08084	257122.7	23.1
340.05750	3483.0	0.3
355.08066	2656.4	0.2
371.11215	265189.0	23.8
384.87424	1691.2	0.2
422.53726	1907.0	0.2
505.11258	11425.6	1.0
537.13806	8480.9	0.8
555.15125	11385.7	1.0
701.49194	2745.3	0.2
