# Supplementary material for: Stable Isotope–Assisted Plant Metabolomics: Combination of Global and Tracer-Based Labeling for Enhanced Untargeted Profiling and Compound Annotation
Source: Front Plant Sci. 2019 Oct 25;10:1366. doi: 10.3389/fpls.2019.01366 (PMC6824187; doi:10.3389/fpls.2019.01366)
Supplement: Supplementary Datasheet 1 — Collection of acquired MS/MS fragmentation spectra. [file DataSheet_1.zip › SupportingInformation MSMSSpectra/MSMS_1121_1.tsv]

# Publication
# -----------
# Title: Stable isotope assisted plant metabolomics: Combination of global and tracer based labeling for enhanced untargeted profiling and compound annotation
# Authors: Maria Doppler, Christoph Bueschl, Bernhard Kluger, Andrea Koutnik, Marc Lemmens, Hermann Buerstmayr, Justyna Rechthaler, Rudolf Krska, Gerhard Adam, Rainer Schuhmacher
# Journal: Frontiers in Plant Science, section Plant Metabolism and Chemodiversity
# Submitted: May 2019
#
# Compound
# --------
# ID: 1121_1
# MZ: 341.23349
# RT: 26.76 min
# GML Cn: 18
# PHE Cn: 0
# TRP Cn: 0
# Charge: 1
# Ion mode: -
# Adduct: [M-H]-
#
# MSMS spectra
# ------------
# Note: This MS/MS spectra has not been curated or checked manually. It is the raw-spectra exported from the DDA-MS/MS acquisition.
#
MZ	Intensity	NormalizedIntensity [%]
57.03407	10961.7	0.4
59.01328	9667.5	0.4
59.64297	8011.9	0.3
64.99467	6859.5	0.3
66.29280	8076.7	0.3
68.44213	6958.1	0.3
69.03417	49400.9	1.9
70.23919	7636.5	0.3
71.11650	7423.6	0.3
83.04998	28843.7	1.1
84.02163	110861.7	4.2
85.02932	10286.7	0.4
97.02947	31078.0	1.2
97.06580	446861.2	17.1
99.04498	48588.8	1.9
104.46398	6441.5	0.2
111.08145	7604.5	0.3
119.08641	13454.0	0.5
119.86840	9249.4	0.4
125.09255	7617.4	0.3
125.09684	57387.5	2.2
135.08154	10909.1	0.4
137.09711	44131.0	1.7
149.13327	14235.8	0.5
151.08150	9974.2	0.4
151.08920	8449.4	0.3
153.95366	7571.3	0.3
163.11264	8642.1	0.3
165.12811	36548.8	1.4
167.15952	8969.1	0.3
171.10258	661919.7	25.3
175.11240	33567.4	1.3
177.12808	14417.7	0.6
182.15244	8002.9	0.3
183.13844	16016.1	0.6
185.11801	36198.8	1.4
193.12321	743701.2	28.4
197.15431	36623.3	1.4
198.02083	7414.0	0.3
209.11861	7605.7	0.3
211.13387	162699.8	6.2
212.90408	7778.8	0.3
217.22235	10050.3	0.4
217.23225	9043.0	0.3
221.11787	47306.6	1.8
225.14952	1295448.6	49.5
236.69432	8112.0	0.3
238.12041	10104.6	0.4
239.12906	10762.3	0.4
241.34344	7788.1	0.3
243.16000	555314.7	21.2
253.14450	80375.4	3.1
254.68718	7240.7	0.3
273.18634	10769.7	0.4
291.19705	113644.1	4.3
305.21164	14045.4	0.5
309.20779	9071.6	0.3
323.22214	34829.3	1.3
338.16827	7750.9	0.3
341.23297	2618387.5	100.0
