# Supplementary material for: Stable Isotope–Assisted Plant Metabolomics: Combination of Global and Tracer-Based Labeling for Enhanced Untargeted Profiling and Compound Annotation
Source: Front Plant Sci. 2019 Oct 25;10:1366. doi: 10.3389/fpls.2019.01366 (PMC6824187; doi:10.3389/fpls.2019.01366)
Supplement: Supplementary Datasheet 1 — Collection of acquired MS/MS fragmentation spectra. [file DataSheet_1.zip › SupportingInformation MSMSSpectra/MSMS_1121_10.tsv]

# Publication
# -----------
# Title: Stable isotope assisted plant metabolomics: Combination of global and tracer based labeling for enhanced untargeted profiling and compound annotation
# Authors: Maria Doppler, Christoph Bueschl, Bernhard Kluger, Andrea Koutnik, Marc Lemmens, Hermann Buerstmayr, Justyna Rechthaler, Rudolf Krska, Gerhard Adam, Rainer Schuhmacher
# Journal: Frontiers in Plant Science, section Plant Metabolism and Chemodiversity
# Submitted: May 2019
#
# Compound
# --------
# ID: 1121_10
# MZ: 360.27471
# RT: 26.76 min
# GML Cn: 18
# PHE Cn: 0
# TRP Cn: 0
# Charge: 1
# Ion mode: +
# Adduct: [M+NH4]+
#
# MSMS spectra
# ------------
# Note: This MS/MS spectra has not been curated or checked manually. It is the raw-spectra exported from the DDA-MS/MS acquisition.
#
MZ	Intensity	NormalizedIntensity [%]
55.05447	11809.7	20.3
57.73056	1412.2	2.4
59.00050	1224.7	2.1
59.04944	1692.3	2.9
59.40137	1097.5	1.9
67.05431	26053.3	44.8
67.54059	1229.6	2.1
69.06989	19739.4	33.9
69.62926	1335.6	2.3
71.04913	48834.2	83.9
71.05122	2111.7	3.6
73.06481	1472.9	2.5
79.05420	37379.2	64.2
81.06982	19340.0	33.2
83.08548	8885.0	15.3
85.06480	2448.0	4.2
87.08035	2575.4	4.4
91.05428	6078.2	10.4
93.06980	40936.6	70.3
95.08553	15985.0	27.5
97.06474	7337.2	12.6
97.10118	18492.8	31.8
97.55380	1178.0	2.0
99.71521	1236.4	2.1
101.87231	1324.4	2.3
105.06979	7632.0	13.1
106.05809	1196.6	2.1
107.08541	34377.7	59.1
107.08920	2071.7	3.6
109.10111	27938.5	48.0
111.08041	1697.1	2.9
119.08553	8506.7	14.6
121.10108	35025.7	60.2
123.11703	2215.7	3.8
125.09599	20293.6	34.9
133.10120	10559.5	18.1
135.08043	2646.9	4.5
135.11679	6060.6	10.4
145.10098	5175.5	8.9
147.11665	7092.5	12.2
149.09624	5890.3	10.1
149.13240	2055.4	3.5
153.12732	15763.2	27.1
155.10675	21756.8	37.4
159.11678	3148.6	5.4
161.13232	2565.8	4.4
163.11136	1239.4	2.1
163.54773	1185.1	2.0
165.09111	1423.9	2.4
171.10143	3026.8	5.2
173.11717	58203.1	100.0
173.13118	1759.8	3.0
177.12737	3037.1	5.2
187.13235	1380.2	2.4
189.11217	13946.8	24.0
195.13809	2977.2	5.1
209.15318	1736.5	3.0
212.85629	3443.5	5.9
212.86862	5939.4	10.2
226.71793	1326.0	2.3
227.16389	8103.7	13.9
239.17783	1365.8	2.3
257.19003	1838.8	3.2
275.20047	28583.0	49.1
293.21194	1286.1	2.2
299.80283	1407.4	2.4
304.24716	2342.6	4.0
304.26733	3368.0	5.8
327.87213	1352.6	2.3
360.21555	1642.5	2.8
361.19827	2601.3	4.5
