# Supplementary material for: Stable Isotope–Assisted Plant Metabolomics: Combination of Global and Tracer-Based Labeling for Enhanced Untargeted Profiling and Compound Annotation
Source: Front Plant Sci. 2019 Oct 25;10:1366. doi: 10.3389/fpls.2019.01366 (PMC6824187; doi:10.3389/fpls.2019.01366)
Supplement: Supplementary Datasheet 1 — Collection of acquired MS/MS fragmentation spectra. [file DataSheet_1.zip › SupportingInformation MSMSSpectra/MSMS_1121_11.tsv]

# Publication
# -----------
# Title: Stable isotope assisted plant metabolomics: Combination of global and tracer based labeling for enhanced untargeted profiling and compound annotation
# Authors: Maria Doppler, Christoph Bueschl, Bernhard Kluger, Andrea Koutnik, Marc Lemmens, Hermann Buerstmayr, Justyna Rechthaler, Rudolf Krska, Gerhard Adam, Rainer Schuhmacher
# Journal: Frontiers in Plant Science, section Plant Metabolism and Chemodiversity
# Submitted: May 2019
#
# Compound
# --------
# ID: 1121_11
# MZ: 365.23020
# RT: 26.76 min
# GML Cn: 18
# PHE Cn: 0
# TRP Cn: 0
# Charge: 1
# Ion mode: +
# Adduct: [M+Na]+
#
# MSMS spectra
# ------------
# Note: This MS/MS spectra has not been curated or checked manually. It is the raw-spectra exported from the DDA-MS/MS acquisition.
#
MZ	Intensity	NormalizedIntensity [%]
52.86184	3859.9	0.2
57.69743	4807.1	0.2
58.67397	4555.2	0.2
63.50603	3548.1	0.2
68.48351	4728.0	0.2
69.16575	4040.2	0.2
78.10601	3970.3	0.2
81.45486	3683.5	0.2
100.56554	4222.6	0.2
115.37708	4765.5	0.2
120.86163	4766.5	0.2
129.82162	4126.2	0.2
140.76001	4091.7	0.2
195.09897	6415.2	0.3
200.50238	4114.6	0.2
202.06349	4209.0	0.2
215.59964	16415.8	0.7
249.14565	21424.9	1.0
267.14316	6755.2	0.3
295.15189	17984.7	0.8
304.25662	6824.2	0.3
307.15775	5648.3	0.3
315.18048	5605.7	0.3
347.21973	18656.7	0.9
351.14734	5978.6	0.3
365.22928	2190673.5	100.0
366.23337	4271.7	0.2
