# Supplementary material for: Stable Isotope–Assisted Plant Metabolomics: Combination of Global and Tracer-Based Labeling for Enhanced Untargeted Profiling and Compound Annotation
Source: Front Plant Sci. 2019 Oct 25;10:1366. doi: 10.3389/fpls.2019.01366 (PMC6824187; doi:10.3389/fpls.2019.01366)
Supplement: Supplementary Datasheet 1 — Collection of acquired MS/MS fragmentation spectra. [file DataSheet_1.zip › SupportingInformation MSMSSpectra/MSMS_1121_17.tsv]

# Publication
# -----------
# Title: Stable isotope assisted plant metabolomics: Combination of global and tracer based labeling for enhanced untargeted profiling and compound annotation
# Authors: Maria Doppler, Christoph Bueschl, Bernhard Kluger, Andrea Koutnik, Marc Lemmens, Hermann Buerstmayr, Justyna Rechthaler, Rudolf Krska, Gerhard Adam, Rainer Schuhmacher
# Journal: Frontiers in Plant Science, section Plant Metabolism and Chemodiversity
# Submitted: May 2019
#
# Compound
# --------
# ID: 1121_17
# MZ: 409.22069
# RT: 26.76 min
# GML Cn: 18
# PHE Cn: 0
# TRP Cn: 0
# Charge: 1
# Ion mode: -
# Adduct:
#
# MSMS spectra
# ------------
# Note: This MS/MS spectra has not been curated or checked manually. It is the raw-spectra exported from the DDA-MS/MS acquisition.
#
MZ	Intensity	NormalizedIntensity [%]
54.76122	1253.8	0.4
54.95205	1288.9	0.4
59.01324	1511.7	0.5
65.18005	1449.2	0.4
68.00160	1449.3	0.4
68.19205	1359.2	0.4
69.03416	6223.3	1.9
76.37509	1168.6	0.4
84.02143	6379.0	2.0
91.25476	1415.1	0.4
91.92649	1360.3	0.4
93.07489	1510.4	0.5
95.05019	3898.0	1.2
95.77602	1376.6	0.4
97.02932	8843.3	2.7
97.06580	37756.4	11.6
99.04513	2799.8	0.9
119.08681	1484.2	0.5
125.09698	5300.6	1.6
137.09695	1358.4	0.4
145.69397	1438.7	0.4
153.09204	1435.1	0.4
162.75972	1556.5	0.5
164.12802	1305.3	0.4
165.12828	1882.7	0.6
170.80046	1292.6	0.4
171.10262	49890.6	15.4
175.11307	1964.3	0.6
177.12904	1772.8	0.5
180.07523	1908.7	0.6
189.05278	1717.3	0.5
193.08437	25150.3	7.7
193.12323	52616.2	16.2
193.13327	1989.7	0.6
210.33035	3135.8	1.0
210.34238	16843.1	5.2
211.13388	12593.5	3.9
215.10533	22219.3	6.8
221.11775	1624.3	0.5
225.14944	100316.2	30.9
232.10776	27352.2	8.4
233.11546	8142.2	2.5
241.67087	1516.5	0.5
243.14696	2466.2	0.8
243.15997	50749.8	15.6
247.13152	7231.6	2.2
253.14418	6332.8	2.0
259.09534	1644.2	0.5
264.09756	49041.3	15.1
265.14252	2637.0	0.8
274.76004	1343.7	0.4
279.12140	2413.0	0.7
291.19647	9767.0	3.0
326.01434	1307.4	0.4
341.23303	324698.5	100.0
345.20462	1435.6	0.4
352.93085	1572.5	0.5
363.20157	2876.7	0.9
389.73877	1307.0	0.4
404.90982	1341.2	0.4
409.22006	11289.9	3.5
