# Supplementary material for: Stable Isotope–Assisted Plant Metabolomics: Combination of Global and Tracer-Based Labeling for Enhanced Untargeted Profiling and Compound Annotation
Source: Front Plant Sci. 2019 Oct 25;10:1366. doi: 10.3389/fpls.2019.01366 (PMC6824187; doi:10.3389/fpls.2019.01366)
Supplement: Supplementary Datasheet 1 — Collection of acquired MS/MS fragmentation spectra. [file DataSheet_1.zip › SupportingInformation MSMSSpectra/MSMS_1121_7.tsv]

# Publication
# -----------
# Title: Stable isotope assisted plant metabolomics: Combination of global and tracer based labeling for enhanced untargeted profiling and compound annotation
# Authors: Maria Doppler, Christoph Bueschl, Bernhard Kluger, Andrea Koutnik, Marc Lemmens, Hermann Buerstmayr, Justyna Rechthaler, Rudolf Krska, Gerhard Adam, Rainer Schuhmacher
# Journal: Frontiers in Plant Science, section Plant Metabolism and Chemodiversity
# Submitted: May 2019
#
# Compound
# --------
# ID: 1121_7
# MZ: 227.16421
# RT: 26.76 min
# GML Cn: 12
# PHE Cn: 0
# TRP Cn: 0
# Charge: 1
# Ion mode: +
# Adduct: [M+CH3OH+H]+
#
# MSMS spectra
# ------------
# Note: This MS/MS spectra has not been curated or checked manually. It is the raw-spectra exported from the DDA-MS/MS acquisition.
#
MZ	Intensity	NormalizedIntensity [%]
53.00249	6282.6	0.8
53.03887	2640.2	0.4
55.01809	2130.7	0.3
55.05448	12056.2	1.6
56.02598	1763.5	0.2
57.03377	3547.3	0.5
57.07003	2668.4	0.4
59.72464	1308.3	0.2
62.59329	1384.7	0.2
63.35169	1380.6	0.2
67.05429	118684.0	16.0
69.06992	21559.0	2.9
71.04913	741981.4	100.0
74.84483	1700.6	0.2
79.05414	41937.9	5.7
81.06982	182561.7	24.6
83.04913	10634.3	1.4
83.08544	13417.5	1.8
85.06461	17311.9	2.3
90.97655	23188.6	3.1
91.05407	17429.5	2.3
93.06982	86274.1	11.6
95.04902	3539.7	0.5
95.08544	95638.0	12.9
97.06475	23833.2	3.2
97.10118	3375.2	0.5
99.04392	1810.1	0.2
99.08038	2624.3	0.4
100.11149	1550.0	0.2
105.06985	8979.1	1.2
107.08546	37432.0	5.0
109.06476	8851.2	1.2
109.10112	13270.6	1.8
111.08039	17967.0	2.4
113.05971	8004.4	1.1
117.06973	21741.1	2.9
119.08559	6257.6	0.8
121.06476	2189.0	0.3
121.10119	14894.9	2.0
123.08070	2610.6	0.4
123.11681	1780.8	0.2
125.09590	5835.3	0.8
126.90931	1394.7	0.2
127.07547	3602.1	0.5
131.08549	18036.6	2.4
133.10110	29658.7	4.0
135.08038	8943.1	1.2
135.11668	76449.8	10.3
137.09589	1546.0	0.2
139.46703	1402.7	0.2
149.09569	1690.2	0.2
149.13237	43971.1	5.9
151.11139	2296.9	0.3
159.11665	54197.6	7.3
177.12732	26841.2	3.6
195.13753	13014.0	1.8
209.15346	15046.7	2.0
217.16553	2471.0	0.3
218.36166	1664.8	0.2
227.12634	3471.7	0.5
227.16385	3210.6	0.4
