# Supplementary material for: Stable Isotope–Assisted Plant Metabolomics: Combination of Global and Tracer-Based Labeling for Enhanced Untargeted Profiling and Compound Annotation
Source: Front Plant Sci. 2019 Oct 25;10:1366. doi: 10.3389/fpls.2019.01366 (PMC6824187; doi:10.3389/fpls.2019.01366)
Supplement: Supplementary Datasheet 1 — Collection of acquired MS/MS fragmentation spectra. [file DataSheet_1.zip › SupportingInformation MSMSSpectra/MSMS_1121_8.tsv]

# Publication
# -----------
# Title: Stable isotope assisted plant metabolomics: Combination of global and tracer based labeling for enhanced untargeted profiling and compound annotation
# Authors: Maria Doppler, Christoph Bueschl, Bernhard Kluger, Andrea Koutnik, Marc Lemmens, Hermann Buerstmayr, Justyna Rechthaler, Rudolf Krska, Gerhard Adam, Rainer Schuhmacher
# Journal: Frontiers in Plant Science, section Plant Metabolism and Chemodiversity
# Submitted: May 2019
#
# Compound
# --------
# ID: 1121_8
# MZ: 307.22683
# RT: 26.76 min
# GML Cn: 18
# PHE Cn: 0
# TRP Cn: 0
# Charge: 1
# Ion mode: +
# Adduct:
#
# MSMS spectra
# ------------
# Note: This MS/MS spectra has not been curated or checked manually. It is the raw-spectra exported from the DDA-MS/MS acquisition.
#
MZ	Intensity	NormalizedIntensity [%]
53.03886	1390.5	0.6
54.15464	1305.8	0.5
55.01810	9670.8	4.0
55.05449	21707.5	8.9
56.70188	1392.1	0.6
57.03366	2344.9	1.0
57.07008	2251.9	0.9
58.10077	1276.5	0.5
59.04926	3079.6	1.3
67.05428	28551.7	11.7
69.06989	22447.3	9.2
71.04908	21928.9	9.0
73.06476	6022.9	2.5
79.05416	32235.7	13.2
81.06982	44428.1	18.2
83.04900	6401.9	2.6
83.08548	14929.4	6.1
85.06466	6650.5	2.7
87.08047	1772.9	0.7
90.97657	2691.1	1.1
91.05415	29840.6	12.2
93.06979	38640.0	15.8
95.04910	9105.3	3.7
95.08543	36961.3	15.2
97.06470	24291.9	10.0
97.10117	12575.8	5.2
99.08034	5633.4	2.3
105.06979	50094.4	20.5
105.07381	1721.2	0.7
107.04907	5611.0	2.3
107.08541	42773.9	17.5
109.06466	22203.2	9.1
109.10113	27817.4	11.4
111.08028	8808.9	3.6
117.06989	11743.0	4.8
119.08542	60499.0	24.8
121.06462	12525.7	5.1
121.10107	29438.7	12.1
123.08018	16873.5	6.9
123.11670	6275.6	2.6
125.09604	8914.0	3.7
129.06985	3248.8	1.3
131.08542	20767.8	8.5
133.10106	53274.4	21.8
135.08026	13465.3	5.5
135.11664	18203.2	7.5
137.09592	26645.5	10.9
139.11176	6353.3	2.6
143.08542	2521.4	1.0
143.57547	1476.2	0.6
145.10095	26719.0	11.0
147.08015	5306.8	2.2
147.11668	48084.0	19.7
149.09595	17145.1	7.0
149.13246	9311.0	3.8
151.11157	40369.4	16.6
152.96832	1428.0	0.6
155.08516	2493.4	1.0
157.10097	6079.9	2.5
159.11661	22958.4	9.4
161.09595	2294.7	0.9
161.13245	16107.6	6.6
163.11162	29789.8	12.2
163.14757	1998.4	0.8
165.09087	3042.1	1.2
165.12730	31904.7	13.1
169.10117	7161.1	2.9
171.11662	7686.0	3.2
173.13232	12465.4	5.1
175.11177	2799.0	1.1
175.14816	5970.0	2.4
177.12708	11724.8	4.8
179.14299	10304.7	4.2
183.11668	8445.0	3.5
185.13252	1674.0	0.7
187.11176	5444.5	2.2
187.14806	8220.5	3.4
189.12718	5670.6	2.3
191.14305	7011.8	2.9
197.13240	9772.9	4.0
201.12727	5270.0	2.2
203.14265	1379.7	0.6
205.15836	1757.0	0.7
210.77245	14570.6	6.0
213.16406	1547.4	0.6
215.14268	2507.3	1.0
229.19469	19796.5	8.1
233.15341	3246.7	1.3
233.18980	5700.4	2.3
237.14867	2088.4	0.9
239.16539	2087.9	0.9
239.17915	31698.2	13.0
241.16130	1650.3	0.7
247.20546	20386.2	8.4
249.18359	2432.4	1.0
257.18945	37317.1	15.3
265.17978	2192.0	0.9
267.65494	1514.9	0.6
275.20016	146242.9	60.0
289.17908	2652.0	1.1
289.21588	2674.1	1.1
291.50162	1304.3	0.5
304.25800	10016.3	4.1
307.18741	10273.9	4.2
307.22626	243835.2	100.0
