# Supplementary material for: Stable Isotope–Assisted Plant Metabolomics: Combination of Global and Tracer-Based Labeling for Enhanced Untargeted Profiling and Compound Annotation
Source: Front Plant Sci. 2019 Oct 25;10:1366. doi: 10.3389/fpls.2019.01366 (PMC6824187; doi:10.3389/fpls.2019.01366)
Supplement: Supplementary Datasheet 1 — Collection of acquired MS/MS fragmentation spectra. [file DataSheet_1.zip › SupportingInformation MSMSSpectra/MSMS_1126_4.tsv]

# Publication
# -----------
# Title: Stable isotope assisted plant metabolomics: Combination of global and tracer based labeling for enhanced untargeted profiling and compound annotation
# Authors: Maria Doppler, Christoph Bueschl, Bernhard Kluger, Andrea Koutnik, Marc Lemmens, Hermann Buerstmayr, Justyna Rechthaler, Rudolf Krska, Gerhard Adam, Rainer Schuhmacher
# Journal: Frontiers in Plant Science, section Plant Metabolism and Chemodiversity
# Submitted: May 2019
#
# Compound
# --------
# ID: 1126_4
# MZ: 339.21774
# RT: 26.80 min
# GML Cn: 18
# PHE Cn: 0
# TRP Cn: 0
# Charge: 1
# Ion mode: -
# Adduct: [M-H]-
#
# MSMS spectra
# ------------
# Note: This MS/MS spectra has not been curated or checked manually. It is the raw-spectra exported from the DDA-MS/MS acquisition.
#
MZ	Intensity	NormalizedIntensity [%]
56.23519	1133.3	0.9
57.03410	1728.0	1.4
59.01329	1646.3	1.3
83.01366	1215.8	1.0
85.08242	1388.5	1.1
95.05010	1530.1	1.2
98.83254	1407.5	1.1
109.06570	1502.5	1.2
110.03728	1814.1	1.4
115.98867	1268.1	1.0
119.08655	1612.8	1.3
121.06583	1803.2	1.4
123.04518	4879.6	3.9
123.08153	14640.3	11.6
125.09707	12710.0	10.1
135.08107	1262.5	1.0
137.09712	2637.5	2.1
139.11266	9605.3	7.6
142.02647	1690.7	1.3
145.04831	1343.7	1.1
146.93832	1472.0	1.2
149.09691	2668.7	2.1
151.11269	6505.4	5.2
155.14397	2927.2	2.3
163.11282	5192.6	4.1
167.10796	2058.2	1.6
177.12807	1713.2	1.4
183.01210	8726.7	6.9
183.10191	1727.1	1.4
185.11833	5381.4	4.3
191.10747	2252.1	1.8
191.14430	6200.0	4.9
199.13374	37134.9	29.5
207.10277	2786.7	2.2
209.11804	7059.9	5.6
211.13367	5613.8	4.5
213.11304	2135.6	1.7
217.28738	1872.5	1.5
217.29884	1807.4	1.4
221.11729	1551.5	1.2
226.12096	2988.3	2.4
237.11327	1569.0	1.2
239.12886	5400.2	4.3
241.14449	14485.6	11.5
245.19070	33764.3	26.8
247.16971	1868.4	1.5
249.32822	1230.7	1.0
271.16998	2899.2	2.3
289.18079	125898.5	100.0
307.17133	2014.6	1.6
307.19128	62859.7	49.9
321.18756	1718.5	1.4
321.20697	8756.2	7.0
324.19412	15934.8	12.7
339.19940	107340.4	85.3
339.21832	25999.1	20.7
357.72842	1587.8	1.3
