# Supplementary material for: Stable Isotope–Assisted Plant Metabolomics: Combination of Global and Tracer-Based Labeling for Enhanced Untargeted Profiling and Compound Annotation
Source: Front Plant Sci. 2019 Oct 25;10:1366. doi: 10.3389/fpls.2019.01366 (PMC6824187; doi:10.3389/fpls.2019.01366)
Supplement: Supplementary Datasheet 1 — Collection of acquired MS/MS fragmentation spectra. [file DataSheet_1.zip › SupportingInformation MSMSSpectra/MSMS_1129_1.tsv]

# Publication
# -----------
# Title: Stable isotope assisted plant metabolomics: Combination of global and tracer based labeling for enhanced untargeted profiling and compound annotation
# Authors: Maria Doppler, Christoph Bueschl, Bernhard Kluger, Andrea Koutnik, Marc Lemmens, Hermann Buerstmayr, Justyna Rechthaler, Rudolf Krska, Gerhard Adam, Rainer Schuhmacher
# Journal: Frontiers in Plant Science, section Plant Metabolism and Chemodiversity
# Submitted: May 2019
#
# Compound
# --------
# ID: 1129_1
# MZ: 423.26014
# RT: 26.83 min
# GML Cn: 19
# PHE Cn: 0
# TRP Cn: 0
# Charge: 1
# Ion mode: -
# Adduct:
#
# MSMS spectra
# ------------
# Note: This MS/MS spectra has not been curated or checked manually. It is the raw-spectra exported from the DDA-MS/MS acquisition.
#
MZ	Intensity	NormalizedIntensity [%]
71.01360	2097.1	10.6
73.02926	1329.9	6.7
77.96793	1321.3	6.7
85.94673	1293.8	6.5
101.02445	2732.7	13.8
105.64034	1350.1	6.8
111.63667	1331.7	6.7
121.31213	1299.5	6.6
161.04567	1810.1	9.1
173.77271	1285.5	6.5
212.61569	10411.3	52.6
255.23265	19796.2	100.0
304.19260	1319.9	6.7
320.05823	7793.0	39.4
377.12833	1774.5	9.0
377.25406	2740.8	13.8
