# Supplementary material for: Stable Isotope–Assisted Plant Metabolomics: Combination of Global and Tracer-Based Labeling for Enhanced Untargeted Profiling and Compound Annotation
Source: Front Plant Sci. 2019 Oct 25;10:1366. doi: 10.3389/fpls.2019.01366 (PMC6824187; doi:10.3389/fpls.2019.01366)
Supplement: Supplementary Datasheet 1 — Collection of acquired MS/MS fragmentation spectra. [file DataSheet_1.zip › SupportingInformation MSMSSpectra/MSMS_1130_1.tsv]

# Publication
# -----------
# Title: Stable isotope assisted plant metabolomics: Combination of global and tracer based labeling for enhanced untargeted profiling and compound annotation
# Authors: Maria Doppler, Christoph Bueschl, Bernhard Kluger, Andrea Koutnik, Marc Lemmens, Hermann Buerstmayr, Justyna Rechthaler, Rudolf Krska, Gerhard Adam, Rainer Schuhmacher
# Journal: Frontiers in Plant Science, section Plant Metabolism and Chemodiversity
# Submitted: May 2019
#
# Compound
# --------
# ID: 1130_1
# MZ: 181.12234
# RT: 26.86 min
# GML Cn: 11
# PHE Cn: 0
# TRP Cn: 0
# Charge: 1
# Ion mode: +
# Adduct:
#
# MSMS spectra
# ------------
# Note: This MS/MS spectra has not been curated or checked manually. It is the raw-spectra exported from the DDA-MS/MS acquisition.
#
MZ	Intensity	NormalizedIntensity [%]
52.08744	6652.1	0.1
53.00248	6941.2	0.2
55.05447	70681.0	1.6
57.03366	8662.1	0.2
57.07007	40562.7	0.9
59.04918	12095.6	0.3
62.21331	6055.0	0.1
64.79916	6714.5	0.2
65.45480	7879.5	0.2
67.05423	80897.0	1.8
68.20220	6549.0	0.1
69.03350	31448.8	0.7
69.06985	45043.9	1.0
71.04910	48989.6	1.1
78.51492	6601.0	0.1
79.05424	51443.0	1.2
81.06994	88333.3	2.0
82.60021	7581.6	0.2
83.04901	51136.8	1.1
84.95957	27938.9	0.6
85.06476	10205.9	0.2
91.05425	41452.8	0.9
91.86689	7376.0	0.2
93.06985	351354.8	7.9
95.04906	15402.0	0.3
95.08546	323278.1	7.3
97.06472	133088.8	3.0
105.06979	33915.4	0.8
107.08544	363553.8	8.2
109.06477	40273.9	0.9
109.10112	67479.7	1.5
111.04413	79567.9	1.8
111.07641	12541.2	0.3
111.08040	183592.8	4.1
113.05961	10187.2	0.2
117.06963	29599.0	0.7
119.08549	42432.3	1.0
121.06458	60789.9	1.4
121.10109	63928.5	1.4
123.08019	43054.9	1.0
125.05965	1350846.8	30.3
125.09608	15413.9	0.3
127.07562	12484.6	0.3
130.07790	16421.8	0.4
135.08029	118970.3	2.7
135.11670	445896.4	10.0
137.13216	9217.9	0.2
138.06747	81826.8	1.8
139.07532	81788.9	1.8
145.10109	331277.4	7.4
149.02321	48828.1	1.1
151.07542	12407.7	0.3
153.12717	179733.2	4.0
163.03900	26980.9	0.6
163.11165	374868.9	8.4
181.12218	4458421.5	100.0
181.61829	7957.5	0.2
182.12587	10852.3	0.2
193.74341	7301.5	0.2
197.58623	8735.1	0.2
