# Supplementary material for: Stable Isotope–Assisted Plant Metabolomics: Combination of Global and Tracer-Based Labeling for Enhanced Untargeted Profiling and Compound Annotation
Source: Front Plant Sci. 2019 Oct 25;10:1366. doi: 10.3389/fpls.2019.01366 (PMC6824187; doi:10.3389/fpls.2019.01366)
Supplement: Supplementary Datasheet 1 — Collection of acquired MS/MS fragmentation spectra. [file DataSheet_1.zip › SupportingInformation MSMSSpectra/MSMS_1131_1.tsv]

# Publication
# -----------
# Title: Stable isotope assisted plant metabolomics: Combination of global and tracer based labeling for enhanced untargeted profiling and compound annotation
# Authors: Maria Doppler, Christoph Bueschl, Bernhard Kluger, Andrea Koutnik, Marc Lemmens, Hermann Buerstmayr, Justyna Rechthaler, Rudolf Krska, Gerhard Adam, Rainer Schuhmacher
# Journal: Frontiers in Plant Science, section Plant Metabolism and Chemodiversity
# Submitted: May 2019
#
# Compound
# --------
# ID: 1131_1
# MZ: 600.29544
# RT: 26.90 min
# GML Cn: 28
# PHE Cn: 0
# TRP Cn: 0
# Charge: 1
# Ion mode: +
# Adduct: [M+H]+
#
# MSMS spectra
# ------------
# Note: This MS/MS spectra has not been curated or checked manually. It is the raw-spectra exported from the DDA-MS/MS acquisition.
#
MZ	Intensity	NormalizedIntensity [%]
50.60090	2833.5	0.2
51.77183	2182.3	0.2
54.55393	2367.8	0.2
55.01799	4828.7	0.4
55.05450	30408.2	2.4
56.04953	2597.0	0.2
57.03366	3013.3	0.2
57.07013	6351.7	0.5
58.99514	4285.9	0.3
65.03875	3395.4	0.3
67.05432	145903.6	11.6
67.51950	2510.4	0.2
69.06994	42885.8	3.4
71.08566	2845.6	0.2
74.00582	21081.0	1.7
76.02164	19672.0	1.6
79.05418	86560.2	6.9
81.06985	69098.0	5.5
83.04893	11286.9	0.9
83.06036	4196.1	0.3
83.08552	8275.3	0.7
84.04435	46609.7	3.7
86.00577	3190.2	0.3
87.12550	2676.4	0.2
88.02121	4466.9	0.4
91.05418	41829.9	3.3
93.06667	4881.3	0.4
93.06984	134633.5	10.7
94.06493	5711.8	0.5
95.04897	12938.1	1.0
95.08546	59484.2	4.7
97.01040	12330.1	1.0
97.06464	14253.8	1.1
97.10110	15449.3	1.2
99.05523	5040.4	0.4
105.06985	47004.8	3.7
107.04916	5406.1	0.4
107.08545	108910.4	8.7
109.06488	3168.8	0.3
109.10113	70251.7	5.6
111.02616	4098.7	0.3
111.08036	4056.1	0.3
112.02142	11094.0	0.9
113.00540	6117.1	0.5
113.04173	3660.4	0.3
114.03720	31016.3	2.5
116.01633	34663.5	2.8
117.06976	13649.8	1.1
119.08544	56549.8	4.5
121.06447	3282.6	0.3
121.10107	59706.1	4.8
123.08027	3583.8	0.3
123.11671	4371.4	0.3
125.04188	4064.0	0.3
125.09617	4109.8	0.3
126.03751	2795.5	0.2
129.06566	26546.4	2.1
130.04977	22921.6	1.8
131.08553	23209.4	1.8
133.06393	2840.4	0.2
133.10106	63351.7	5.0
135.08018	14942.0	1.2
135.11668	73148.9	5.8
136.03897	4117.0	0.3
137.04189	3097.1	0.2
137.09598	21360.4	1.7
138.03745	3235.4	0.3
139.05779	5272.6	0.4
139.11159	39459.8	3.1
140.05269	3677.6	0.3
142.03195	3961.9	0.3
143.02702	3372.9	0.3
143.08562	5127.6	0.4
144.01132	16763.0	1.3
145.06070	17190.2	1.4
145.10098	32423.6	2.6
147.11662	28646.0	2.3
148.64609	2659.6	0.2
149.09605	19476.5	1.6
152.51753	2668.3	0.2
153.06602	5236.2	0.4
153.07309	5353.5	0.4
157.10110	5369.5	0.4
159.11676	17977.6	1.4
161.09596	3845.3	0.3
161.13252	11220.9	0.9
162.02176	28645.9	2.3
162.12767	12083.4	1.0
163.11163	10846.4	0.9
165.07286	3007.1	0.2
165.09119	2649.3	0.2
167.95769	2591.7	0.2
168.08398	3180.1	0.3
171.08359	4919.1	0.4
171.11661	11397.3	0.9
173.09601	2734.1	0.2
173.13223	16971.4	1.4
175.11151	3420.5	0.3
179.04857	19641.2	1.6
181.06055	13160.0	1.0
185.03766	22885.1	1.8
186.02119	2770.0	0.2
187.05334	6367.6	0.5
189.03278	19042.1	1.5
191.08853	5086.5	0.4
193.12216	3689.9	0.3
195.08394	12820.4	1.0
196.11523	20543.6	1.6
197.13228	5316.7	0.4
199.07083	3744.9	0.3
203.12752	26333.9	2.1
208.11548	4059.8	0.3
211.07059	4029.3	0.3
211.14906	3111.0	0.2
215.04845	34071.2	2.7
216.05618	41622.5	3.3
216.10527	6069.6	0.5
217.18469	6295.6	0.5
222.14925	4194.3	0.3
224.11012	168545.1	13.4
225.09431	17644.4	1.4
229.06387	4231.1	0.3
229.19514	4644.8	0.4
231.04329	85014.9	6.8
233.05894	31655.1	2.5
239.10966	4255.6	0.3
239.17935	5559.5	0.4
240.10504	4757.4	0.4
241.11316	15362.5	1.2
242.12067	588225.2	46.8
247.20616	3715.7	0.3
252.10507	12258.4	1.0
254.12057	14477.3	1.2
255.07925	5384.5	0.4
257.07727	4134.5	0.3
257.18951	14627.0	1.2
269.10806	16605.3	1.3
270.10248	4079.7	0.3
274.21634	5442.0	0.4
275.18326	3810.4	0.3
275.20020	92916.9	7.4
280.13657	5869.4	0.5
282.15216	23387.7	1.9
283.12906	3284.1	0.3
289.16174	3509.1	0.3
292.22742	22710.0	1.8
293.21066	13378.8	1.1
298.13428	13605.2	1.1
299.14203	18099.7	1.4
299.20001	4534.4	0.4
305.19318	12787.8	1.0
305.52460	2702.7	0.2
307.17218	25743.9	2.0
308.09113	6157.1	0.5
315.17691	11835.0	0.9
322.21988	18013.1	1.4
323.20358	10344.6	0.8
324.19812	36151.7	2.9
327.13788	3500.8	0.3
332.20377	25901.9	2.1
333.18713	48037.0	3.8
343.13162	19311.3	1.5
344.13959	344701.3	27.4
345.14734	44357.3	3.5
350.21420	232251.2	18.5
351.19855	12524.1	1.0
357.14661	4782.8	0.4
360.19888	10462.1	0.8
368.22461	46084.3	3.7
378.21063	5416.7	0.4
383.16284	4013.3	0.3
384.17053	21527.1	1.7
397.18121	3796.3	0.3
399.19452	5838.3	0.5
407.23480	31660.0	2.5
435.23047	15785.9	1.3
453.24121	1256187.4	100.0
460.02875	2534.3	0.2
479.25598	5701.7	0.5
507.25043	5363.5	0.4
525.26227	103680.0	8.3
582.28320	5611.9	0.4
600.29572	5110.6	0.4
604.79755	3037.4	0.2
