# Supplementary material for: Stable Isotope–Assisted Plant Metabolomics: Combination of Global and Tracer-Based Labeling for Enhanced Untargeted Profiling and Compound Annotation
Source: Front Plant Sci. 2019 Oct 25;10:1366. doi: 10.3389/fpls.2019.01366 (PMC6824187; doi:10.3389/fpls.2019.01366)
Supplement: Supplementary Datasheet 1 — Collection of acquired MS/MS fragmentation spectra. [file DataSheet_1.zip › SupportingInformation MSMSSpectra/MSMS_1131_5.tsv]

# Publication
# -----------
# Title: Stable isotope assisted plant metabolomics: Combination of global and tracer based labeling for enhanced untargeted profiling and compound annotation
# Authors: Maria Doppler, Christoph Bueschl, Bernhard Kluger, Andrea Koutnik, Marc Lemmens, Hermann Buerstmayr, Justyna Rechthaler, Rudolf Krska, Gerhard Adam, Rainer Schuhmacher
# Journal: Frontiers in Plant Science, section Plant Metabolism and Chemodiversity
# Submitted: May 2019
#
# Compound
# --------
# ID: 1131_5
# MZ: 333.20358
# RT: 26.90 min
# GML Cn: 18
# PHE Cn: 0
# TRP Cn: 0
# Charge: 1
# Ion mode: +
# Adduct: [M+Na]+
#
# MSMS spectra
# ------------
# Note: This MS/MS spectra has not been curated or checked manually. It is the raw-spectra exported from the DDA-MS/MS acquisition.
#
MZ	Intensity	NormalizedIntensity [%]
50.59808	1203.0	0.4
53.24378	1141.0	0.4
67.05456	1145.6	0.4
67.45670	1478.3	0.5
88.07580	1598.5	0.6
108.62443	1195.6	0.4
114.63982	1255.7	0.5
119.00157	1211.7	0.4
131.08546	1749.6	0.6
150.06313	1442.5	0.5
167.53542	1334.2	0.5
171.64085	1499.2	0.5
190.74580	1259.3	0.5
191.58287	1182.9	0.4
199.12921	1338.0	0.5
212.79387	1256.2	0.5
215.14592	4880.6	1.8
304.25983	2037.5	0.7
308.00491	1263.3	0.5
315.19363	12646.3	4.6
333.20303	272971.3	100.0
