# Supplementary material for: Stable Isotope–Assisted Plant Metabolomics: Combination of Global and Tracer-Based Labeling for Enhanced Untargeted Profiling and Compound Annotation
Source: Front Plant Sci. 2019 Oct 25;10:1366. doi: 10.3389/fpls.2019.01366 (PMC6824187; doi:10.3389/fpls.2019.01366)
Supplement: Supplementary Datasheet 1 — Collection of acquired MS/MS fragmentation spectra. [file DataSheet_1.zip › SupportingInformation MSMSSpectra/MSMS_1131_7.tsv]

# Publication
# -----------
# Title: Stable isotope assisted plant metabolomics: Combination of global and tracer based labeling for enhanced untargeted profiling and compound annotation
# Authors: Maria Doppler, Christoph Bueschl, Bernhard Kluger, Andrea Koutnik, Marc Lemmens, Hermann Buerstmayr, Justyna Rechthaler, Rudolf Krska, Gerhard Adam, Rainer Schuhmacher
# Journal: Frontiers in Plant Science, section Plant Metabolism and Chemodiversity
# Submitted: May 2019
#
# Compound
# --------
# ID: 1131_7
# MZ: 598.28074
# RT: 26.90 min
# GML Cn: 28
# PHE Cn: 0
# TRP Cn: 0
# Charge: 1
# Ion mode: -
# Adduct: [M-H]-
#
# MSMS spectra
# ------------
# Note: This MS/MS spectra has not been curated or checked manually. It is the raw-spectra exported from the DDA-MS/MS acquisition.
#
MZ	Intensity	NormalizedIntensity [%]
52.73748	1584.8	0.4
58.02937	31159.7	7.2
66.03448	1729.6	0.4
69.24191	1553.5	0.4
72.00888	2307.7	0.5
72.51382	1937.6	0.4
74.02448	90639.0	21.0
74.05920	1533.8	0.4
81.04559	3172.3	0.7
82.02957	7579.9	1.8
84.04496	1687.8	0.4
86.02467	42828.9	9.9
86.06107	7461.4	1.7
87.05631	10979.0	2.5
88.04021	2549.4	0.6
97.04065	10137.3	2.4
99.05633	66000.7	15.3
100.00388	9730.9	2.3
100.37134	1675.2	0.4
101.07198	12251.3	2.8
102.05599	4073.1	0.9
107.06141	1939.1	0.4
109.04081	3767.2	0.9
109.07687	3218.7	0.7
111.05615	2735.2	0.6
112.04025	6015.8	1.4
115.36896	1604.6	0.4
123.05614	3762.8	0.9
125.03539	11583.0	2.7
126.73951	1580.0	0.4
127.05135	12963.9	3.0
128.03528	296801.9	68.8
131.05467	1598.8	0.4
135.05630	28252.6	6.5
137.07166	2617.5	0.6
141.06689	16130.3	3.7
141.66545	1614.9	0.4
143.04610	431338.1	100.0
145.06175	21678.4	5.0
146.04581	47124.5	10.9
149.07187	2857.0	0.7
153.06679	30573.0	7.1
155.08269	6261.8	1.5
166.09848	20326.5	4.7
167.04608	20508.6	4.8
167.08250	30243.5	7.0
169.06194	3874.1	0.9
170.03333	9762.6	2.3
171.04079	14358.8	3.3
175.01857	1996.8	0.5
179.04611	116446.9	27.0
181.06181	10499.7	2.4
184.09250	3058.9	0.7
184.10873	3074.1	0.7
185.03969	1838.5	0.4
185.05663	16109.6	3.7
187.07985	2131.0	0.5
189.47575	1658.3	0.4
192.07808	12070.3	2.8
197.05687	13666.6	3.2
210.08830	132680.3	30.8
211.28865	1996.4	0.5
215.34317	6650.0	1.5
228.09854	9975.4	2.3
236.06758	3918.9	0.9
244.91135	1702.3	0.4
247.20633	4046.0	0.9
254.07809	150162.2	34.8
272.08871	206939.7	48.0
291.19650	24237.2	5.6
304.06003	2714.7	0.6
322.61929	1601.2	0.4
325.18405	49186.6	11.4
351.31888	1639.2	0.4
388.76852	1680.8	0.4
469.23715	15261.2	3.5
580.26953	5931.8	1.4
598.28058	38125.7	8.8
