# Supplementary material for: Stable Isotope–Assisted Plant Metabolomics: Combination of Global and Tracer-Based Labeling for Enhanced Untargeted Profiling and Compound Annotation
Source: Front Plant Sci. 2019 Oct 25;10:1366. doi: 10.3389/fpls.2019.01366 (PMC6824187; doi:10.3389/fpls.2019.01366)
Supplement: Supplementary Datasheet 1 — Collection of acquired MS/MS fragmentation spectra. [file DataSheet_1.zip › SupportingInformation MSMSSpectra/MSMS_1132_1.tsv]

# Publication
# -----------
# Title: Stable isotope assisted plant metabolomics: Combination of global and tracer based labeling for enhanced untargeted profiling and compound annotation
# Authors: Maria Doppler, Christoph Bueschl, Bernhard Kluger, Andrea Koutnik, Marc Lemmens, Hermann Buerstmayr, Justyna Rechthaler, Rudolf Krska, Gerhard Adam, Rainer Schuhmacher
# Journal: Frontiers in Plant Science, section Plant Metabolism and Chemodiversity
# Submitted: May 2019
#
# Compound
# --------
# ID: 1132_1
# MZ: 309.20747
# RT: 26.94 min
# GML Cn: 18
# PHE Cn: 0
# TRP Cn: 0
# Charge: 1
# Ion mode: -
# Adduct:
#
# MSMS spectra
# ------------
# Note: This MS/MS spectra has not been curated or checked manually. It is the raw-spectra exported from the DDA-MS/MS acquisition.
#
MZ	Intensity	NormalizedIntensity [%]
57.03407	4773.0	2.4
57.58681	1276.4	0.7
59.01341	1997.0	1.0
66.53058	1299.2	0.7
71.04991	37437.9	19.2
74.75841	1386.9	0.7
83.05045	1346.1	0.7
85.73805	1384.9	0.7
90.39613	1330.0	0.7
93.07111	1552.9	0.8
96.96007	1893.6	1.0
97.06575	12156.3	6.2
100.97889	1315.7	0.7
104.08885	1322.8	0.7
104.95398	1425.3	0.7
107.04988	1460.3	0.7
109.37120	1200.6	0.6
119.08638	1313.8	0.7
121.10223	17413.1	8.9
122.15412	1434.5	0.7
125.09705	18972.6	9.7
137.09703	37794.2	19.4
137.23755	1296.7	0.7
141.12848	1699.9	0.9
171.10257	89683.4	46.0
171.98074	1387.9	0.7
175.14931	1456.9	0.7
181.12343	2262.9	1.2
183.13898	1479.3	0.8
185.11824	32173.2	16.5
197.11855	8444.3	4.3
207.13921	6110.5	3.1
210.39021	1449.0	0.7
211.13385	78309.7	40.1
212.54591	8868.5	4.5
219.13913	2271.1	1.2
223.13478	2524.9	1.3
233.15486	2287.4	1.2
235.17007	8326.2	4.3
237.14958	3041.6	1.6
247.20695	7354.4	3.8
251.16489	35377.1	18.1
273.18643	5685.0	2.9
288.61502	1360.0	0.7
291.19650	195076.9	100.0
304.18927	1927.0	1.0
309.13724	2712.3	1.4
309.17377	2788.0	1.4
309.20682	54093.4	27.7
326.09103	1345.2	0.7
