# Supplementary material for: Stable Isotope–Assisted Plant Metabolomics: Combination of Global and Tracer-Based Labeling for Enhanced Untargeted Profiling and Compound Annotation
Source: Front Plant Sci. 2019 Oct 25;10:1366. doi: 10.3389/fpls.2019.01366 (PMC6824187; doi:10.3389/fpls.2019.01366)
Supplement: Supplementary Datasheet 1 — Collection of acquired MS/MS fragmentation spectra. [file DataSheet_1.zip › SupportingInformation MSMSSpectra/MSMS_113_3.tsv]

# Publication
# -----------
# Title: Stable isotope assisted plant metabolomics: Combination of global and tracer based labeling for enhanced untargeted profiling and compound annotation
# Authors: Maria Doppler, Christoph Bueschl, Bernhard Kluger, Andrea Koutnik, Marc Lemmens, Hermann Buerstmayr, Justyna Rechthaler, Rudolf Krska, Gerhard Adam, Rainer Schuhmacher
# Journal: Frontiers in Plant Science, section Plant Metabolism and Chemodiversity
# Submitted: May 2019
#
# Compound
# --------
# ID: 113_3
# MZ: 103.05463
# RT: 5.06 min
# GML Cn: 8
# PHE Cn: 8
# TRP Cn: 0
# Charge: 1
# Ion mode: +
# Adduct: [M+H]+
#
# MSMS spectra
# ------------
# Note: This MS/MS spectra has not been curated or checked manually. It is the raw-spectra exported from the DDA-MS/MS acquisition.
#
MZ	Intensity	NormalizedIntensity [%]
51.02328	18390.7	0.7
51.20179	4511.9	0.2
53.03887	180120.9	7.2
55.48746	4810.5	0.2
67.39464	4538.8	0.2
72.04443	5514.5	0.2
77.03851	94646.0	3.8
77.41769	4456.6	0.2
81.03352	8269.1	0.3
84.95961	21794.2	0.9
95.04906	546856.2	21.8
100.77455	5550.8	0.2
102.04634	59347.0	2.4
102.73492	4280.9	0.2
103.05413	2509039.2	100.0
103.09454	5121.2	0.2
104.05743	27723.9	1.1
105.04469	168312.6	6.7
110.41367	4923.6	0.2
113.89216	4439.7	0.2
