# Supplementary material for: Stable Isotope–Assisted Plant Metabolomics: Combination of Global and Tracer-Based Labeling for Enhanced Untargeted Profiling and Compound Annotation
Source: Front Plant Sci. 2019 Oct 25;10:1366. doi: 10.3389/fpls.2019.01366 (PMC6824187; doi:10.3389/fpls.2019.01366)
Supplement: Supplementary Datasheet 1 — Collection of acquired MS/MS fragmentation spectra. [file DataSheet_1.zip › SupportingInformation MSMSSpectra/MSMS_113_4.tsv]

# Publication
# -----------
# Title: Stable isotope assisted plant metabolomics: Combination of global and tracer based labeling for enhanced untargeted profiling and compound annotation
# Authors: Maria Doppler, Christoph Bueschl, Bernhard Kluger, Andrea Koutnik, Marc Lemmens, Hermann Buerstmayr, Justyna Rechthaler, Rudolf Krska, Gerhard Adam, Rainer Schuhmacher
# Journal: Frontiers in Plant Science, section Plant Metabolism and Chemodiversity
# Submitted: May 2019
#
# Compound
# --------
# ID: 113_4
# MZ: 120.08102
# RT: 5.06 min
# GML Cn: 8
# PHE Cn: 8
# TRP Cn: 0
# Charge: 1
# Ion mode: +
# Adduct: [M+NH4]+
#
# MSMS spectra
# ------------
# Note: This MS/MS spectra has not been curated or checked manually. It is the raw-spectra exported from the DDA-MS/MS acquisition.
#
MZ	Intensity	NormalizedIntensity [%]
58.44472	61891.0	0.2
59.90937	65531.3	0.2
70.79652	69409.8	0.2
89.87703	84005.7	0.2
91.05412	819615.1	2.2
93.06983	2875253.5	7.8
95.04904	139424.1	0.4
98.11651	62534.5	0.2
98.13467	71028.0	0.2
99.17050	66938.8	0.2
103.05414	9096728.0	24.6
104.05758	68030.6	0.2
111.64627	62299.6	0.2
118.06482	228673.1	0.6
120.08070	36996944.0	100.0
121.08411	339566.3	0.9
122.24960	80099.2	0.2
