# Supplementary material for: Stable Isotope–Assisted Plant Metabolomics: Combination of Global and Tracer-Based Labeling for Enhanced Untargeted Profiling and Compound Annotation
Source: Front Plant Sci. 2019 Oct 25;10:1366. doi: 10.3389/fpls.2019.01366 (PMC6824187; doi:10.3389/fpls.2019.01366)
Supplement: Supplementary Datasheet 1 — Collection of acquired MS/MS fragmentation spectra. [file DataSheet_1.zip › SupportingInformation MSMSSpectra/MSMS_113_9.tsv]

# Publication
# -----------
# Title: Stable isotope assisted plant metabolomics: Combination of global and tracer based labeling for enhanced untargeted profiling and compound annotation
# Authors: Maria Doppler, Christoph Bueschl, Bernhard Kluger, Andrea Koutnik, Marc Lemmens, Hermann Buerstmayr, Justyna Rechthaler, Rudolf Krska, Gerhard Adam, Rainer Schuhmacher
# Journal: Frontiers in Plant Science, section Plant Metabolism and Chemodiversity
# Submitted: May 2019
#
# Compound
# --------
# ID: 113_9
# MZ: 315.10492
# RT: 5.06 min
# GML Cn: 12
# PHE Cn: 0
# TRP Cn: 0
# Charge: 1
# Ion mode: +
# Adduct:
#
# MSMS spectra
# ------------
# Note: This MS/MS spectra has not been curated or checked manually. It is the raw-spectra exported from the DDA-MS/MS acquisition.
#
MZ	Intensity	NormalizedIntensity [%]
57.47649	1191.2	0.2
59.28744	1237.8	0.2
59.39009	1332.2	0.2
65.18189	1245.8	0.2
83.00656	1384.9	0.2
83.10223	1242.5	0.2
96.70892	1260.1	0.2
128.10770	1948.6	0.3
135.04128	1586.4	0.3
144.01321	17213.4	2.9
144.99734	6974.1	1.2
146.57402	1205.6	0.2
153.05219	24344.4	4.1
164.70114	1337.9	0.2
185.04187	21983.9	3.7
203.05252	7383.7	1.3
217.15207	2668.2	0.5
217.16354	1527.3	0.3
304.25198	1375.0	0.2
315.10458	589605.2	100.0
