# Supplementary material for: Stable Isotope–Assisted Plant Metabolomics: Combination of Global and Tracer-Based Labeling for Enhanced Untargeted Profiling and Compound Annotation
Source: Front Plant Sci. 2019 Oct 25;10:1366. doi: 10.3389/fpls.2019.01366 (PMC6824187; doi:10.3389/fpls.2019.01366)
Supplement: Supplementary Datasheet 1 — Collection of acquired MS/MS fragmentation spectra. [file DataSheet_1.zip › SupportingInformation MSMSSpectra/MSMS_1155_1.tsv]

# Publication
# -----------
# Title: Stable isotope assisted plant metabolomics: Combination of global and tracer based labeling for enhanced untargeted profiling and compound annotation
# Authors: Maria Doppler, Christoph Bueschl, Bernhard Kluger, Andrea Koutnik, Marc Lemmens, Hermann Buerstmayr, Justyna Rechthaler, Rudolf Krska, Gerhard Adam, Rainer Schuhmacher
# Journal: Frontiers in Plant Science, section Plant Metabolism and Chemodiversity
# Submitted: May 2019
#
# Compound
# --------
# ID: 1155_1
# MZ: 343.24901
# RT: 27.48 min
# GML Cn: 18
# PHE Cn: 0
# TRP Cn: 0
# Charge: 1
# Ion mode: -
# Adduct: [M-H]-
#
# MSMS spectra
# ------------
# Note: This MS/MS spectra has not been curated or checked manually. It is the raw-spectra exported from the DDA-MS/MS acquisition.
#
MZ	Intensity	NormalizedIntensity [%]
55.69527	6147.3	0.2
57.03403	8504.7	0.3
59.01341	17378.1	0.6
60.32187	8403.2	0.3
61.24511	6418.2	0.2
69.03425	63287.9	2.1
73.21181	6614.5	0.2
77.30432	7653.2	0.3
83.05016	28676.6	0.9
95.02042	7055.3	0.2
97.06568	13036.3	0.4
99.08147	409723.1	13.4
100.18694	7426.8	0.2
104.57537	6270.7	0.2
111.08161	8812.4	0.3
116.12517	7221.1	0.2
121.10220	15506.7	0.5
125.09686	77339.9	2.5
127.11237	10846.8	0.4
129.09183	9325.3	0.3
132.33447	7657.6	0.3
137.09700	40511.1	1.3
139.11264	30302.3	1.0
149.13379	15174.5	0.5
151.11301	8744.8	0.3
153.09172	6977.9	0.2
158.96828	6781.2	0.2
162.80751	6914.4	0.2
163.11253	7351.1	0.2
165.12863	37769.3	1.2
167.14417	8034.7	0.3
171.10255	441845.8	14.5
175.11281	16717.2	0.5
178.73795	8253.7	0.3
185.11836	13603.8	0.4
193.12321	927245.0	30.4
197.15450	39507.9	1.3
207.13899	10112.9	0.3
211.13382	250809.8	8.2
217.22935	14646.8	0.5
223.04340	8340.0	0.3
225.14949	1566763.6	51.4
243.15988	588817.5	19.3
243.56204	7014.4	0.2
293.21237	175871.8	5.8
311.22330	45111.1	1.5
313.23898	7187.7	0.2
315.81161	7318.8	0.2
325.23859	63060.6	2.1
343.24866	3047308.0	100.0
344.93088	7188.3	0.2
