# Supplementary material for: Stable Isotope–Assisted Plant Metabolomics: Combination of Global and Tracer-Based Labeling for Enhanced Untargeted Profiling and Compound Annotation
Source: Front Plant Sci. 2019 Oct 25;10:1366. doi: 10.3389/fpls.2019.01366 (PMC6824187; doi:10.3389/fpls.2019.01366)
Supplement: Supplementary Datasheet 1 — Collection of acquired MS/MS fragmentation spectra. [file DataSheet_1.zip › SupportingInformation MSMSSpectra/MSMS_1155_7.tsv]

# Publication
# -----------
# Title: Stable isotope assisted plant metabolomics: Combination of global and tracer based labeling for enhanced untargeted profiling and compound annotation
# Authors: Maria Doppler, Christoph Bueschl, Bernhard Kluger, Andrea Koutnik, Marc Lemmens, Hermann Buerstmayr, Justyna Rechthaler, Rudolf Krska, Gerhard Adam, Rainer Schuhmacher
# Journal: Frontiers in Plant Science, section Plant Metabolism and Chemodiversity
# Submitted: May 2019
#
# Compound
# --------
# ID: 1155_7
# MZ: 227.16421
# RT: 27.48 min
# GML Cn: 12
# PHE Cn: 0
# TRP Cn: 0
# Charge: 1
# Ion mode: +
# Adduct: [M+CH3OH+H]+
#
# MSMS spectra
# ------------
# Note: This MS/MS spectra has not been curated or checked manually. It is the raw-spectra exported from the DDA-MS/MS acquisition.
#
MZ	Intensity	NormalizedIntensity [%]
53.00248	12286.4	1.0
53.03891	4554.7	0.4
55.05445	20074.2	1.7
56.02590	6141.2	0.5
57.03365	6608.4	0.6
57.07010	5283.4	0.4
65.03881	2947.4	0.2
65.82742	2640.3	0.2
67.05428	198607.4	16.7
69.06987	30497.1	2.6
71.04912	1189040.6	100.0
79.05414	57911.0	4.9
81.06979	304941.1	25.6
83.04906	16059.1	1.4
83.08533	23789.6	2.0
85.06470	36763.9	3.1
90.97654	32390.3	2.7
91.05408	23302.0	2.0
91.66153	2822.2	0.2
93.06981	143128.7	12.0
95.04913	5738.6	0.5
95.08541	160091.2	13.5
95.72739	2841.3	0.2
97.06473	33642.5	2.8
99.08030	5170.0	0.4
105.06993	11071.0	0.9
107.08538	53994.3	4.5
109.06477	13639.2	1.1
109.10122	17966.4	1.5
111.08041	24217.0	2.0
113.05946	10726.8	0.9
117.06976	28506.4	2.4
119.08543	10519.3	0.9
121.06460	4844.9	0.4
121.10085	25867.1	2.2
123.08025	4417.0	0.4
123.11690	3995.0	0.3
125.09625	4477.6	0.4
131.08545	30068.0	2.5
133.10103	56885.4	4.8
135.08023	11539.0	1.0
135.11658	111984.8	9.4
135.75063	2957.4	0.2
149.09688	3167.0	0.3
149.13235	79575.5	6.7
153.09142	2916.4	0.2
153.19872	3116.3	0.3
157.10117	2866.9	0.2
159.11667	83108.4	7.0
163.50488	2943.1	0.2
169.82033	3186.1	0.3
171.11836	2626.2	0.2
177.12714	37252.3	3.1
185.57922	2675.6	0.2
195.13736	21808.1	1.8
209.15302	20214.2	1.7
212.53342	20245.8	1.7
213.72313	2682.8	0.2
227.12538	2865.1	0.2
227.14351	2659.5	0.2
227.16359	4215.8	0.4
227.17636	2570.2	0.2
238.20197	3180.2	0.3
244.52148	3462.7	0.3
