# Supplementary material for: Stable Isotope–Assisted Plant Metabolomics: Combination of Global and Tracer-Based Labeling for Enhanced Untargeted Profiling and Compound Annotation
Source: Front Plant Sci. 2019 Oct 25;10:1366. doi: 10.3389/fpls.2019.01366 (PMC6824187; doi:10.3389/fpls.2019.01366)
Supplement: Supplementary Datasheet 1 — Collection of acquired MS/MS fragmentation spectra. [file DataSheet_1.zip › SupportingInformation MSMSSpectra/MSMS_1155_9.tsv]

# Publication
# -----------
# Title: Stable isotope assisted plant metabolomics: Combination of global and tracer based labeling for enhanced untargeted profiling and compound annotation
# Authors: Maria Doppler, Christoph Bueschl, Bernhard Kluger, Andrea Koutnik, Marc Lemmens, Hermann Buerstmayr, Justyna Rechthaler, Rudolf Krska, Gerhard Adam, Rainer Schuhmacher
# Journal: Frontiers in Plant Science, section Plant Metabolism and Chemodiversity
# Submitted: May 2019
#
# Compound
# --------
# ID: 1155_9
# MZ: 367.24584
# RT: 27.48 min
# GML Cn: 18
# PHE Cn: 0
# TRP Cn: 0
# Charge: 1
# Ion mode: +
# Adduct: [M+Na]+
#
# MSMS spectra
# ------------
# Note: This MS/MS spectra has not been curated or checked manually. It is the raw-spectra exported from the DDA-MS/MS acquisition.
#
MZ	Intensity	NormalizedIntensity [%]
50.11587	3072.2	0.2
55.01808	5424.8	0.4
55.05443	16457.6	1.2
56.54546	3083.2	0.2
57.03366	7547.8	0.6
61.35934	2913.2	0.2
65.13688	3402.7	0.2
67.05422	17708.2	1.3
69.06993	23867.5	1.7
71.08536	21955.6	1.6
79.05413	15202.1	1.1
81.03349	4148.3	0.3
81.06979	51712.1	3.8
83.08530	12197.4	0.9
91.05416	11153.2	0.8
93.06983	12273.2	0.9
93.70515	3721.4	0.3
95.04907	4275.1	0.3
95.08547	16048.7	1.2
97.10103	6949.5	0.5
98.40733	4019.4	0.3
99.08028	20918.4	1.5
101.89125	3459.6	0.3
105.06986	6646.9	0.5
107.04916	3542.4	0.3
107.08537	18265.9	1.3
109.06462	18973.2	1.4
109.10109	5463.4	0.4
111.08052	4998.9	0.4
116.36720	3171.8	0.2
117.07015	3311.7	0.2
119.04798	2758.7	0.2
119.08552	7036.0	0.5
121.10090	7171.5	0.5
123.08049	4312.0	0.3
123.11669	4741.5	0.3
125.09620	4431.2	0.3
133.10112	13666.9	1.0
135.11670	6354.3	0.5
137.09578	3557.4	0.3
147.11682	12715.8	0.9
149.04855	2892.7	0.2
149.13187	3200.0	0.2
155.86560	3345.3	0.2
163.11133	4016.7	0.3
165.12677	3521.3	0.3
177.12714	3813.9	0.3
189.00505	3094.4	0.2
213.98640	17915.7	1.3
247.20590	4742.6	0.3
249.14612	15125.2	1.1
252.06143	3059.9	0.2
267.14374	3908.2	0.3
273.18457	3692.5	0.3
275.20016	31696.9	2.3
293.21066	60358.7	4.4
304.25171	6389.4	0.5
304.26959	3532.0	0.3
317.19659	3923.1	0.3
337.23306	3788.1	0.3
349.23416	14854.4	1.1
367.24493	1371509.6	100.0
388.22250	3388.9	0.2
