# Supplementary material for: Stable Isotope–Assisted Plant Metabolomics: Combination of Global and Tracer-Based Labeling for Enhanced Untargeted Profiling and Compound Annotation
Source: Front Plant Sci. 2019 Oct 25;10:1366. doi: 10.3389/fpls.2019.01366 (PMC6824187; doi:10.3389/fpls.2019.01366)
Supplement: Supplementary Datasheet 1 — Collection of acquired MS/MS fragmentation spectra. [file DataSheet_1.zip › SupportingInformation MSMSSpectra/MSMS_1158_1.tsv]

# Publication
# -----------
# Title: Stable isotope assisted plant metabolomics: Combination of global and tracer based labeling for enhanced untargeted profiling and compound annotation
# Authors: Maria Doppler, Christoph Bueschl, Bernhard Kluger, Andrea Koutnik, Marc Lemmens, Hermann Buerstmayr, Justyna Rechthaler, Rudolf Krska, Gerhard Adam, Rainer Schuhmacher
# Journal: Frontiers in Plant Science, section Plant Metabolism and Chemodiversity
# Submitted: May 2019
#
# Compound
# --------
# ID: 1158_1
# MZ: 411.23646
# RT: 27.52 min
# GML Cn: 18
# PHE Cn: 0
# TRP Cn: 0
# Charge: 1
# Ion mode: -
# Adduct:
#
# MSMS spectra
# ------------
# Note: This MS/MS spectra has not been curated or checked manually. It is the raw-spectra exported from the DDA-MS/MS acquisition.
#
MZ	Intensity	NormalizedIntensity [%]
54.66771	1347.2	0.3
56.46344	1449.7	0.3
57.02134	1589.8	0.4
66.88745	1585.6	0.4
69.03415	2519.8	0.6
90.93340	6169.0	1.4
91.94155	1538.4	0.3
95.04993	2613.2	0.6
99.08144	32570.9	7.2
111.59695	1307.0	0.3
116.78682	1314.8	0.3
117.34451	1529.0	0.3
125.09707	6033.6	1.3
137.09679	1585.0	0.4
142.10387	1382.7	0.3
144.09441	1360.6	0.3
145.25667	1273.2	0.3
149.13318	2038.5	0.5
153.43813	1547.7	0.3
158.33005	1363.2	0.3
165.12767	2300.6	0.5
171.10268	34104.6	7.5
175.11253	1967.7	0.4
193.08450	11326.0	2.5
193.12323	64934.5	14.3
197.15427	1675.3	0.4
206.89745	5029.9	1.1
211.13380	20885.8	4.6
212.27269	10506.8	2.3
215.10530	19923.9	4.4
216.35919	1325.3	0.3
225.14948	129251.5	28.6
231.14334	1376.5	0.3
232.10796	27944.8	6.2
233.11617	13841.2	3.1
239.82257	1543.7	0.3
243.15999	51065.7	11.3
247.13121	5926.8	1.3
264.09763	49620.7	11.0
265.14215	5414.0	1.2
279.12180	3106.9	0.7
293.21240	14043.1	3.1
311.22269	3274.0	0.7
313.39240	1433.5	0.3
325.23843	3068.3	0.7
343.24869	452539.5	100.0
365.21704	2578.4	0.6
411.23639	12499.0	2.8
414.77908	1438.4	0.3
417.95657	1632.8	0.4
439.77884	1419.7	0.3
