# Supplementary material for: Stable Isotope–Assisted Plant Metabolomics: Combination of Global and Tracer-Based Labeling for Enhanced Untargeted Profiling and Compound Annotation
Source: Front Plant Sci. 2019 Oct 25;10:1366. doi: 10.3389/fpls.2019.01366 (PMC6824187; doi:10.3389/fpls.2019.01366)
Supplement: Supplementary Datasheet 1 — Collection of acquired MS/MS fragmentation spectra. [file DataSheet_1.zip › SupportingInformation MSMSSpectra/MSMS_1162_1.tsv]

# Publication
# -----------
# Title: Stable isotope assisted plant metabolomics: Combination of global and tracer based labeling for enhanced untargeted profiling and compound annotation
# Authors: Maria Doppler, Christoph Bueschl, Bernhard Kluger, Andrea Koutnik, Marc Lemmens, Hermann Buerstmayr, Justyna Rechthaler, Rudolf Krska, Gerhard Adam, Rainer Schuhmacher
# Journal: Frontiers in Plant Science, section Plant Metabolism and Chemodiversity
# Submitted: May 2019
#
# Compound
# --------
# ID: 1162_1
# MZ: 309.20747
# RT: 27.57 min
# GML Cn: 18
# PHE Cn: 0
# TRP Cn: 0
# Charge: 1
# Ion mode: -
# Adduct:
#
# MSMS spectra
# ------------
# Note: This MS/MS spectra has not been curated or checked manually. It is the raw-spectra exported from the DDA-MS/MS acquisition.
#
MZ	Intensity	NormalizedIntensity [%]
56.08332	4200.5	0.1
57.03423	4945.4	0.2
57.35361	4846.1	0.2
59.01350	5267.6	0.2
59.51328	4111.0	0.1
59.71272	4054.9	0.1
71.05001	5438.1	0.2
72.84682	4220.0	0.1
80.02657	16278.9	0.5
81.03459	7188.1	0.2
88.49325	3924.9	0.1
95.01391	4378.1	0.1
97.02951	8856.3	0.3
97.06598	5813.9	0.2
109.06612	4559.9	0.2
111.08175	4160.4	0.1
116.15197	4004.1	0.1
121.06570	4244.8	0.1
123.04529	21756.7	0.7
123.08147	51000.5	1.7
123.09530	4042.1	0.1
125.09744	5576.0	0.2
131.45590	4300.4	0.1
134.07382	4853.2	0.2
136.08908	7140.6	0.2
137.09702	5645.3	0.2
139.07655	10272.4	0.3
139.11285	25391.5	0.9
143.08311	4547.4	0.2
147.67213	4322.5	0.1
148.08957	7168.0	0.2
149.09723	4416.2	0.1
151.07645	6665.5	0.2
151.11263	90847.0	3.1
152.08441	23890.6	0.8
153.09196	27033.2	0.9
153.12830	9131.2	0.3
155.10771	5329.7	0.2
163.11284	5605.5	0.2
167.14435	8461.6	0.3
169.12361	4918.4	0.2
173.37701	4223.2	0.1
175.11203	8229.1	0.3
177.12860	33443.7	1.1
179.14372	6786.6	0.2
185.11797	48289.3	1.6
191.14484	3894.2	0.1
193.12338	6148.1	0.2
193.16006	9312.0	0.3
195.13899	69969.2	2.4
197.11790	6876.1	0.2
203.14401	23473.8	0.8
211.13408	8710.9	0.3
217.22395	5985.6	0.2
221.11812	60162.9	2.0
221.15462	7727.3	0.3
223.13437	7302.5	0.2
237.14970	21766.7	0.7
237.22183	4364.8	0.1
239.12875	76207.8	2.6
240.13681	43833.8	1.5
247.20650	223011.2	7.5
263.20020	4603.7	0.2
265.21713	20144.8	0.7
273.18604	44486.5	1.5
277.28415	4769.4	0.2
285.93225	4314.4	0.1
291.19650	2975306.2	100.0
309.20700	672202.3	22.6
