# Supplementary material for: Stable Isotope–Assisted Plant Metabolomics: Combination of Global and Tracer-Based Labeling for Enhanced Untargeted Profiling and Compound Annotation
Source: Front Plant Sci. 2019 Oct 25;10:1366. doi: 10.3389/fpls.2019.01366 (PMC6824187; doi:10.3389/fpls.2019.01366)
Supplement: Supplementary Datasheet 1 — Collection of acquired MS/MS fragmentation spectra. [file DataSheet_1.zip › SupportingInformation MSMSSpectra/MSMS_1170_1.tsv]

# Publication
# -----------
# Title: Stable isotope assisted plant metabolomics: Combination of global and tracer based labeling for enhanced untargeted profiling and compound annotation
# Authors: Maria Doppler, Christoph Bueschl, Bernhard Kluger, Andrea Koutnik, Marc Lemmens, Hermann Buerstmayr, Justyna Rechthaler, Rudolf Krska, Gerhard Adam, Rainer Schuhmacher
# Journal: Frontiers in Plant Science, section Plant Metabolism and Chemodiversity
# Submitted: May 2019
#
# Compound
# --------
# ID: 1170_1
# MZ: 362.29036
# RT: 27.68 min
# GML Cn: 18
# PHE Cn: 0
# TRP Cn: 0
# Charge: 1
# Ion mode: +
# Adduct:
#
# MSMS spectra
# ------------
# Note: This MS/MS spectra has not been curated or checked manually. It is the raw-spectra exported from the DDA-MS/MS acquisition.
#
MZ	Intensity	NormalizedIntensity [%]
51.49832	1221.3	1.3
55.05450	6726.9	7.0
55.32933	1347.5	1.4
67.05430	36496.5	38.2
69.06995	2623.6	2.7
69.43453	1342.3	1.4
71.04912	95604.7	100.0
71.08549	17629.8	18.4
73.64905	1587.9	1.7
77.46046	1222.7	1.3
79.05413	5198.6	5.4
81.06979	37300.4	39.0
83.08543	9365.3	9.8
85.06489	1751.7	1.8
89.13121	1156.3	1.2
91.05412	2002.2	2.1
92.68065	1229.7	1.3
93.06984	6217.3	6.5
95.08548	6331.3	6.6
96.38541	1323.5	1.4
97.10112	19078.0	20.0
99.08028	11562.2	12.1
105.06976	1474.0	1.5
107.08546	5996.1	6.3
109.10110	23215.7	24.3
111.08029	1419.9	1.5
119.08532	2050.6	2.1
121.10123	2734.3	2.9
123.11671	16856.8	17.6
125.09589	19198.4	20.1
133.10091	2667.4	2.8
135.08014	2343.2	2.5
135.11667	3028.1	3.2
137.09621	2546.1	2.7
140.35953	1546.8	1.6
140.65759	1341.6	1.4
141.47420	1207.2	1.3
144.62358	1273.4	1.3
147.11693	1712.5	1.8
149.13246	2261.5	2.4
151.11169	6114.0	6.4
153.09106	1467.3	1.5
155.10664	20658.6	21.6
155.13637	1808.8	1.9
155.14284	51315.8	53.7
159.11676	2866.3	3.0
161.13252	7039.6	7.4
163.11150	2726.8	2.9
166.74481	1344.4	1.4
171.10162	6044.9	6.3
173.11707	57094.7	59.7
179.14291	3137.7	3.3
185.90691	1227.8	1.3
189.11194	20235.7	21.2
195.13802	1907.3	2.0
227.16412	7072.9	7.4
258.10703	1512.8	1.6
277.21582	21530.8	22.5
304.25839	15461.2	16.2
323.48386	1382.4	1.4
356.04337	1613.1	1.7
362.20139	9498.2	9.9
363.21420	1715.4	1.8
