# Supplementary material for: Stable Isotope–Assisted Plant Metabolomics: Combination of Global and Tracer-Based Labeling for Enhanced Untargeted Profiling and Compound Annotation
Source: Front Plant Sci. 2019 Oct 25;10:1366. doi: 10.3389/fpls.2019.01366 (PMC6824187; doi:10.3389/fpls.2019.01366)
Supplement: Supplementary Datasheet 1 — Collection of acquired MS/MS fragmentation spectra. [file DataSheet_1.zip › SupportingInformation MSMSSpectra/MSMS_1181_1.tsv]

# Publication
# -----------
# Title: Stable isotope assisted plant metabolomics: Combination of global and tracer based labeling for enhanced untargeted profiling and compound annotation
# Authors: Maria Doppler, Christoph Bueschl, Bernhard Kluger, Andrea Koutnik, Marc Lemmens, Hermann Buerstmayr, Justyna Rechthaler, Rudolf Krska, Gerhard Adam, Rainer Schuhmacher
# Journal: Frontiers in Plant Science, section Plant Metabolism and Chemodiversity
# Submitted: May 2019
#
# Compound
# --------
# ID: 1181_1
# MZ: 602.31104
# RT: 27.88 min
# GML Cn: 28
# PHE Cn: 0
# TRP Cn: 0
# Charge: 1
# Ion mode: +
# Adduct: [M+H]+
#
# MSMS spectra
# ------------
# Note: This MS/MS spectra has not been curated or checked manually. It is the raw-spectra exported from the DDA-MS/MS acquisition.
#
MZ	Intensity	NormalizedIntensity [%]
53.63763	1646.4	0.2
55.01811	3219.7	0.4
55.05452	15351.7	1.9
57.03375	2238.6	0.3
57.07011	3896.2	0.5
64.57764	1944.3	0.2
66.04575	1839.1	0.2
66.85242	1772.2	0.2
67.05431	75187.7	9.5
67.12067	1607.0	0.2
69.06993	30398.7	3.9
69.85953	1540.3	0.2
70.02865	2099.6	0.3
71.08551	6265.6	0.8
73.06460	1699.3	0.2
73.17960	1992.7	0.3
74.00597	16494.9	2.1
76.02145	9026.5	1.1
78.18369	2196.2	0.3
79.05421	16814.3	2.1
81.06721	3229.1	0.4
81.06985	96939.4	12.3
83.04897	3281.8	0.4
83.06004	2255.4	0.3
83.08536	10215.1	1.3
84.04438	24847.3	3.2
85.01060	3603.1	0.5
85.06466	2591.8	0.3
86.00585	3363.0	0.4
91.05410	10185.3	1.3
93.06985	25957.5	3.3
95.04909	7325.7	0.9
95.08548	81089.3	10.3
97.01048	2143.8	0.3
97.06467	7240.5	0.9
97.10110	9951.3	1.3
99.08044	2197.7	0.3
100.02151	2272.4	0.3
105.06985	10576.7	1.3
107.08537	19658.7	2.5
109.06464	2433.0	0.3
109.10115	17071.9	2.2
111.02640	3359.9	0.4
111.08038	3426.4	0.4
112.02177	2733.9	0.3
113.09578	2180.9	0.3
114.03716	17215.5	2.2
116.01620	13690.0	1.7
119.08531	18362.5	2.3
119.36677	1513.8	0.2
121.10107	21282.8	2.7
123.08053	7778.5	1.0
123.11668	3723.4	0.5
125.09570	2987.0	0.4
127.05768	1799.0	0.2
129.06572	14495.3	1.8
130.04987	15843.7	2.0
131.08539	2769.9	0.4
133.10103	13243.9	1.7
135.08060	2324.7	0.3
135.11653	13835.5	1.8
136.03917	3271.3	0.4
137.09607	19457.0	2.5
137.13248	33293.6	4.2
139.03224	1839.1	0.2
139.11188	10027.0	1.3
140.08028	1952.0	0.2
143.02727	2422.8	0.3
143.08524	1937.1	0.2
144.01114	7472.7	0.9
145.06073	6319.6	0.8
145.10144	2564.2	0.3
147.11671	14956.4	1.9
149.09601	2513.8	0.3
149.13237	13041.2	1.7
151.05751	1923.3	0.2
151.11169	6678.1	0.8
153.06616	2134.4	0.3
153.07268	1852.1	0.2
153.12741	2694.3	0.3
155.08865	1910.6	0.2
157.10115	2636.5	0.3
159.11665	2352.0	0.3
161.09633	1872.6	0.2
161.13245	10316.7	1.3
162.02162	14257.5	1.8
163.14793	3645.1	0.5
164.14378	2655.5	0.3
165.09010	1750.0	0.2
165.12727	8652.9	1.1
167.08922	3412.3	0.4
170.09966	36415.4	4.6
171.08389	2235.6	0.3
171.11671	7810.7	1.0
173.13260	3180.5	0.4
175.14799	7730.3	1.0
176.55870	1526.7	0.2
179.04840	9817.6	1.2
179.14285	7168.6	0.9
181.06068	11041.2	1.4
181.10394	2063.3	0.3
181.12230	10747.2	1.4
185.03746	13528.1	1.7
185.13243	3773.9	0.5
186.02180	2227.2	0.3
187.05356	3947.0	0.5
189.03279	13299.4	1.7
189.12701	2396.5	0.3
193.15840	2496.2	0.3
196.11536	9922.1	1.3
198.13046	2241.4	0.3
199.07100	6525.7	0.8
199.14854	1810.3	0.2
201.52737	2132.1	0.3
203.12790	2445.3	0.3
207.13757	2500.7	0.3
209.15376	3762.9	0.5
210.13115	3642.3	0.5
212.11064	2142.4	0.3
213.90424	5612.4	0.7
213.91608	4301.8	0.5
215.04829	19657.1	2.5
216.05640	25962.4	3.3
216.10529	6702.9	0.9
221.15361	2615.1	0.3
222.14926	1705.1	0.2
224.11018	92331.7	11.7
225.09433	7312.3	0.9
225.11681	1908.0	0.2
231.04327	50534.8	6.4
231.21049	6731.4	0.9
233.05858	12091.4	1.5
241.11270	9076.5	1.2
241.19438	6791.1	0.9
242.12065	316718.1	40.2
249.22089	19464.5	2.5
252.10464	7134.9	0.9
254.12042	7002.3	0.9
257.07562	1911.0	0.2
257.18954	1678.0	0.2
259.20572	12746.8	1.6
269.10812	4054.3	0.5
272.11859	18702.1	2.4
273.12656	2576.5	0.3
274.21741	1967.1	0.2
277.19882	2833.5	0.4
277.21597	82701.8	10.5
282.15115	2067.8	0.3
283.12830	1940.9	0.2
291.17688	5494.9	0.7
294.24274	16485.7	2.1
295.22656	39508.0	5.0
297.12610	2267.7	0.3
298.13458	7126.4	0.9
299.14200	13846.2	1.8
306.24231	1773.6	0.2
307.20868	3133.5	0.4
308.09055	3174.4	0.4
308.20358	2886.5	0.4
309.18832	15966.3	2.0
317.19318	2166.2	0.3
324.23483	9747.4	1.2
325.21930	17012.0	2.2
326.21439	24185.5	3.1
334.21936	18538.0	2.4
335.20328	35336.2	4.5
343.13165	8076.4	1.0
344.13959	206101.0	26.2
345.14743	23336.7	3.0
352.23004	159605.5	20.3
353.21356	17199.8	2.2
357.14664	2293.0	0.3
362.21387	5928.3	0.8
370.24051	22692.4	2.9
380.22510	2837.2	0.4
409.25140	22481.6	2.9
436.25092	3031.3	0.4
437.24722	12427.4	1.6
455.25690	787926.9	100.0
456.26181	2141.3	0.3
463.25989	2808.7	0.4
481.26984	2370.2	0.3
509.26672	3838.9	0.5
527.27795	58065.2	7.4
540.69019	1688.5	0.2
584.30170	8210.3	1.0
602.31018	3029.5	0.4
