# Supplementary material for: Stable Isotope–Assisted Plant Metabolomics: Combination of Global and Tracer-Based Labeling for Enhanced Untargeted Profiling and Compound Annotation
Source: Front Plant Sci. 2019 Oct 25;10:1366. doi: 10.3389/fpls.2019.01366 (PMC6824187; doi:10.3389/fpls.2019.01366)
Supplement: Supplementary Datasheet 1 — Collection of acquired MS/MS fragmentation spectra. [file DataSheet_1.zip › SupportingInformation MSMSSpectra/MSMS_1181_3.tsv]

# Publication
# -----------
# Title: Stable isotope assisted plant metabolomics: Combination of global and tracer based labeling for enhanced untargeted profiling and compound annotation
# Authors: Maria Doppler, Christoph Bueschl, Bernhard Kluger, Andrea Koutnik, Marc Lemmens, Hermann Buerstmayr, Justyna Rechthaler, Rudolf Krska, Gerhard Adam, Rainer Schuhmacher
# Journal: Frontiers in Plant Science, section Plant Metabolism and Chemodiversity
# Submitted: May 2019
#
# Compound
# --------
# ID: 1181_3
# MZ: 600.29639
# RT: 27.88 min
# GML Cn: 28
# PHE Cn: 0
# TRP Cn: 0
# Charge: 1
# Ion mode: -
# Adduct: [M-H]-
#
# MSMS spectra
# ------------
# Note: This MS/MS spectra has not been curated or checked manually. It is the raw-spectra exported from the DDA-MS/MS acquisition.
#
MZ	Intensity	NormalizedIntensity [%]
53.49592	1320.4	0.5
53.50223	1260.4	0.5
55.55144	1515.7	0.5
56.13646	1562.6	0.6
58.02934	18003.0	6.5
60.82368	1448.4	0.5
63.88161	1288.0	0.5
68.95240	1343.2	0.5
71.13324	1463.7	0.5
73.74587	1411.7	0.5
74.02448	54791.1	19.8
74.73566	1351.6	0.5
82.02953	8176.9	3.0
83.52723	1466.0	0.5
83.88380	1512.6	0.5
84.04497	1511.3	0.5
86.02466	25159.0	9.1
87.05625	5748.0	2.1
87.10221	1364.2	0.5
88.04002	1807.6	0.7
90.93337	1723.1	0.6
96.60497	1499.0	0.5
97.04063	3274.7	1.2
99.05634	36768.2	13.3
100.00401	2794.3	1.0
101.07195	9461.8	3.4
102.05583	6548.4	2.4
107.06152	1511.6	0.5
109.04060	1681.1	0.6
112.04032	5837.9	2.1
121.99928	1465.1	0.5
124.04021	1527.6	0.6
125.03538	8271.1	3.0
127.05112	6732.4	2.4
128.03526	174365.1	63.0
135.05615	12858.1	4.6
137.07233	1660.4	0.6
139.01524	1635.6	0.6
139.21564	1601.9	0.6
141.06668	6976.2	2.5
143.04610	276696.3	100.0
145.06152	9839.5	3.6
145.47426	1423.4	0.5
146.04578	29308.7	10.6
146.92323	7176.0	2.6
153.06688	14803.9	5.4
153.09196	2054.1	0.7
155.08258	2139.4	0.8
155.14435	2405.1	0.9
158.65633	1570.5	0.6
165.44647	1507.3	0.5
166.09833	13137.6	4.7
167.04607	12782.5	4.6
167.08253	16646.9	6.0
169.06168	7220.5	2.6
170.03297	8601.8	3.1
171.04099	6403.3	2.3
179.04610	76633.3	27.7
181.06180	9288.8	3.4
184.10889	3166.5	1.1
185.05655	13448.9	4.9
187.07961	2290.8	0.8
191.94598	1859.6	0.7
192.07785	6268.7	2.3
192.92885	2465.5	0.9
197.05672	10162.0	3.7
203.04889	2566.6	0.9
210.08827	85027.8	30.7
211.83871	7763.5	2.8
211.85121	3609.9	1.3
216.08276	2327.5	0.8
228.09868	3479.9	1.3
236.06761	2654.3	1.0
245.10899	1847.0	0.7
249.22221	6687.5	2.4
254.07800	93574.5	33.8
272.08859	132133.3	47.8
289.74438	1432.9	0.5
293.21136	9516.4	3.4
304.18591	5820.8	2.1
314.63654	1621.8	0.6
327.19995	41491.8	15.0
345.52487	1572.0	0.6
377.55524	1467.7	0.5
471.25296	7966.2	2.9
582.28815	6779.9	2.5
600.29565	22048.8	8.0
