# Supplementary material for: Stable Isotope–Assisted Plant Metabolomics: Combination of Global and Tracer-Based Labeling for Enhanced Untargeted Profiling and Compound Annotation
Source: Front Plant Sci. 2019 Oct 25;10:1366. doi: 10.3389/fpls.2019.01366 (PMC6824187; doi:10.3389/fpls.2019.01366)
Supplement: Supplementary Datasheet 1 — Collection of acquired MS/MS fragmentation spectra. [file DataSheet_1.zip › SupportingInformation MSMSSpectra/MSMS_1184_1.tsv]

# Publication
# -----------
# Title: Stable isotope assisted plant metabolomics: Combination of global and tracer based labeling for enhanced untargeted profiling and compound annotation
# Authors: Maria Doppler, Christoph Bueschl, Bernhard Kluger, Andrea Koutnik, Marc Lemmens, Hermann Buerstmayr, Justyna Rechthaler, Rudolf Krska, Gerhard Adam, Rainer Schuhmacher
# Journal: Frontiers in Plant Science, section Plant Metabolism and Chemodiversity
# Submitted: May 2019
#
# Compound
# --------
# ID: 1184_1
# MZ: 275.20074
# RT: 27.90 min
# GML Cn: 18
# PHE Cn: 0
# TRP Cn: 0
# Charge: 1
# Ion mode: +
# Adduct:
#
# MSMS spectra
# ------------
# Note: This MS/MS spectra has not been curated or checked manually. It is the raw-spectra exported from the DDA-MS/MS acquisition.
#
MZ	Intensity	NormalizedIntensity [%]
55.01805	6078.9	1.7
55.05452	34650.4	9.6
57.03376	23643.1	6.6
57.07007	7546.4	2.1
67.05430	33962.6	9.5
69.06991	33710.5	9.4
71.04916	20528.7	5.7
71.08553	2087.5	0.6
77.30937	1798.2	0.5
79.05415	29341.0	8.2
81.06983	45069.5	12.5
83.04908	12233.8	3.4
83.08543	26472.5	7.4
85.06467	16692.6	4.6
88.07554	2477.4	0.7
91.05416	52526.5	14.6
93.06984	45373.4	12.6
93.42625	1813.7	0.5
95.04900	6165.8	1.7
95.08544	43795.5	12.2
97.06488	11753.9	3.3
97.10113	3482.3	1.0
99.08025	2574.4	0.7
105.06982	96824.1	26.9
105.07388	3247.2	0.9
106.08637	1703.9	0.5
107.04908	6409.4	1.8
107.08545	43504.2	12.1
109.06468	19490.0	5.4
109.10126	21119.4	5.9
111.08035	20990.0	5.8
117.06972	18923.7	5.3
119.08547	110861.8	30.9
121.06456	6376.0	1.8
121.09653	2634.9	0.7
121.10109	40977.0	11.4
123.08038	5988.7	1.7
123.11665	3743.0	1.0
129.06960	11535.9	3.2
131.08543	40205.8	11.2
132.11293	1660.9	0.5
133.10106	105569.3	29.4
135.08034	34946.5	9.7
135.11671	13592.8	3.8
137.09604	8854.8	2.5
141.07007	2144.1	0.6
142.07814	2371.3	0.7
143.08533	19783.4	5.5
145.10109	61925.2	17.2
147.08037	2760.4	0.8
147.11668	103588.1	28.8
149.09616	15978.3	4.4
149.13249	3547.8	1.0
151.11163	3376.1	0.9
155.08530	6933.9	1.9
157.10104	46558.9	13.0
158.10902	6807.5	1.9
159.11673	84280.3	23.5
161.09587	11607.4	3.2
161.13237	36867.2	10.3
163.11163	15551.5	4.3
168.09309	1995.7	0.6
169.10110	10252.6	2.9
171.11681	23667.7	6.6
173.09595	5983.3	1.7
173.13243	94720.5	26.4
174.14027	10072.3	2.8
175.11189	14463.0	4.0
175.14796	15876.6	4.4
177.12726	20805.7	5.8
179.10620	1836.9	0.5
183.11679	19526.8	5.4
184.12453	2090.1	0.6
185.13232	33043.8	9.2
187.11147	12753.0	3.5
187.14818	12249.4	3.4
189.12723	6792.5	1.9
191.14276	12201.2	3.4
193.12193	2228.7	0.6
197.13231	18349.3	5.1
199.14798	26485.1	7.4
201.12724	15278.7	4.3
201.16338	6649.2	1.9
203.14296	21543.7	6.0
205.12193	1972.3	0.5
211.04959	11534.5	3.2
211.06187	3731.9	1.0
211.14812	3784.9	1.1
213.16351	7486.0	2.1
215.14265	3411.5	0.9
215.17912	9086.5	2.5
217.15892	6870.1	1.9
219.13814	6555.0	1.8
219.17439	7438.7	2.1
229.15839	2177.0	0.6
229.19507	9690.2	2.7
239.17906	26687.3	7.4
247.16891	3003.8	0.8
247.20485	3355.6	0.9
257.18979	66482.1	18.5
257.26630	2363.2	0.7
275.16339	7133.2	2.0
275.20032	359295.9	100.0
275.27704	40614.8	11.3
276.20380	2057.7	0.6
