# Supplementary material for: Stable Isotope–Assisted Plant Metabolomics: Combination of Global and Tracer-Based Labeling for Enhanced Untargeted Profiling and Compound Annotation
Source: Front Plant Sci. 2019 Oct 25;10:1366. doi: 10.3389/fpls.2019.01366 (PMC6824187; doi:10.3389/fpls.2019.01366)
Supplement: Supplementary Datasheet 1 — Collection of acquired MS/MS fragmentation spectra. [file DataSheet_1.zip › SupportingInformation MSMSSpectra/MSMS_1184_3.tsv]

# Publication
# -----------
# Title: Stable isotope assisted plant metabolomics: Combination of global and tracer based labeling for enhanced untargeted profiling and compound annotation
# Authors: Maria Doppler, Christoph Bueschl, Bernhard Kluger, Andrea Koutnik, Marc Lemmens, Hermann Buerstmayr, Justyna Rechthaler, Rudolf Krska, Gerhard Adam, Rainer Schuhmacher
# Journal: Frontiers in Plant Science, section Plant Metabolism and Chemodiversity
# Submitted: May 2019
#
# Compound
# --------
# ID: 1184_3
# MZ: 333.20357
# RT: 27.90 min
# GML Cn: 18
# PHE Cn: 0
# TRP Cn: 0
# Charge: 1
# Ion mode: +
# Adduct:
#
# MSMS spectra
# ------------
# Note: This MS/MS spectra has not been curated or checked manually. It is the raw-spectra exported from the DDA-MS/MS acquisition.
#
MZ	Intensity	NormalizedIntensity [%]
50.18482	1194.0	0.3
67.05431	1752.5	0.4
69.85253	1334.9	0.3
77.21662	1520.6	0.3
81.06982	2271.3	0.5
85.07552	1215.4	0.3
93.06970	1927.9	0.4
95.08530	1304.9	0.3
104.10699	1177.3	0.3
107.08527	1366.4	0.3
109.48592	1265.9	0.3
116.56410	1272.2	0.3
119.08556	1606.2	0.4
133.10097	1438.0	0.3
135.00298	1892.3	0.4
135.03659	1433.6	0.3
141.21635	1289.8	0.3
163.00020	1409.7	0.3
167.74129	1348.7	0.3
175.11214	1493.0	0.3
176.75423	1385.6	0.3
215.72375	1842.1	0.4
215.73360	2800.7	0.6
218.79475	1508.0	0.3
247.12993	18372.1	4.1
259.91711	1266.5	0.3
261.14584	2048.4	0.5
315.17291	1203.4	0.3
315.19266	35338.9	7.9
333.20306	449696.2	100.0
