# Supplementary material for: Stable Isotope–Assisted Plant Metabolomics: Combination of Global and Tracer-Based Labeling for Enhanced Untargeted Profiling and Compound Annotation
Source: Front Plant Sci. 2019 Oct 25;10:1366. doi: 10.3389/fpls.2019.01366 (PMC6824187; doi:10.3389/fpls.2019.01366)
Supplement: Supplementary Datasheet 1 — Collection of acquired MS/MS fragmentation spectra. [file DataSheet_1.zip › SupportingInformation MSMSSpectra/MSMS_1197_3.tsv]

# Publication
# -----------
# Title: Stable isotope assisted plant metabolomics: Combination of global and tracer based labeling for enhanced untargeted profiling and compound annotation
# Authors: Maria Doppler, Christoph Bueschl, Bernhard Kluger, Andrea Koutnik, Marc Lemmens, Hermann Buerstmayr, Justyna Rechthaler, Rudolf Krska, Gerhard Adam, Rainer Schuhmacher
# Journal: Frontiers in Plant Science, section Plant Metabolism and Chemodiversity
# Submitted: May 2019
#
# Compound
# --------
# ID: 1197_3
# MZ: 291.19557
# RT: 28.37 min
# GML Cn: 18
# PHE Cn: 0
# TRP Cn: 0
# Charge: 1
# Ion mode: +
# Adduct:
#
# MSMS spectra
# ------------
# Note: This MS/MS spectra has not been curated or checked manually. It is the raw-spectra exported from the DDA-MS/MS acquisition.
#
MZ	Intensity	NormalizedIntensity [%]
51.69654	1189.9	0.2
52.43553	1343.6	0.2
55.01810	8764.4	1.3
55.05449	27826.9	4.1
57.03367	6057.8	0.9
57.07010	5486.9	0.8
59.69595	1153.7	0.2
62.45316	1184.8	0.2
67.05432	22939.0	3.4
69.03346	8979.0	1.3
69.06989	18293.7	2.7
71.08550	5027.5	0.7
79.05419	25438.6	3.8
81.03338	6695.4	1.0
81.06980	33901.4	5.0
83.04900	5670.4	0.8
83.08535	16709.1	2.5
85.06479	2104.2	0.3
91.05412	23894.4	3.5
93.06982	28078.5	4.2
95.04917	11452.2	1.7
95.08543	20155.5	3.0
97.06467	3184.4	0.5
97.10108	19043.0	2.8
99.08048	2875.4	0.4
100.77611	1560.4	0.2
105.06974	20688.8	3.1
107.04909	17803.7	2.6
107.08537	24120.7	3.6
109.06474	6402.5	0.9
109.10111	7861.9	1.2
111.08047	1874.8	0.3
117.06976	15805.2	2.3
119.08545	32813.5	4.9
121.06464	7346.2	1.1
121.10097	13214.9	2.0
123.08027	8436.5	1.2
123.11671	2154.4	0.3
125.09595	13370.2	2.0
129.06973	4961.6	0.7
131.08545	20790.8	3.1
133.06462	5805.8	0.9
133.10101	11414.2	1.7
135.08009	9302.8	1.4
135.11662	11877.0	1.8
137.09583	6706.6	1.0
141.09071	2070.1	0.3
143.08556	12383.5	1.8
145.10123	19695.6	2.9
147.08018	20804.6	3.1
147.11693	6163.1	0.9
149.09599	17834.7	2.6
149.13232	6983.4	1.0
151.11192	1828.0	0.3
153.09087	1846.7	0.3
155.08528	1406.1	0.2
157.10106	9473.2	1.4
158.19725	1397.1	0.2
159.11650	7566.6	1.1
161.09613	9259.4	1.4
161.13261	2272.7	0.3
162.10396	1651.1	0.2
163.11143	5574.9	0.8
165.09117	3235.7	0.5
167.10686	1317.3	0.2
171.11653	6225.0	0.9
173.13214	2745.9	0.4
175.11172	8750.9	1.3
176.28964	1395.6	0.2
177.12732	2015.3	0.3
178.94571	2540.9	0.4
179.10658	3182.2	0.5
189.12740	3090.7	0.5
193.12242	1827.5	0.3
203.14352	2082.2	0.3
211.03189	6732.5	1.0
211.04463	8984.1	1.3
223.13261	6207.3	0.9
227.17894	2215.2	0.3
228.34836	1325.9	0.2
231.17436	1748.7	0.3
237.16345	1521.2	0.2
242.24782	1599.3	0.2
243.24997	1762.8	0.3
245.18980	5171.5	0.8
249.14832	8273.2	1.2
255.17427	5400.0	0.8
263.19983	1833.8	0.3
263.94263	1481.9	0.2
273.18445	38143.5	5.6
291.19501	676470.3	100.0
291.27130	7313.4	1.1
292.19870	2290.1	0.3
304.24390	2810.3	0.4
304.26474	7897.5	1.2
