# Supplementary material for: Stable Isotope–Assisted Plant Metabolomics: Combination of Global and Tracer-Based Labeling for Enhanced Untargeted Profiling and Compound Annotation
Source: Front Plant Sci. 2019 Oct 25;10:1366. doi: 10.3389/fpls.2019.01366 (PMC6824187; doi:10.3389/fpls.2019.01366)
Supplement: Supplementary Datasheet 1 — Collection of acquired MS/MS fragmentation spectra. [file DataSheet_1.zip › SupportingInformation MSMSSpectra/MSMS_1197_5.tsv]

# Publication
# -----------
# Title: Stable isotope assisted plant metabolomics: Combination of global and tracer based labeling for enhanced untargeted profiling and compound annotation
# Authors: Maria Doppler, Christoph Bueschl, Bernhard Kluger, Andrea Koutnik, Marc Lemmens, Hermann Buerstmayr, Justyna Rechthaler, Rudolf Krska, Gerhard Adam, Rainer Schuhmacher
# Journal: Frontiers in Plant Science, section Plant Metabolism and Chemodiversity
# Submitted: May 2019
#
# Compound
# --------
# ID: 1197_5
# MZ: 307.19175
# RT: 28.37 min
# GML Cn: 18
# PHE Cn: 0
# TRP Cn: 0
# Charge: 1
# Ion mode: -
# Adduct:
#
# MSMS spectra
# ------------
# Note: This MS/MS spectra has not been curated or checked manually. It is the raw-spectra exported from the DDA-MS/MS acquisition.
#
MZ	Intensity	NormalizedIntensity [%]
53.27218	1225.7	1.5
53.45679	1247.0	1.5
57.03413	5755.3	7.1
59.01333	8463.5	10.4
70.74884	1189.9	1.5
73.04981	1408.3	1.7
77.84955	1380.0	1.7
81.03452	4643.8	5.7
83.01370	7613.6	9.3
83.05013	2906.2	3.6
95.05018	5598.9	6.9
97.02949	2529.2	3.1
97.06567	7604.8	9.3
102.95676	7277.9	8.9
106.04231	1759.8	2.2
109.06592	2619.2	3.2
113.06074	4614.7	5.7
118.10996	1671.9	2.1
121.06558	2591.3	3.2
121.10231	1260.0	1.5
123.04513	7038.0	8.6
123.08128	2959.9	3.6
125.09710	19457.1	23.9
130.98349	2900.3	3.6
135.08148	5085.4	6.2
137.09706	13691.1	16.8
138.07248	1171.1	1.4
141.12825	2283.3	2.8
151.11269	2097.9	2.6
154.92810	1513.2	1.9
158.97842	3075.8	3.8
163.07603	1979.7	2.4
163.11275	17918.1	22.0
165.12842	4986.7	6.1
167.10736	2557.0	3.1
171.10274	6640.1	8.2
177.12845	1545.6	1.9
179.10750	1678.5	2.1
181.12317	5416.2	6.6
185.11800	33469.0	41.1
191.10765	2595.6	3.2
191.14392	14739.2	18.1
195.13898	2411.0	3.0
207.10294	11776.0	14.5
209.11806	32954.4	40.5
209.59842	1167.4	1.4
210.82016	1412.2	1.7
211.13374	2974.6	3.7
212.32599	3596.2	4.4
212.33849	5736.0	7.0
217.16022	2004.8	2.5
225.11272	9623.2	11.8
245.19078	43736.6	53.7
261.18680	1670.2	2.1
263.20181	2479.4	3.0
271.17038	2504.5	3.1
279.19724	1409.3	1.7
281.79605	1286.0	1.6
289.18063	81450.0	100.0
307.19116	46484.2	57.1
