# Supplementary material for: Stable Isotope–Assisted Plant Metabolomics: Combination of Global and Tracer-Based Labeling for Enhanced Untargeted Profiling and Compound Annotation
Source: Front Plant Sci. 2019 Oct 25;10:1366. doi: 10.3389/fpls.2019.01366 (PMC6824187; doi:10.3389/fpls.2019.01366)
Supplement: Supplementary Datasheet 1 — Collection of acquired MS/MS fragmentation spectra. [file DataSheet_1.zip › SupportingInformation MSMSSpectra/MSMS_1203_1.tsv]

# Publication
# -----------
# Title: Stable isotope assisted plant metabolomics: Combination of global and tracer based labeling for enhanced untargeted profiling and compound annotation
# Authors: Maria Doppler, Christoph Bueschl, Bernhard Kluger, Andrea Koutnik, Marc Lemmens, Hermann Buerstmayr, Justyna Rechthaler, Rudolf Krska, Gerhard Adam, Rainer Schuhmacher
# Journal: Frontiers in Plant Science, section Plant Metabolism and Chemodiversity
# Submitted: May 2019
#
# Compound
# --------
# ID: 1203_1
# MZ: 293.21109
# RT: 28.56 min
# GML Cn: 18
# PHE Cn: 0
# TRP Cn: 0
# Charge: 1
# Ion mode: +
# Adduct:
#
# MSMS spectra
# ------------
# Note: This MS/MS spectra has not been curated or checked manually. It is the raw-spectra exported from the DDA-MS/MS acquisition.
#
MZ	Intensity	NormalizedIntensity [%]
51.59414	10213.4	0.7
53.03886	17685.2	1.2
54.20115	12197.1	0.8
55.01809	85661.4	5.9
55.05447	669448.6	46.4
57.03370	179149.7	12.4
59.04940	18931.2	1.3
67.05428	512034.9	35.5
69.03350	127677.0	8.9
69.06990	280548.6	19.5
69.07193	19167.8	1.3
71.04919	22810.1	1.6
79.05415	396227.2	27.5
79.05657	18983.5	1.3
81.03347	42473.6	2.9
81.06981	839412.6	58.2
83.04903	105562.1	7.3
83.08543	622722.6	43.2
85.06480	72087.5	5.0
87.28789	11541.9	0.8
88.67497	10483.6	0.7
91.05412	254552.1	17.7
91.54881	10041.2	0.7
93.06981	393624.6	27.3
93.07317	14084.0	1.0
95.04900	134990.9	9.4
95.08538	311865.6	21.6
97.06477	102118.9	7.1
97.10109	1340095.4	93.0
99.08020	19178.5	1.3
101.09596	19089.0	1.3
105.06975	274143.2	19.0
107.04916	76398.2	5.3
107.08540	603842.8	41.9
109.06468	360877.2	25.0
109.10111	207732.6	14.4
111.08016	81992.6	5.7
111.11695	11818.8	0.8
112.78767	9981.2	0.7
117.06969	159506.5	11.1
119.08547	218531.6	15.2
121.06467	20938.9	1.5
121.10103	222749.0	15.5
123.08023	101821.3	7.1
123.11682	60822.1	4.2
125.09598	1441725.0	100.0
126.88634	10098.1	0.7
129.06943	13686.3	0.9
131.08540	257666.3	17.9
131.09056	13564.3	0.9
133.10101	245854.7	17.1
135.08025	188656.0	13.1
135.11662	156009.7	10.8
135.68829	11537.6	0.8
137.09608	80251.7	5.6
139.11188	22306.1	1.5
141.05888	11073.7	0.8
143.08568	23901.3	1.7
143.10660	71117.6	4.9
145.10097	175473.2	12.2
147.11668	191076.4	13.3
149.09604	166623.8	11.6
149.13257	54503.3	3.8
151.11154	79388.2	5.5
153.09114	59195.3	4.1
153.12718	20414.0	1.4
155.10649	18060.0	1.3
157.10152	52112.4	3.6
159.08060	11867.6	0.8
159.11639	105814.4	7.3
161.09615	18507.3	1.3
161.13271	57031.4	4.0
163.11172	68286.4	4.7
165.12752	27365.1	1.9
169.10110	14216.2	1.0
171.10135	180873.8	12.5
171.11697	47856.1	3.3
173.11783	14783.5	1.0
173.13252	51772.4	3.6
175.11209	53844.7	3.7
177.12755	27432.8	1.9
179.03096	13967.1	1.0
181.12277	50026.3	3.5
183.11664	21803.8	1.5
185.13248	20350.7	1.4
187.11172	12994.8	0.9
187.14818	25453.8	1.8
189.11188	679116.8	47.1
191.14301	14445.3	1.0
193.12250	25456.6	1.8
197.13240	20425.6	1.4
201.16364	14757.6	1.0
203.12759	13159.8	0.9
205.15880	12503.7	0.9
211.98523	79158.3	5.5
219.17416	21934.1	1.5
229.19501	17056.8	1.2
239.17909	67199.1	4.7
247.20555	46843.0	3.2
249.64632	12582.1	0.9
257.18912	106180.6	7.4
275.20026	682611.4	47.3
293.21051	385396.5	26.7
293.22702	17521.4	1.2
304.26004	59236.9	4.1
