# Supplementary material for: Stable Isotope–Assisted Plant Metabolomics: Combination of Global and Tracer-Based Labeling for Enhanced Untargeted Profiling and Compound Annotation
Source: Front Plant Sci. 2019 Oct 25;10:1366. doi: 10.3389/fpls.2019.01366 (PMC6824187; doi:10.3389/fpls.2019.01366)
Supplement: Supplementary Datasheet 1 — Collection of acquired MS/MS fragmentation spectra. [file DataSheet_1.zip › SupportingInformation MSMSSpectra/MSMS_1203_16.tsv]

# Publication
# -----------
# Title: Stable isotope assisted plant metabolomics: Combination of global and tracer based labeling for enhanced untargeted profiling and compound annotation
# Authors: Maria Doppler, Christoph Bueschl, Bernhard Kluger, Andrea Koutnik, Marc Lemmens, Hermann Buerstmayr, Justyna Rechthaler, Rudolf Krska, Gerhard Adam, Rainer Schuhmacher
# Journal: Frontiers in Plant Science, section Plant Metabolism and Chemodiversity
# Submitted: May 2019
#
# Compound
# --------
# ID: 1203_16
# MZ: 275.20074
# RT: 28.56 min
# GML Cn: 18
# PHE Cn: 0
# TRP Cn: 0
# Charge: 1
# Ion mode: +
# Adduct:
#
# MSMS spectra
# ------------
# Note: This MS/MS spectra has not been curated or checked manually. It is the raw-spectra exported from the DDA-MS/MS acquisition.
#
MZ	Intensity	NormalizedIntensity [%]
55.01805	22216.2	2.8
55.05448	87719.3	11.1
57.03371	43113.0	5.5
57.07005	9852.5	1.2
58.85749	2206.0	0.3
59.04937	3033.5	0.4
59.30784	2236.6	0.3
67.05428	143093.0	18.1
68.27744	2460.6	0.3
69.03348	9621.3	1.2
69.06796	3919.6	0.5
69.06991	79860.7	10.1
71.04913	17844.0	2.3
71.63954	2172.5	0.3
79.05418	112223.7	14.2
79.81566	2155.2	0.3
81.03336	5530.3	0.7
81.06981	281895.1	35.7
83.04907	23694.0	3.0
83.08543	62184.0	7.9
85.06464	18710.3	2.4
87.57435	2287.2	0.3
91.05413	171999.8	21.8
92.53194	2073.7	0.3
93.06982	131162.9	16.6
95.04903	22817.3	2.9
95.08544	105548.3	13.4
97.06470	25223.3	3.2
97.10108	21940.6	2.8
97.57866	1925.3	0.2
99.08009	4483.0	0.6
105.06979	232616.4	29.5
107.04903	53748.6	6.8
107.08541	101009.1	12.8
107.08967	2894.9	0.4
109.06469	112526.8	14.3
109.10116	58323.6	7.4
111.08031	10831.5	1.4
113.05940	2397.3	0.3
115.05421	2794.0	0.4
117.06974	53602.5	6.8
119.08543	222742.8	28.2
121.06463	34124.0	4.3
121.10107	88481.9	11.2
123.08017	25557.0	3.2
123.11673	23170.7	2.9
125.09586	11368.2	1.4
127.07542	2462.3	0.3
129.06970	16698.1	2.1
131.08540	90113.1	11.4
133.06453	8616.4	1.1
133.10103	273237.4	34.6
135.08034	49459.9	6.3
135.11670	49984.4	6.3
137.09604	31681.5	4.0
137.28638	3231.6	0.4
139.11142	5367.3	0.7
141.06940	4681.9	0.6
143.08542	18844.6	2.4
145.10103	102512.6	13.0
147.08040	11154.0	1.4
147.11667	181841.1	23.0
149.09595	86683.3	11.0
149.13229	25804.2	3.3
151.11163	23083.6	2.9
155.08519	9590.6	1.2
157.10085	34292.7	4.3
159.07980	2849.7	0.4
159.11671	92542.8	11.7
161.09557	16893.7	2.1
161.13220	46071.8	5.8
163.11159	45233.3	5.7
163.14816	8633.7	1.1
165.09102	2722.4	0.3
165.12730	12526.0	1.6
169.10126	18884.2	2.4
171.11652	25759.3	3.3
173.09613	9869.0	1.3
173.13234	47189.3	6.0
175.11145	23155.4	2.9
175.14792	13212.4	1.7
177.12737	23611.9	3.0
179.10666	4785.2	0.6
179.14297	3380.5	0.4
183.11713	25178.7	3.2
185.13231	21456.7	2.7
187.11127	14044.0	1.8
187.14807	11182.3	1.4
189.12708	10325.0	1.3
189.16309	2536.1	0.3
191.14287	4960.7	0.6
193.12212	11877.0	1.5
197.13249	18689.4	2.4
199.14795	4319.7	0.5
201.12712	12206.8	1.5
201.16364	16059.5	2.0
203.14275	15309.2	1.9
205.12199	4786.3	0.6
207.13821	3012.9	0.4
211.14828	4129.2	0.5
212.51985	17898.2	2.3
213.16316	4084.6	0.5
215.14348	5178.6	0.7
215.17915	13389.2	1.7
219.13800	4782.9	0.6
219.17412	18325.0	2.3
229.15755	2524.9	0.3
229.19469	30937.9	3.9
231.17390	2389.4	0.3
233.10611	3941.3	0.5
233.15326	10798.1	1.4
233.19022	3380.3	0.4
239.17912	41282.4	5.2
247.16924	2355.2	0.3
247.20541	26820.8	3.4
257.18948	85336.8	10.8
263.93262	2630.8	0.3
275.20020	789215.6	100.0
275.27643	23438.9	3.0
276.20377	9117.0	1.2
