# Supplementary material for: Stable Isotope–Assisted Plant Metabolomics: Combination of Global and Tracer-Based Labeling for Enhanced Untargeted Profiling and Compound Annotation
Source: Front Plant Sci. 2019 Oct 25;10:1366. doi: 10.3389/fpls.2019.01366 (PMC6824187; doi:10.3389/fpls.2019.01366)
Supplement: Supplementary Datasheet 1 — Collection of acquired MS/MS fragmentation spectra. [file DataSheet_1.zip › SupportingInformation MSMSSpectra/MSMS_1203_19.tsv]

# Publication
# -----------
# Title: Stable isotope assisted plant metabolomics: Combination of global and tracer based labeling for enhanced untargeted profiling and compound annotation
# Authors: Maria Doppler, Christoph Bueschl, Bernhard Kluger, Andrea Koutnik, Marc Lemmens, Hermann Buerstmayr, Justyna Rechthaler, Rudolf Krska, Gerhard Adam, Rainer Schuhmacher
# Journal: Frontiers in Plant Science, section Plant Metabolism and Chemodiversity
# Submitted: May 2019
#
# Compound
# --------
# ID: 1203_19
# MZ: 328.24822
# RT: 28.56 min
# GML Cn: 18
# PHE Cn: 0
# TRP Cn: 0
# Charge: 1
# Ion mode: +
# Adduct:
#
# MSMS spectra
# ------------
# Note: This MS/MS spectra has not been curated or checked manually. It is the raw-spectra exported from the DDA-MS/MS acquisition.
#
MZ	Intensity	NormalizedIntensity [%]
55.01805	9371.6	5.7
55.05450	73837.6	44.7
55.67749	4177.2	2.5
57.03371	31222.2	18.9
59.64500	5017.2	3.0
67.05428	110223.6	66.8
68.10315	4522.4	2.7
69.03345	21049.8	12.7
69.06994	34152.5	20.7
70.04770	4735.6	2.9
79.05415	67882.8	41.1
80.97398	4367.1	2.6
81.06982	88544.8	53.6
83.04904	9529.8	5.8
83.08539	77814.3	47.1
85.06464	9860.0	6.0
91.05410	46520.4	28.2
93.06984	53811.9	32.6
95.04900	21041.1	12.7
95.08548	69908.2	42.3
97.06465	6541.9	4.0
97.10110	165123.8	100.0
99.08031	5388.9	3.3
105.06985	36405.3	22.0
107.08546	63411.5	38.4
109.06458	25643.7	15.5
109.10104	60507.8	36.6
111.08021	8274.3	5.0
117.06962	28881.6	17.5
119.08534	43450.0	26.3
121.06445	5998.1	3.6
121.10107	41330.5	25.0
123.08039	10425.9	6.3
123.11695	7408.7	4.5
125.09108	8303.7	5.0
125.09600	152790.5	92.5
131.08530	57415.0	34.8
133.10114	52073.6	31.5
133.28929	5844.1	3.5
135.08028	11667.1	7.1
135.11667	17927.9	10.9
137.09616	9957.1	6.0
145.10100	32251.8	19.5
147.11659	41255.2	25.0
149.09601	24541.8	14.9
149.13202	5749.5	3.5
152.21489	5437.8	3.3
153.09085	23254.4	14.1
155.10632	10257.2	6.2
157.10081	7337.5	4.4
159.11665	31003.2	18.8
161.13217	6943.1	4.2
163.11176	10538.6	6.4
163.56183	5330.1	3.2
165.12738	8627.3	5.2
171.10132	9352.0	5.7
171.11615	5033.2	3.0
173.11722	19851.9	12.0
173.13251	18242.9	11.0
181.12204	5872.8	3.6
183.11664	6014.6	3.6
185.13255	6443.4	3.9
189.11192	101957.1	61.7
209.15378	5697.3	3.5
212.49799	28439.8	17.2
227.68585	5132.8	3.1
229.09668	5951.5	3.6
234.03951	21633.2	13.1
239.17963	6233.5	3.8
252.04961	7743.0	4.7
257.18967	11794.5	7.1
267.87387	5137.1	3.1
275.20029	122067.1	73.9
284.30920	4641.5	2.8
289.56372	5707.3	3.5
293.21027	35004.2	21.2
304.24921	10438.3	6.3
304.26688	6408.1	3.9
328.08105	138511.1	83.9
329.08444	4985.1	3.0
337.47772	4878.8	3.0
