# Supplementary material for: Stable Isotope–Assisted Plant Metabolomics: Combination of Global and Tracer-Based Labeling for Enhanced Untargeted Profiling and Compound Annotation
Source: Front Plant Sci. 2019 Oct 25;10:1366. doi: 10.3389/fpls.2019.01366 (PMC6824187; doi:10.3389/fpls.2019.01366)
Supplement: Supplementary Datasheet 1 — Collection of acquired MS/MS fragmentation spectra. [file DataSheet_1.zip › SupportingInformation MSMSSpectra/MSMS_1203_20.tsv]

# Publication
# -----------
# Title: Stable isotope assisted plant metabolomics: Combination of global and tracer based labeling for enhanced untargeted profiling and compound annotation
# Authors: Maria Doppler, Christoph Bueschl, Bernhard Kluger, Andrea Koutnik, Marc Lemmens, Hermann Buerstmayr, Justyna Rechthaler, Rudolf Krska, Gerhard Adam, Rainer Schuhmacher
# Journal: Frontiers in Plant Science, section Plant Metabolism and Chemodiversity
# Submitted: May 2019
#
# Compound
# --------
# ID: 1203_20
# MZ: 333.20358
# RT: 28.56 min
# GML Cn: 18
# PHE Cn: 0
# TRP Cn: 0
# Charge: 1
# Ion mode: +
# Adduct:
#
# MSMS spectra
# ------------
# Note: This MS/MS spectra has not been curated or checked manually. It is the raw-spectra exported from the DDA-MS/MS acquisition.
#
MZ	Intensity	NormalizedIntensity [%]
52.69806	10978.4	0.2
59.78111	10217.3	0.2
64.58711	10376.5	0.2
66.64498	12762.8	0.3
76.14057	12027.9	0.3
80.08244	11591.6	0.3
182.17944	12457.7	0.3
212.53311	39216.4	0.9
212.54446	23103.6	0.5
217.27661	15855.6	0.3
243.97878	12170.6	0.3
263.12531	22053.9	0.5
304.24521	13521.4	0.3
304.26367	54666.2	1.2
328.63834	12170.7	0.3
333.20306	4579373.0	100.0
351.03964	11120.0	0.2
