# Supplementary material for: Stable Isotope–Assisted Plant Metabolomics: Combination of Global and Tracer-Based Labeling for Enhanced Untargeted Profiling and Compound Annotation
Source: Front Plant Sci. 2019 Oct 25;10:1366. doi: 10.3389/fpls.2019.01366 (PMC6824187; doi:10.3389/fpls.2019.01366)
Supplement: Supplementary Datasheet 1 — Collection of acquired MS/MS fragmentation spectra. [file DataSheet_1.zip › SupportingInformation MSMSSpectra/MSMS_1203_33.tsv]

# Publication
# -----------
# Title: Stable isotope assisted plant metabolomics: Combination of global and tracer based labeling for enhanced untargeted profiling and compound annotation
# Authors: Maria Doppler, Christoph Bueschl, Bernhard Kluger, Andrea Koutnik, Marc Lemmens, Hermann Buerstmayr, Justyna Rechthaler, Rudolf Krska, Gerhard Adam, Rainer Schuhmacher
# Journal: Frontiers in Plant Science, section Plant Metabolism and Chemodiversity
# Submitted: May 2019
#
# Compound
# --------
# ID: 1203_33
# MZ: 309.20747
# RT: 28.56 min
# GML Cn: 18
# PHE Cn: 0
# TRP Cn: 0
# Charge: 1
# Ion mode: -
# Adduct:
#
# MSMS spectra
# ------------
# Note: This MS/MS spectra has not been curated or checked manually. It is the raw-spectra exported from the DDA-MS/MS acquisition.
#
MZ	Intensity	NormalizedIntensity [%]
53.06617	15159.7	0.2
53.85764	17765.1	0.3
57.03401	101913.5	1.6
58.91172	17054.7	0.3
59.01332	98490.1	1.6
59.97893	16949.6	0.3
68.65579	19277.2	0.3
70.64335	21360.9	0.3
71.01348	17931.9	0.3
71.04720	16869.2	0.3
71.04979	32590.7	0.5
73.02901	22613.7	0.4
74.65620	16691.1	0.3
74.92820	18542.0	0.3
75.34136	18032.3	0.3
83.04993	21614.7	0.3
86.77678	17971.9	0.3
97.06575	127178.0	2.0
100.97988	20284.3	0.3
106.19666	17854.1	0.3
111.08137	109684.1	1.8
113.06067	23619.0	0.4
113.09710	101694.6	1.6
115.07622	32932.6	0.5
115.78388	19138.3	0.3
121.10188	25944.0	0.4
123.08128	106600.1	1.7
125.06043	93712.8	1.5
125.09711	454000.6	7.3
126.06867	31743.6	0.5
127.11272	77063.4	1.2
137.09695	114824.5	1.8
139.11264	94523.8	1.5
141.09203	181227.6	2.9
141.12830	36897.6	0.6
143.10753	24694.9	0.4
151.07646	30389.0	0.5
151.11258	20551.6	0.3
153.09177	101371.8	1.6
153.12833	85592.3	1.4
154.09970	21590.3	0.3
155.10753	85100.0	1.4
155.14404	30999.7	0.5
155.57059	17270.2	0.3
165.09247	20120.8	0.3
165.12862	159354.9	2.5
167.10771	26339.9	0.4
167.14374	76973.5	1.2
169.08684	22254.8	0.4
169.12343	29867.8	0.5
171.10258	367681.4	5.9
177.12730	18962.2	0.3
181.12315	210107.0	3.4
183.13881	176169.7	2.8
185.11816	86512.0	1.4
189.48581	20044.7	0.3
193.12308	72461.4	1.2
193.15916	31475.0	0.5
195.13893	114040.2	1.8
197.11818	337685.9	5.4
199.09731	469686.6	7.5
200.10541	472116.9	7.6
201.11302	411735.5	6.6
209.15460	113078.1	1.8
211.13379	256424.5	4.1
211.17015	27967.2	0.4
212.25935	45933.8	0.7
212.27144	86437.6	1.4
213.11290	114257.6	1.8
215.12898	41054.3	0.7
221.11801	22309.2	0.4
221.15471	90942.1	1.5
223.13420	21760.2	0.3
223.17065	24260.3	0.4
225.14940	92019.4	1.5
231.17584	19897.4	0.3
233.15521	20827.3	0.3
240.13646	115677.0	1.8
241.14337	26343.8	0.4
245.54210	19446.5	0.3
247.13643	17324.5	0.3
247.20644	606254.1	9.7
251.16498	85533.5	1.4
263.20102	167496.6	2.7
265.21759	184967.4	3.0
273.18576	278047.9	4.4
281.21231	162992.9	2.6
291.19647	2923810.2	46.8
304.18930	21036.8	0.3
309.20691	6252856.5	100.0
