# Supplementary material for: Stable Isotope–Assisted Plant Metabolomics: Combination of Global and Tracer-Based Labeling for Enhanced Untargeted Profiling and Compound Annotation
Source: Front Plant Sci. 2019 Oct 25;10:1366. doi: 10.3389/fpls.2019.01366 (PMC6824187; doi:10.3389/fpls.2019.01366)
Supplement: Supplementary Datasheet 1 — Collection of acquired MS/MS fragmentation spectra. [file DataSheet_1.zip › SupportingInformation MSMSSpectra/MSMS_1203_34.tsv]

# Publication
# -----------
# Title: Stable isotope assisted plant metabolomics: Combination of global and tracer based labeling for enhanced untargeted profiling and compound annotation
# Authors: Maria Doppler, Christoph Bueschl, Bernhard Kluger, Andrea Koutnik, Marc Lemmens, Hermann Buerstmayr, Justyna Rechthaler, Rudolf Krska, Gerhard Adam, Rainer Schuhmacher
# Journal: Frontiers in Plant Science, section Plant Metabolism and Chemodiversity
# Submitted: May 2019
#
# Compound
# --------
# ID: 1203_34
# MZ: 331.18907
# RT: 28.56 min
# GML Cn: 18
# PHE Cn: 0
# TRP Cn: 0
# Charge: 1
# Ion mode: -
# Adduct:
#
# MSMS spectra
# ------------
# Note: This MS/MS spectra has not been curated or checked manually. It is the raw-spectra exported from the DDA-MS/MS acquisition.
#
MZ	Intensity	NormalizedIntensity [%]
51.02148	1415.7	0.3
62.40569	1316.6	0.3
69.03429	2483.3	0.6
71.01352	19041.7	4.4
72.81046	1215.8	0.3
79.58530	1411.7	0.3
92.92900	8995.2	2.1
97.02937	35426.2	8.1
97.98218	1349.6	0.3
104.35862	1232.2	0.3
104.92908	1740.2	0.4
107.08669	1529.9	0.4
125.06074	2792.1	0.6
125.99345	12668.8	2.9
127.07631	1521.9	0.3
140.06061	1617.4	0.4
141.09227	6987.6	1.6
143.10789	1615.0	0.4
148.91867	8569.7	2.0
152.00929	5475.9	1.3
164.92706	2796.1	0.6
165.01674	19011.7	4.4
173.91539	1331.8	0.3
177.27431	1360.7	0.3
178.02464	23324.0	5.4
181.08461	14156.7	3.2
183.10011	17132.1	3.9
191.03278	10796.2	2.5
193.04787	1600.4	0.4
193.08440	65539.7	15.0
194.05626	1982.7	0.5
194.93796	2162.9	0.5
195.10023	2023.3	0.5
197.07957	2274.8	0.5
203.10602	1443.9	0.3
205.08490	1644.9	0.4
207.10048	2455.6	0.6
209.07903	11941.5	2.7
210.01459	7024.9	1.6
217.26308	1560.5	0.4
219.06366	12918.5	3.0
221.07956	17949.6	4.1
221.20596	1450.4	0.3
222.08725	435940.9	100.0
223.09506	187609.5	43.0
225.07372	1846.3	0.4
227.09010	7239.2	1.7
233.11575	6846.0	1.6
234.08728	3275.1	0.8
237.11041	1881.8	0.4
248.10297	2571.9	0.6
254.07721	8704.9	2.0
261.11069	67363.6	15.5
262.11838	323132.0	74.1
294.10812	7644.8	1.8
301.17886	8656.8	2.0
303.19397	10646.3	2.4
313.17853	18610.6	4.3
319.54825	1417.9	0.3
331.18890	67184.6	15.4
331.24872	10567.8	2.4
