# Supplementary material for: Stable Isotope–Assisted Plant Metabolomics: Combination of Global and Tracer-Based Labeling for Enhanced Untargeted Profiling and Compound Annotation
Source: Front Plant Sci. 2019 Oct 25;10:1366. doi: 10.3389/fpls.2019.01366 (PMC6824187; doi:10.3389/fpls.2019.01366)
Supplement: Supplementary Datasheet 1 — Collection of acquired MS/MS fragmentation spectra. [file DataSheet_1.zip › SupportingInformation MSMSSpectra/MSMS_1203_37.tsv]

# Publication
# -----------
# Title: Stable isotope assisted plant metabolomics: Combination of global and tracer based labeling for enhanced untargeted profiling and compound annotation
# Authors: Maria Doppler, Christoph Bueschl, Bernhard Kluger, Andrea Koutnik, Marc Lemmens, Hermann Buerstmayr, Justyna Rechthaler, Rudolf Krska, Gerhard Adam, Rainer Schuhmacher
# Journal: Frontiers in Plant Science, section Plant Metabolism and Chemodiversity
# Submitted: May 2019
#
# Compound
# --------
# ID: 1203_37
# MZ: 377.19455
# RT: 28.56 min
# GML Cn: 18
# PHE Cn: 0
# TRP Cn: 0
# Charge: 1
# Ion mode: -
# Adduct:
#
# MSMS spectra
# ------------
# Note: This MS/MS spectra has not been curated or checked manually. It is the raw-spectra exported from the DDA-MS/MS acquisition.
#
MZ	Intensity	NormalizedIntensity [%]
50.36071	1543.4	0.6
52.51805	1788.3	0.7
53.23935	1388.6	0.6
54.89999	1577.6	0.6
55.60809	1551.4	0.6
63.59623	1764.9	0.7
69.28274	1580.4	0.6
71.01363	1953.4	0.8
71.04987	2628.7	1.1
71.23433	1610.4	0.6
86.75243	1434.1	0.6
86.91074	1713.2	0.7
97.02954	5907.7	2.4
101.60168	1910.7	0.8
111.08150	11487.2	4.6
123.08154	2013.2	0.8
125.09702	6478.2	2.6
125.99332	2239.5	0.9
128.82117	1658.9	0.7
137.09718	2236.8	0.9
141.09193	2318.4	0.9
143.10699	1936.1	0.8
153.12848	2668.9	1.1
155.10779	2183.1	0.9
162.11346	1994.3	0.8
165.01694	3332.6	1.3
169.12325	2613.1	1.1
171.10271	10444.0	4.2
178.02472	6343.3	2.6
178.35760	1850.0	0.7
181.08473	2821.8	1.1
181.12309	2579.3	1.0
183.10020	7502.3	3.0
183.13890	1808.6	0.7
193.08464	31615.8	12.8
197.11812	35563.5	14.3
199.09766	5869.2	2.4
200.10529	10770.2	4.3
201.11365	3224.2	1.3
207.09991	3691.4	1.5
209.07964	5666.2	2.3
209.15463	16621.4	6.7
211.13356	3757.1	1.5
215.30516	5169.6	2.1
215.31511	1871.6	0.8
219.06378	2754.9	1.1
219.09985	10368.7	4.2
221.07944	3873.8	1.6
221.15416	1970.0	0.8
222.08730	247829.6	100.0
223.09508	96827.4	39.1
225.14961	8732.4	3.5
233.11581	13598.3	5.5
233.15445	3379.2	1.4
247.20628	9104.6	3.7
251.16495	8241.0	3.3
254.07729	7654.4	3.1
261.11060	25063.2	10.1
262.11838	150547.8	60.7
263.20062	3086.7	1.2
268.07993	12758.6	5.1
268.70087	1679.0	0.7
273.14682	2490.3	1.0
273.18533	3212.4	1.3
277.71579	1489.4	0.6
281.21201	2341.1	0.9
282.73801	1778.4	0.7
291.19635	51609.3	20.8
294.10867	3617.3	1.5
301.17834	3083.5	1.2
303.19489	6036.2	2.4
308.11050	2136.6	0.9
309.20697	146533.3	59.1
313.17856	19041.9	7.7
331.18924	112504.7	45.4
387.53799	2125.7	0.9
