# Supplementary material for: Stable Isotope–Assisted Plant Metabolomics: Combination of Global and Tracer-Based Labeling for Enhanced Untargeted Profiling and Compound Annotation
Source: Front Plant Sci. 2019 Oct 25;10:1366. doi: 10.3389/fpls.2019.01366 (PMC6824187; doi:10.3389/fpls.2019.01366)
Supplement: Supplementary Datasheet 1 — Collection of acquired MS/MS fragmentation spectra. [file DataSheet_1.zip › SupportingInformation MSMSSpectra/MSMS_1206_1.tsv]

# Publication
# -----------
# Title: Stable isotope assisted plant metabolomics: Combination of global and tracer based labeling for enhanced untargeted profiling and compound annotation
# Authors: Maria Doppler, Christoph Bueschl, Bernhard Kluger, Andrea Koutnik, Marc Lemmens, Hermann Buerstmayr, Justyna Rechthaler, Rudolf Krska, Gerhard Adam, Rainer Schuhmacher
# Journal: Frontiers in Plant Science, section Plant Metabolism and Chemodiversity
# Submitted: May 2019
#
# Compound
# --------
# ID: 1206_1
# MZ: 307.22683
# RT: 28.62 min
# GML Cn: 18
# PHE Cn: 0
# TRP Cn: 0
# Charge: 1
# Ion mode: +
# Adduct:
#
# MSMS spectra
# ------------
# Note: This MS/MS spectra has not been curated or checked manually. It is the raw-spectra exported from the DDA-MS/MS acquisition.
#
MZ	Intensity	NormalizedIntensity [%]
52.16283	1257.6	0.8
53.03887	1679.8	1.1
53.08198	1360.1	0.9
55.01815	13091.3	8.2
55.05452	27753.7	17.4
55.43801	1209.5	0.8
56.03765	1273.8	0.8
56.97477	1289.2	0.8
57.03376	18480.8	11.6
59.04931	2008.7	1.3
67.05433	45008.3	28.2
69.03358	2605.7	1.6
69.06992	28732.4	18.0
71.04916	19570.2	12.3
73.06476	15059.5	9.4
78.60800	1453.9	0.9
79.05419	38618.2	24.2
80.43336	1216.6	0.8
81.03352	1930.8	1.2
81.06987	64357.5	40.3
82.89841	1506.3	0.9
83.04908	9015.9	5.6
83.08554	18337.9	11.5
85.06476	6991.5	4.4
90.97657	2496.7	1.6
91.05421	35132.2	22.0
93.06987	43592.2	27.3
95.04914	19162.9	12.0
95.08546	43941.9	27.5
97.06477	33411.1	20.9
97.10114	19735.2	12.4
99.08031	6654.5	4.2
102.44614	1574.6	1.0
105.06982	44540.3	27.9
107.04902	9289.8	5.8
107.08548	90752.5	56.9
109.06474	26417.9	16.6
109.10110	18855.8	11.8
111.08031	7391.0	4.6
117.06973	11051.8	6.9
119.08546	49098.6	30.8
121.06467	15527.7	9.7
121.10107	26880.9	16.8
123.08044	18485.5	11.6
123.11679	9208.6	5.8
125.09599	28469.3	17.8
129.06952	1940.2	1.2
131.08543	20329.4	12.7
133.10114	57337.9	35.9
135.08023	13844.5	8.7
135.11678	19022.2	11.9
137.09618	18603.7	11.7
137.13229	2137.9	1.3
139.11177	2305.5	1.4
141.06944	2316.4	1.5
143.08534	2646.7	1.7
145.06429	1635.3	1.0
145.10104	28310.4	17.7
147.11668	40735.0	25.5
149.09608	31155.7	19.5
149.13246	6837.1	4.3
150.96895	1246.6	0.8
151.11163	17630.0	11.0
153.09106	5414.8	3.4
157.10115	7358.4	4.6
159.08022	2645.0	1.7
159.11687	24505.4	15.4
161.09578	2965.4	1.9
161.10635	1358.9	0.9
161.13242	12974.7	8.1
163.07544	1879.1	1.2
163.11168	20490.9	12.8
163.14821	1963.9	1.2
165.09114	5234.2	3.3
165.12735	12287.2	7.7
169.10127	5737.6	3.6
171.11670	8501.7	5.3
173.13217	11467.4	7.2
175.11160	3370.0	2.1
175.14793	2827.7	1.8
177.12726	11147.8	7.0
179.10649	1660.2	1.0
179.14261	1693.1	1.1
181.12202	2332.6	1.5
183.11694	7241.5	4.5
185.13246	7923.7	5.0
187.11194	6618.1	4.1
187.14780	2581.2	1.6
189.12726	2424.4	1.5
191.14259	1775.7	1.1
193.12248	1573.3	1.0
197.13286	4798.2	3.0
201.12680	2737.3	1.7
201.16379	2813.4	1.8
203.12778	6693.0	4.2
203.14285	5918.3	3.7
205.15855	5535.3	3.5
212.32904	1339.1	0.8
212.55145	8678.2	5.4
215.14264	1732.1	1.1
215.17958	2468.2	1.5
219.17398	17138.8	10.7
229.19481	6153.7	3.9
233.18965	2405.7	1.5
233.36476	1366.2	0.9
235.16910	3201.9	2.0
239.17886	15161.9	9.5
247.20557	16955.1	10.6
257.18967	20362.0	12.8
275.20035	159578.1	100.0
279.21021	1447.6	0.9
289.21594	12167.5	7.6
307.15149	2806.6	1.8
307.18716	7963.9	5.0
307.20609	2996.8	1.9
307.22641	81573.4	51.1
329.95023	1644.6	1.0
