# Supplementary material for: Stable Isotope–Assisted Plant Metabolomics: Combination of Global and Tracer-Based Labeling for Enhanced Untargeted Profiling and Compound Annotation
Source: Front Plant Sci. 2019 Oct 25;10:1366. doi: 10.3389/fpls.2019.01366 (PMC6824187; doi:10.3389/fpls.2019.01366)
Supplement: Supplementary Datasheet 1 — Collection of acquired MS/MS fragmentation spectra. [file DataSheet_1.zip › SupportingInformation MSMSSpectra/MSMS_1211_2.tsv]

# Publication
# -----------
# Title: Stable isotope assisted plant metabolomics: Combination of global and tracer based labeling for enhanced untargeted profiling and compound annotation
# Authors: Maria Doppler, Christoph Bueschl, Bernhard Kluger, Andrea Koutnik, Marc Lemmens, Hermann Buerstmayr, Justyna Rechthaler, Rudolf Krska, Gerhard Adam, Rainer Schuhmacher
# Journal: Frontiers in Plant Science, section Plant Metabolism and Chemodiversity
# Submitted: May 2019
#
# Compound
# --------
# ID: 1211_2
# MZ: 313.23745
# RT: 28.66 min
# GML Cn: 18
# PHE Cn: 0
# TRP Cn: 0
# Charge: 1
# Ion mode: +
# Adduct: [M+H]+
#
# MSMS spectra
# ------------
# Note: This MS/MS spectra has not been curated or checked manually. It is the raw-spectra exported from the DDA-MS/MS acquisition.
#
MZ	Intensity	NormalizedIntensity [%]
51.78493	2449.9	2.9
55.05450	18275.6	21.8
57.03374	13625.0	16.3
57.07001	3324.0	4.0
67.05430	41628.6	49.7
69.06989	34516.5	41.2
71.01796	2333.9	2.8
71.04916	38264.1	45.7
79.05419	25207.3	30.1
81.06985	83759.5	100.0
83.08547	21806.0	26.0
85.06480	9769.9	11.7
91.05426	13625.9	16.3
93.06978	39289.6	46.9
95.08546	75208.5	89.8
97.06476	19575.7	23.4
97.10115	11445.1	13.7
99.08052	4007.8	4.8
105.06990	15178.0	18.1
107.08544	39963.1	47.7
109.06493	2614.2	3.1
109.10106	28686.6	34.2
111.08040	14503.3	17.3
113.09620	2895.0	3.5
115.07548	16126.2	19.3
117.06981	3901.4	4.7
119.08546	16749.4	20.0
121.10109	50746.6	60.6
123.08049	10266.0	12.3
123.11675	3140.9	3.7
125.09610	4049.8	4.8
129.06982	2750.8	3.3
131.08568	21252.1	25.4
133.10115	21044.8	25.1
135.08066	3850.8	4.6
135.11679	36201.9	43.2
137.09595	8136.7	9.7
145.10114	13309.2	15.9
147.11665	18569.3	22.2
149.09660	3474.2	4.1
149.13254	31394.7	37.5
151.11157	3291.9	3.9
159.11668	10154.2	12.1
161.13234	11715.8	14.0
163.14816	11966.1	14.3
165.12718	2710.8	3.2
171.11642	3289.1	3.9
173.13248	53689.9	64.1
175.14786	3573.1	4.3
185.13275	3392.9	4.1
186.49745	2526.1	3.0
187.14828	12643.3	15.1
189.16380	3999.9	4.8
191.14310	22441.0	26.8
194.44749	2130.3	2.5
195.13776	2642.5	3.2
205.15836	4323.6	5.2
207.17485	2969.9	3.5
209.15350	18757.7	22.4
212.49168	5601.9	6.7
212.50334	10018.7	12.0
241.19547	10614.0	12.7
248.65565	2425.2	2.9
259.20541	12222.5	14.6
277.21616	48259.4	57.6
283.03021	8126.1	9.7
295.22708	9589.0	11.4
299.06146	27219.8	32.5
304.26080	10711.4	12.8
313.23523	2927.0	3.5
326.29715	2205.2	2.6
