# Supplementary material for: Stable Isotope–Assisted Plant Metabolomics: Combination of Global and Tracer-Based Labeling for Enhanced Untargeted Profiling and Compound Annotation
Source: Front Plant Sci. 2019 Oct 25;10:1366. doi: 10.3389/fpls.2019.01366 (PMC6824187; doi:10.3389/fpls.2019.01366)
Supplement: Supplementary Datasheet 1 — Collection of acquired MS/MS fragmentation spectra. [file DataSheet_1.zip › SupportingInformation MSMSSpectra/MSMS_1220_1.tsv]

# Publication
# -----------
# Title: Stable isotope assisted plant metabolomics: Combination of global and tracer based labeling for enhanced untargeted profiling and compound annotation
# Authors: Maria Doppler, Christoph Bueschl, Bernhard Kluger, Andrea Koutnik, Marc Lemmens, Hermann Buerstmayr, Justyna Rechthaler, Rudolf Krska, Gerhard Adam, Rainer Schuhmacher
# Journal: Frontiers in Plant Science, section Plant Metabolism and Chemodiversity
# Submitted: May 2019
#
# Compound
# --------
# ID: 1220_1
# MZ: 241.21626
# RT: 28.78 min
# GML Cn: 15
# PHE Cn: 0
# TRP Cn: 0
# Charge: 1
# Ion mode: +
# Adduct:
#
# MSMS spectra
# ------------
# Note: This MS/MS spectra has not been curated or checked manually. It is the raw-spectra exported from the DDA-MS/MS acquisition.
#
MZ	Intensity	NormalizedIntensity [%]
55.05451	71216.5	16.3
57.03374	32841.5	7.5
57.06873	1821.0	0.4
57.07014	38020.8	8.7
58.06531	9569.1	2.2
59.04939	10351.9	2.4
59.61455	1369.5	0.3
61.41931	1686.7	0.4
65.03871	1869.2	0.4
67.05433	97892.4	22.4
67.82209	1490.4	0.3
67.96809	1614.6	0.4
69.06995	108142.0	24.7
71.04919	59500.7	13.6
71.08552	9110.5	2.1
72.09828	1351.2	0.3
73.06476	1600.1	0.4
79.05427	25238.9	5.8
79.39861	1629.4	0.4
81.06986	173114.4	39.6
83.08549	84772.4	19.4
85.06478	40236.8	9.2
85.10096	2809.6	0.6
88.63043	1288.5	0.3
91.05414	1617.4	0.4
93.06988	52792.8	12.1
95.08549	164262.6	37.6
97.06474	2237.3	0.5
97.09768	2712.0	0.6
97.10114	49088.4	11.2
99.08037	12884.8	2.9
100.11178	1471.8	0.3
107.08550	53680.8	12.3
109.10117	137359.2	31.4
111.08046	2139.9	0.5
111.11690	10564.4	2.4
113.09598	8791.1	2.0
113.83218	1323.2	0.3
114.15044	1415.3	0.3
117.13527	1522.6	0.3
121.10110	45034.8	10.3
123.11676	98432.6	22.5
125.09618	1731.6	0.4
125.13219	2027.7	0.5
127.11189	10181.9	2.3
129.30788	1470.7	0.3
135.11674	72746.6	16.6
137.13260	15677.0	3.6
137.13785	2098.6	0.5
139.11192	1826.4	0.4
140.76529	1433.9	0.3
141.12726	7482.5	1.7
145.10101	1972.8	0.5
149.13246	65538.2	15.0
151.14806	2413.0	0.6
159.11676	2021.7	0.5
163.14810	22842.2	5.2
165.16406	5192.4	1.2
173.13254	2197.1	0.5
184.20573	1786.3	0.4
185.15363	1670.1	0.4
185.20955	2135.7	0.5
201.89526	1368.7	0.3
202.88588	1483.8	0.3
205.19499	34432.3	7.9
211.87617	8415.0	1.9
211.88838	3961.1	0.9
223.20613	2378.5	0.5
241.10442	6965.1	1.6
241.21599	437061.4	100.0
