# Supplementary material for: Stable Isotope–Assisted Plant Metabolomics: Combination of Global and Tracer-Based Labeling for Enhanced Untargeted Profiling and Compound Annotation
Source: Front Plant Sci. 2019 Oct 25;10:1366. doi: 10.3389/fpls.2019.01366 (PMC6824187; doi:10.3389/fpls.2019.01366)
Supplement: Supplementary Datasheet 1 — Collection of acquired MS/MS fragmentation spectra. [file DataSheet_1.zip › SupportingInformation MSMSSpectra/MSMS_1225_1.tsv]

# Publication
# -----------
# Title: Stable isotope assisted plant metabolomics: Combination of global and tracer based labeling for enhanced untargeted profiling and compound annotation
# Authors: Maria Doppler, Christoph Bueschl, Bernhard Kluger, Andrea Koutnik, Marc Lemmens, Hermann Buerstmayr, Justyna Rechthaler, Rudolf Krska, Gerhard Adam, Rainer Schuhmacher
# Journal: Frontiers in Plant Science, section Plant Metabolism and Chemodiversity
# Submitted: May 2019
#
# Compound
# --------
# ID: 1225_1
# MZ: 193.15888
# RT: 28.91 min
# GML Cn: 13
# PHE Cn: 0
# TRP Cn: 0
# Charge: 1
# Ion mode: +
# Adduct:
#
# MSMS spectra
# ------------
# Note: This MS/MS spectra has not been curated or checked manually. It is the raw-spectra exported from the DDA-MS/MS acquisition.
#
MZ	Intensity	NormalizedIntensity [%]
52.61945	2510.3	0.4
55.05449	33770.2	5.0
55.17318	3160.0	0.5
57.07005	15695.4	2.3
58.58146	2950.8	0.4
59.04936	4152.2	0.6
59.71127	2892.8	0.4
62.12562	2843.4	0.4
67.05422	20772.4	3.1
69.06989	122836.0	18.2
69.09747	2535.6	0.4
71.04914	85368.3	12.6
73.96272	2718.3	0.4
79.05414	11213.3	1.7
81.06984	65884.5	9.8
83.04915	4099.8	0.6
83.08543	18681.1	2.8
83.69032	3280.2	0.5
85.06474	54071.1	8.0
85.48688	2538.1	0.4
91.05415	4945.3	0.7
92.25786	2579.0	0.4
93.06668	4287.8	0.6
93.06983	98677.9	14.6
93.68074	2515.7	0.4
95.04906	109574.6	16.2
95.08224	4862.5	0.7
95.08543	89826.3	13.3
95.15171	2847.6	0.4
97.06471	22355.9	3.3
97.10117	70372.3	10.4
97.54455	2429.9	0.4
99.08027	32298.2	4.8
104.96986	2882.8	0.4
105.06985	40344.4	6.0
107.08545	140847.0	20.9
109.06473	414012.4	61.3
109.10107	81249.8	12.0
111.08028	38188.5	5.7
111.11665	19508.7	2.9
119.08543	115850.1	17.2
119.09007	2630.5	0.4
121.10111	48464.3	7.2
123.08012	23617.7	3.5
123.11668	131958.3	19.5
125.09616	3615.4	0.5
127.36668	2557.9	0.4
133.10100	112773.4	16.7
133.10640	5523.9	0.8
135.11665	214636.4	31.8
137.09593	83140.5	12.3
147.11674	18625.8	2.8
149.13239	77976.6	11.5
150.10374	3330.7	0.5
150.94344	2951.0	0.4
151.11171	27297.6	4.0
151.14783	10783.2	1.6
157.17606	2916.5	0.4
161.80995	2735.3	0.4
175.14799	322893.5	47.8
187.77237	2854.7	0.4
189.51988	3407.6	0.5
193.12181	14309.5	2.1
193.15860	675151.4	100.0
212.33214	2752.5	0.4
