# Supplementary material for: Stable Isotope–Assisted Plant Metabolomics: Combination of Global and Tracer-Based Labeling for Enhanced Untargeted Profiling and Compound Annotation
Source: Front Plant Sci. 2019 Oct 25;10:1366. doi: 10.3389/fpls.2019.01366 (PMC6824187; doi:10.3389/fpls.2019.01366)
Supplement: Supplementary Datasheet 1 — Collection of acquired MS/MS fragmentation spectra. [file DataSheet_1.zip › SupportingInformation MSMSSpectra/MSMS_1226_1.tsv]

# Publication
# -----------
# Title: Stable isotope assisted plant metabolomics: Combination of global and tracer based labeling for enhanced untargeted profiling and compound annotation
# Authors: Maria Doppler, Christoph Bueschl, Bernhard Kluger, Andrea Koutnik, Marc Lemmens, Hermann Buerstmayr, Justyna Rechthaler, Rudolf Krska, Gerhard Adam, Rainer Schuhmacher
# Journal: Frontiers in Plant Science, section Plant Metabolism and Chemodiversity
# Submitted: May 2019
#
# Compound
# --------
# ID: 1226_1
# MZ: 331.18814
# RT: 28.92 min
# GML Cn: 18
# PHE Cn: 0
# TRP Cn: 0
# Charge: 1
# Ion mode: +
# Adduct:
#
# MSMS spectra
# ------------
# Note: This MS/MS spectra has not been curated or checked manually. It is the raw-spectra exported from the DDA-MS/MS acquisition.
#
MZ	Intensity	NormalizedIntensity [%]
63.79219	1245.1	0.7
74.10924	1397.5	0.7
79.63528	1292.8	0.7
83.75366	1252.1	0.7
95.19525	1190.2	0.6
98.98412	2628.6	1.4
112.57564	1405.5	0.7
133.25493	1384.0	0.7
184.97400	1212.2	0.6
198.36032	1203.1	0.6
207.30588	1332.3	0.7
212.57616	9263.2	4.9
230.49202	1393.4	0.7
244.14281	1632.0	0.9
288.89307	1318.3	0.7
299.16187	8255.8	4.3
305.06305	1356.8	0.7
315.04977	9577.0	5.0
331.05856	1538.2	0.8
331.08075	44088.2	23.1
331.18765	190526.5	100.0
331.48642	1495.3	0.8
332.19055	1960.4	1.0
