# Supplementary material for: Stable Isotope–Assisted Plant Metabolomics: Combination of Global and Tracer-Based Labeling for Enhanced Untargeted Profiling and Compound Annotation
Source: Front Plant Sci. 2019 Oct 25;10:1366. doi: 10.3389/fpls.2019.01366 (PMC6824187; doi:10.3389/fpls.2019.01366)
Supplement: Supplementary Datasheet 1 — Collection of acquired MS/MS fragmentation spectra. [file DataSheet_1.zip › SupportingInformation MSMSSpectra/MSMS_1234_1.tsv]

# Publication
# -----------
# Title: Stable isotope assisted plant metabolomics: Combination of global and tracer based labeling for enhanced untargeted profiling and compound annotation
# Authors: Maria Doppler, Christoph Bueschl, Bernhard Kluger, Andrea Koutnik, Marc Lemmens, Hermann Buerstmayr, Justyna Rechthaler, Rudolf Krska, Gerhard Adam, Rainer Schuhmacher
# Journal: Frontiers in Plant Science, section Plant Metabolism and Chemodiversity
# Submitted: May 2019
#
# Compound
# --------
# ID: 1234_1
# MZ: 293.21108
# RT: 29.16 min
# GML Cn: 18
# PHE Cn: 0
# TRP Cn: 0
# Charge: 1
# Ion mode: +
# Adduct: [M+H]+
#
# MSMS spectra
# ------------
# Note: This MS/MS spectra has not been curated or checked manually. It is the raw-spectra exported from the DDA-MS/MS acquisition.
#
MZ	Intensity	NormalizedIntensity [%]
52.50224	9226.4	0.4
53.03916	11316.0	0.4
55.01832	47172.8	1.8
55.05447	197732.5	7.7
57.03391	38693.1	1.5
57.07022	19903.2	0.8
61.13155	12261.3	0.5
66.52595	9545.5	0.4
67.05430	314910.4	12.2
69.03366	21316.5	0.8
69.06989	437081.8	16.9
71.04935	62439.7	2.4
71.08581	15329.0	0.6
79.05417	173106.3	6.7
81.03394	11249.9	0.4
81.06980	404569.2	15.7
83.04901	108717.2	4.2
83.08539	121605.6	4.7
85.06493	41603.5	1.6
91.05419	188534.9	7.3
91.05680	9060.8	0.4
92.45892	10194.7	0.4
93.06982	345695.5	13.4
95.04908	92887.9	3.6
95.08537	297639.5	11.5
97.06467	74926.9	2.9
97.10102	72721.8	2.8
99.08049	14051.2	0.5
105.06979	375178.5	14.5
107.04897	104098.5	4.0
107.08542	279949.5	10.8
107.08908	11512.5	0.4
109.06467	182174.9	7.1
109.10107	159082.9	6.2
111.08057	52353.3	2.0
117.06971	81061.9	3.1
119.08545	290715.3	11.3
121.06462	143265.2	5.5
121.10110	189538.2	7.3
123.08019	97530.4	3.8
123.11692	69954.3	2.7
125.09600	17067.9	0.7
125.24850	11626.4	0.5
129.06955	12618.9	0.5
131.08539	289827.6	11.2
133.06496	56994.2	2.2
133.10100	465834.2	18.0
133.10623	18944.9	0.7
135.08049	89592.6	3.5
135.11664	137193.2	5.3
137.09618	67212.9	2.6
141.06972	18487.2	0.7
143.08565	49366.7	1.9
145.06491	21816.1	0.8
145.10101	244482.3	9.5
147.07997	70834.3	2.7
147.11671	352054.9	13.6
149.09586	134182.0	5.2
149.13258	62211.5	2.4
151.11172	218645.4	8.5
157.10117	64560.8	2.5
159.08054	49646.2	1.9
159.11667	177839.9	6.9
161.09592	92141.9	3.6
161.13255	108035.5	4.2
163.11163	171144.0	6.6
163.14841	20906.5	0.8
165.12737	43985.4	1.7
169.10104	44177.9	1.7
171.11691	46357.3	1.8
173.09616	60270.9	2.3
173.13251	170217.0	6.6
175.11194	65018.9	2.5
177.12747	48116.9	1.9
179.14307	18739.8	0.7
183.11674	68919.2	2.7
187.11176	92227.4	3.6
187.14810	24255.3	0.9
189.12721	39468.3	1.5
191.14275	89731.4	3.5
193.12285	11928.4	0.5
197.13255	47280.5	1.8
201.12711	100536.8	3.9
203.14272	19044.2	0.7
205.19499	20402.9	0.8
207.13742	91324.7	3.5
212.17180	49834.8	1.9
212.18369	23753.2	0.9
213.16367	12290.8	0.5
215.14311	19302.5	0.7
215.17949	71723.0	2.8
216.00659	11520.8	0.4
217.15869	13191.9	0.5
219.13788	189606.8	7.3
219.39706	9757.5	0.4
221.15366	15303.9	0.6
229.15891	12596.1	0.5
229.19476	51594.0	2.0
231.17451	17264.2	0.7
233.19009	40076.2	1.6
237.14828	12642.9	0.5
239.17905	101347.1	3.9
247.20557	123154.1	4.8
257.18967	397579.4	15.4
275.20020	2582575.2	100.0
293.21060	825990.2	32.0
293.22974	16193.4	0.6
304.26471	48950.2	1.9
