# Supplementary material for: Stable Isotope–Assisted Plant Metabolomics: Combination of Global and Tracer-Based Labeling for Enhanced Untargeted Profiling and Compound Annotation
Source: Front Plant Sci. 2019 Oct 25;10:1366. doi: 10.3389/fpls.2019.01366 (PMC6824187; doi:10.3389/fpls.2019.01366)
Supplement: Supplementary Datasheet 1 — Collection of acquired MS/MS fragmentation spectra. [file DataSheet_1.zip › SupportingInformation MSMSSpectra/MSMS_1234_10.tsv]

# Publication
# -----------
# Title: Stable isotope assisted plant metabolomics: Combination of global and tracer based labeling for enhanced untargeted profiling and compound annotation
# Authors: Maria Doppler, Christoph Bueschl, Bernhard Kluger, Andrea Koutnik, Marc Lemmens, Hermann Buerstmayr, Justyna Rechthaler, Rudolf Krska, Gerhard Adam, Rainer Schuhmacher
# Journal: Frontiers in Plant Science, section Plant Metabolism and Chemodiversity
# Submitted: May 2019
#
# Compound
# --------
# ID: 1234_10
# MZ: 291.19696
# RT: 29.16 min
# GML Cn: 18
# PHE Cn: 0
# TRP Cn: 0
# Charge: 1
# Ion mode: -
# Adduct: [M-H]-
#
# MSMS spectra
# ------------
# Note: This MS/MS spectra has not been curated or checked manually. It is the raw-spectra exported from the DDA-MS/MS acquisition.
#
MZ	Intensity	NormalizedIntensity [%]
59.01331	3904.2	0.2
63.87950	3125.7	0.2
64.74471	3292.9	0.2
65.23780	3864.6	0.2
65.72376	3769.1	0.2
70.32829	2861.3	0.2
75.16048	3117.0	0.2
77.46609	3017.8	0.2
83.05006	5699.4	0.3
84.22018	3450.2	0.2
113.06060	3789.3	0.2
119.04992	3504.0	0.2
121.10204	4683.7	0.3
125.06059	7031.4	0.4
125.09705	4254.4	0.3
148.08914	35509.0	2.1
149.09689	5343.4	0.3
150.10480	29693.5	1.8
151.11261	14106.7	0.8
163.11272	19182.8	1.1
165.12834	459098.7	27.1
175.11256	13341.0	0.8
176.12057	14028.2	0.8
177.12801	14054.9	0.8
185.11775	4008.2	0.2
189.12900	3451.1	0.2
191.14400	15780.7	0.9
217.15926	6520.1	0.4
217.24704	5671.0	0.3
245.19139	4254.5	0.3
247.20645	310602.9	18.3
273.18591	177230.6	10.5
291.19644	1695709.6	100.0
