# Supplementary material for: Stable Isotope–Assisted Plant Metabolomics: Combination of Global and Tracer-Based Labeling for Enhanced Untargeted Profiling and Compound Annotation
Source: Front Plant Sci. 2019 Oct 25;10:1366. doi: 10.3389/fpls.2019.01366 (PMC6824187; doi:10.3389/fpls.2019.01366)
Supplement: Supplementary Datasheet 1 — Collection of acquired MS/MS fragmentation spectra. [file DataSheet_1.zip › SupportingInformation MSMSSpectra/MSMS_1234_4.tsv]

# Publication
# -----------
# Title: Stable isotope assisted plant metabolomics: Combination of global and tracer based labeling for enhanced untargeted profiling and compound annotation
# Authors: Maria Doppler, Christoph Bueschl, Bernhard Kluger, Andrea Koutnik, Marc Lemmens, Hermann Buerstmayr, Justyna Rechthaler, Rudolf Krska, Gerhard Adam, Rainer Schuhmacher
# Journal: Frontiers in Plant Science, section Plant Metabolism and Chemodiversity
# Submitted: May 2019
#
# Compound
# --------
# ID: 1234_4
# MZ: 315.19322
# RT: 29.16 min
# GML Cn: 18
# PHE Cn: 0
# TRP Cn: 0
# Charge: 1
# Ion mode: +
# Adduct: [M+Na]+
#
# MSMS spectra
# ------------
# Note: This MS/MS spectra has not been curated or checked manually. It is the raw-spectra exported from the DDA-MS/MS acquisition.
#
MZ	Intensity	NormalizedIntensity [%]
54.54005	4674.8	0.3
56.31751	4697.2	0.3
60.04460	8357.7	0.6
65.76289	4519.5	0.3
66.05219	4039.1	0.3
69.59412	4405.7	0.3
79.24887	4874.5	0.4
104.09722	4438.0	0.3
112.28487	4802.8	0.3
127.72477	4541.7	0.3
129.19145	4279.6	0.3
157.30940	5084.2	0.4
171.24951	5146.6	0.4
175.71147	4267.2	0.3
211.07562	51773.8	3.8
235.97745	4853.7	0.4
301.05765	7001.7	0.5
304.25797	34378.4	2.5
315.19272	1380181.6	100.0
316.19720	16575.0	1.2
