# Supplementary material for: Stable Isotope–Assisted Plant Metabolomics: Combination of Global and Tracer-Based Labeling for Enhanced Untargeted Profiling and Compound Annotation
Source: Front Plant Sci. 2019 Oct 25;10:1366. doi: 10.3389/fpls.2019.01366 (PMC6824187; doi:10.3389/fpls.2019.01366)
Supplement: Supplementary Datasheet 1 — Collection of acquired MS/MS fragmentation spectra. [file DataSheet_1.zip › SupportingInformation MSMSSpectra/MSMS_1243_1.tsv]

# Publication
# -----------
# Title: Stable isotope assisted plant metabolomics: Combination of global and tracer based labeling for enhanced untargeted profiling and compound annotation
# Authors: Maria Doppler, Christoph Bueschl, Bernhard Kluger, Andrea Koutnik, Marc Lemmens, Hermann Buerstmayr, Justyna Rechthaler, Rudolf Krska, Gerhard Adam, Rainer Schuhmacher
# Journal: Frontiers in Plant Science, section Plant Metabolism and Chemodiversity
# Submitted: May 2019
#
# Compound
# --------
# ID: 1243_1
# MZ: 421.25646
# RT: 29.32 min
# GML Cn: 21
# PHE Cn: 0
# TRP Cn: 0
# Charge: 1
# Ion mode: +
# Adduct:
#
# MSMS spectra
# ------------
# Note: This MS/MS spectra has not been curated or checked manually. It is the raw-spectra exported from the DDA-MS/MS acquisition.
#
MZ	Intensity	NormalizedIntensity [%]
58.99567	1158.0	0.2
66.56286	1697.5	0.3
70.92825	1236.5	0.2
75.01789	1312.8	0.2
90.09158	1353.1	0.2
90.97649	1679.6	0.3
101.81424	1233.2	0.2
104.23298	1369.5	0.2
108.91129	1347.2	0.2
109.33107	1344.8	0.2
111.60172	1278.1	0.2
136.08672	1208.0	0.2
169.04724	1558.7	0.2
208.91641	1533.5	0.2
212.42519	10860.8	1.6
263.20004	1974.6	0.3
264.08682	1551.0	0.2
265.14105	5203.5	0.8
279.15662	3017.5	0.5
289.78882	1412.3	0.2
307.15100	1982.0	0.3
309.16678	1822.3	0.3
337.16190	15247.9	2.3
347.21881	10282.5	1.5
352.18573	7271.6	1.1
395.78226	1469.7	0.2
421.25558	668863.0	100.0
422.25928	8376.7	1.3
