# Supplementary material for: Stable Isotope–Assisted Plant Metabolomics: Combination of Global and Tracer-Based Labeling for Enhanced Untargeted Profiling and Compound Annotation
Source: Front Plant Sci. 2019 Oct 25;10:1366. doi: 10.3389/fpls.2019.01366 (PMC6824187; doi:10.3389/fpls.2019.01366)
Supplement: Supplementary Datasheet 1 — Collection of acquired MS/MS fragmentation spectra. [file DataSheet_1.zip › SupportingInformation MSMSSpectra/MSMS_1263_3.tsv]

# Publication
# -----------
# Title: Stable isotope assisted plant metabolomics: Combination of global and tracer based labeling for enhanced untargeted profiling and compound annotation
# Authors: Maria Doppler, Christoph Bueschl, Bernhard Kluger, Andrea Koutnik, Marc Lemmens, Hermann Buerstmayr, Justyna Rechthaler, Rudolf Krska, Gerhard Adam, Rainer Schuhmacher
# Journal: Frontiers in Plant Science, section Plant Metabolism and Chemodiversity
# Submitted: May 2019
#
# Compound
# --------
# ID: 1263_3
# MZ: 438.26991
# RT: 29.52 min
# GML Cn: 20
# PHE Cn: 0
# TRP Cn: 0
# Charge: 1
# Ion mode: +
# Adduct: [M+NH4]+
#
# MSMS spectra
# ------------
# Note: This MS/MS spectra has not been curated or checked manually. It is the raw-spectra exported from the DDA-MS/MS acquisition.
#
MZ	Intensity	NormalizedIntensity [%]
53.03888	3462.5	1.2
55.01813	17633.7	6.2
56.67839	1335.2	0.5
57.03367	9508.5	3.3
57.06991	1611.5	0.6
61.02856	10931.7	3.8
68.32613	1442.3	0.5
69.03353	75633.9	26.6
69.51997	1469.6	0.5
71.04913	9119.2	3.2
73.02839	16205.1	5.7
81.03346	32967.2	11.6
81.91704	1512.4	0.5
85.02835	284801.8	100.0
85.39661	1253.1	0.4
87.00763	69242.0	24.3
87.46250	1564.2	0.5
91.03886	1793.3	0.6
96.80824	1368.6	0.5
97.02835	73739.7	25.9
99.04396	37528.4	13.2
101.02348	1725.7	0.6
105.01819	187276.5	65.8
108.04418	3184.6	1.1
109.02836	80942.8	28.4
112.91470	1472.9	0.5
126.05466	2428.7	0.9
127.03887	213950.9	75.1
129.01826	9097.8	3.2
145.04939	65018.4	22.8
147.02890	7824.2	2.7
159.02873	44713.0	15.7
159.03593	2417.1	0.8
164.94077	1236.9	0.4
189.03934	9451.9	3.3
189.15591	1553.1	0.5
205.17474	1529.0	0.5
211.73447	6392.4	2.2
211.74664	3311.4	1.2
213.03926	5478.9	1.9
230.06696	1771.1	0.6
230.10596	1667.8	0.6
231.04968	37550.5	13.2
249.06027	6368.2	2.2
262.82266	1348.0	0.5
328.82651	1478.4	0.5
335.87372	1886.0	0.7
452.79486	1375.5	0.5
