# Supplementary material for: Stable Isotope–Assisted Plant Metabolomics: Combination of Global and Tracer-Based Labeling for Enhanced Untargeted Profiling and Compound Annotation
Source: Front Plant Sci. 2019 Oct 25;10:1366. doi: 10.3389/fpls.2019.01366 (PMC6824187; doi:10.3389/fpls.2019.01366)
Supplement: Supplementary Datasheet 1 — Collection of acquired MS/MS fragmentation spectra. [file DataSheet_1.zip › SupportingInformation MSMSSpectra/MSMS_1263_4.tsv]

# Publication
# -----------
# Title: Stable isotope assisted plant metabolomics: Combination of global and tracer based labeling for enhanced untargeted profiling and compound annotation
# Authors: Maria Doppler, Christoph Bueschl, Bernhard Kluger, Andrea Koutnik, Marc Lemmens, Hermann Buerstmayr, Justyna Rechthaler, Rudolf Krska, Gerhard Adam, Rainer Schuhmacher
# Journal: Frontiers in Plant Science, section Plant Metabolism and Chemodiversity
# Submitted: May 2019
#
# Compound
# --------
# ID: 1263_4
# MZ: 443.22507
# RT: 29.52 min
# GML Cn: 20
# PHE Cn: 0
# TRP Cn: 0
# Charge: 1
# Ion mode: +
# Adduct: [M+Na]+
#
# MSMS spectra
# ------------
# Note: This MS/MS spectra has not been curated or checked manually. It is the raw-spectra exported from the DDA-MS/MS acquisition.
#
MZ	Intensity	NormalizedIntensity [%]
72.88636	1193.8	0.4
73.25912	1258.1	0.5
74.16883	1319.1	0.5
88.68347	1461.4	0.5
90.97656	2178.1	0.8
119.60809	1240.7	0.5
127.00003	2124.9	0.8
144.33258	1362.3	0.5
145.03384	1352.8	0.5
163.73869	1303.8	0.5
167.03151	1412.0	0.5
173.64163	1401.0	0.5
185.04207	1561.3	0.6
187.00830	2481.6	0.9
191.09441	1403.1	0.5
194.47061	1333.5	0.5
206.21254	1254.7	0.5
210.90567	1355.6	0.5
217.21933	2143.7	0.8
227.05191	4613.9	1.7
271.04230	14493.8	5.3
289.05304	3197.7	1.2
338.55560	1560.0	0.6
357.22470	12405.5	4.5
381.22543	2978.2	1.1
399.23499	80635.2	29.4
443.22449	273831.0	100.0
