# Supplementary material for: Stable Isotope–Assisted Plant Metabolomics: Combination of Global and Tracer-Based Labeling for Enhanced Untargeted Profiling and Compound Annotation
Source: Front Plant Sci. 2019 Oct 25;10:1366. doi: 10.3389/fpls.2019.01366 (PMC6824187; doi:10.3389/fpls.2019.01366)
Supplement: Supplementary Datasheet 1 — Collection of acquired MS/MS fragmentation spectra. [file DataSheet_1.zip › SupportingInformation MSMSSpectra/MSMS_1263_5.tsv]

# Publication
# -----------
# Title: Stable isotope assisted plant metabolomics: Combination of global and tracer based labeling for enhanced untargeted profiling and compound annotation
# Authors: Maria Doppler, Christoph Bueschl, Bernhard Kluger, Andrea Koutnik, Marc Lemmens, Hermann Buerstmayr, Justyna Rechthaler, Rudolf Krska, Gerhard Adam, Rainer Schuhmacher
# Journal: Frontiers in Plant Science, section Plant Metabolism and Chemodiversity
# Submitted: May 2019
#
# Compound
# --------
# ID: 1263_5
# MZ: 421.24442
# RT: 29.52 min
# GML Cn: 19
# PHE Cn: 0
# TRP Cn: 0
# Charge: 1
# Ion mode: -
# Adduct:
#
# MSMS spectra
# ------------
# Note: This MS/MS spectra has not been curated or checked manually. It is the raw-spectra exported from the DDA-MS/MS acquisition.
#
MZ	Intensity	NormalizedIntensity [%]
50.78799	1451.1	13.5
51.13526	1600.2	14.9
53.48030	1350.7	12.6
57.82588	1213.3	11.3
59.19648	1340.8	12.5
60.95552	1423.9	13.3
68.47549	1700.7	15.8
73.88197	1123.3	10.5
89.35947	1285.4	12.0
91.81007	1110.8	10.3
104.92413	1333.0	12.4
105.28455	1558.3	14.5
150.51616	1422.0	13.2
151.41673	1344.8	12.5
161.07654	1264.1	11.8
162.30647	1132.8	10.6
179.56352	1366.0	12.7
187.59915	1311.6	12.2
212.23087	10736.4	100.0
212.49409	1283.5	12.0
247.69113	1441.0	13.4
304.18881	1474.3	13.7
348.97034	1361.8	12.7
384.91324	1288.7	12.0
