# Supplementary material for: Stable Isotope–Assisted Plant Metabolomics: Combination of Global and Tracer-Based Labeling for Enhanced Untargeted Profiling and Compound Annotation
Source: Front Plant Sci. 2019 Oct 25;10:1366. doi: 10.3389/fpls.2019.01366 (PMC6824187; doi:10.3389/fpls.2019.01366)
Supplement: Supplementary Datasheet 1 — Collection of acquired MS/MS fragmentation spectra. [file DataSheet_1.zip › SupportingInformation MSMSSpectra/MSMS_1267_1.tsv]

# Publication
# -----------
# Title: Stable isotope assisted plant metabolomics: Combination of global and tracer based labeling for enhanced untargeted profiling and compound annotation
# Authors: Maria Doppler, Christoph Bueschl, Bernhard Kluger, Andrea Koutnik, Marc Lemmens, Hermann Buerstmayr, Justyna Rechthaler, Rudolf Krska, Gerhard Adam, Rainer Schuhmacher
# Journal: Frontiers in Plant Science, section Plant Metabolism and Chemodiversity
# Submitted: May 2019
#
# Compound
# --------
# ID: 1267_1
# MZ: 225.22132
# RT: 29.55 min
# GML Cn: 15
# PHE Cn: 0
# TRP Cn: 0
# Charge: 1
# Ion mode: +
# Adduct:
#
# MSMS spectra
# ------------
# Note: This MS/MS spectra has not been curated or checked manually. It is the raw-spectra exported from the DDA-MS/MS acquisition.
#
MZ	Intensity	NormalizedIntensity [%]
51.88881	1076.8	0.9
53.03901	1496.9	1.3
54.41121	1274.3	1.1
55.05450	24899.4	21.1
56.36559	1151.8	1.0
57.03376	7763.6	6.6
57.07014	18543.2	15.7
58.89023	1300.6	1.1
59.04939	1333.7	1.1
59.45798	1146.1	1.0
63.67673	1155.6	1.0
66.50063	1165.0	1.0
67.05431	34266.9	29.0
69.06994	73112.6	61.9
71.04915	13374.5	11.3
71.08556	7545.8	6.4
79.05423	1689.3	1.4
79.44642	1209.1	1.0
80.29688	1209.4	1.0
81.03357	4746.2	4.0
81.06985	68874.6	58.3
83.04903	2108.2	1.8
83.08547	67070.5	56.8
85.02837	1280.1	1.1
85.06482	8294.1	7.0
85.10113	5815.4	4.9
85.49870	1319.1	1.1
90.97642	1219.4	1.0
91.05431	2225.9	1.9
93.06972	1900.1	1.6
95.04918	1426.5	1.2
95.08547	118117.2	100.0
97.10118	31114.1	26.3
100.11208	2707.1	2.3
102.10117	1092.8	0.9
105.03348	1742.9	1.5
105.06988	2158.1	1.8
109.10114	69188.9	58.6
111.08048	1621.7	1.4
111.11671	12673.8	10.7
113.09566	1645.6	1.4
115.50902	1237.0	1.0
115.96654	1451.1	1.2
119.04924	12375.8	10.5
119.08552	2145.9	1.8
121.10138	1836.6	1.6
122.06840	1466.2	1.2
123.08024	1708.6	1.4
123.11677	27865.7	23.6
133.06491	2973.9	2.5
137.13235	9049.4	7.7
143.14296	2709.3	2.3
147.11668	1790.3	1.5
151.14812	8143.7	6.9
158.97346	1246.5	1.1
166.05782	1599.7	1.4
188.46819	1476.3	1.2
189.16376	1774.1	1.5
193.12276	1432.9	1.2
207.13785	2146.8	1.8
207.21049	15387.5	13.0
215.29144	4857.2	4.1
225.04282	8099.8	6.9
225.06038	2202.3	1.9
225.10970	12577.6	10.6
225.12973	5213.3	4.4
225.14798	7711.0	6.5
225.18520	1859.2	1.6
225.19621	13244.4	11.2
225.22147	5320.3	4.5
227.03931	42146.5	35.7
229.01942	2916.5	2.5
