# Supplementary material for: Stable Isotope–Assisted Plant Metabolomics: Combination of Global and Tracer-Based Labeling for Enhanced Untargeted Profiling and Compound Annotation
Source: Front Plant Sci. 2019 Oct 25;10:1366. doi: 10.3389/fpls.2019.01366 (PMC6824187; doi:10.3389/fpls.2019.01366)
Supplement: Supplementary Datasheet 1 — Collection of acquired MS/MS fragmentation spectra. [file DataSheet_1.zip › SupportingInformation MSMSSpectra/MSMS_1268_5.tsv]

# Publication
# -----------
# Title: Stable isotope assisted plant metabolomics: Combination of global and tracer based labeling for enhanced untargeted profiling and compound annotation
# Authors: Maria Doppler, Christoph Bueschl, Bernhard Kluger, Andrea Koutnik, Marc Lemmens, Hermann Buerstmayr, Justyna Rechthaler, Rudolf Krska, Gerhard Adam, Rainer Schuhmacher
# Journal: Frontiers in Plant Science, section Plant Metabolism and Chemodiversity
# Submitted: May 2019
#
# Compound
# --------
# ID: 1268_5
# MZ: 391.24637
# RT: 29.56 min
# GML Cn: 21
# PHE Cn: 0
# TRP Cn: 0
# Charge: 1
# Ion mode: +
# Adduct:
#
# MSMS spectra
# ------------
# Note: This MS/MS spectra has not been curated or checked manually. It is the raw-spectra exported from the DDA-MS/MS acquisition.
#
MZ	Intensity	NormalizedIntensity [%]
50.38969	7026.6	0.1
57.07006	10037.7	0.2
62.21757	7240.8	0.1
65.69090	6521.9	0.1
66.14393	7741.1	0.1
66.52571	6822.0	0.1
67.86832	6940.4	0.1
68.34193	6966.4	0.1
70.88728	6129.3	0.1
71.08538	9332.1	0.2
71.11106	7454.9	0.1
75.93480	6659.0	0.1
79.75098	6511.3	0.1
102.78854	6812.3	0.1
113.50406	8814.2	0.2
149.02324	90517.6	1.7
150.11192	8305.7	0.2
211.67126	22675.6	0.4
211.68341	45951.4	0.9
250.36891	7288.0	0.1
264.08716	8022.5	0.2
304.25690	39410.6	0.8
317.20813	42323.8	0.8
357.60791	10165.6	0.2
391.24469	5175652.5	100.0
392.24823	31820.8	0.6
407.26562	7856.9	0.2
