# Supplementary material for: Stable Isotope–Assisted Plant Metabolomics: Combination of Global and Tracer-Based Labeling for Enhanced Untargeted Profiling and Compound Annotation
Source: Front Plant Sci. 2019 Oct 25;10:1366. doi: 10.3389/fpls.2019.01366 (PMC6824187; doi:10.3389/fpls.2019.01366)
Supplement: Supplementary Datasheet 1 — Collection of acquired MS/MS fragmentation spectra. [file DataSheet_1.zip › SupportingInformation MSMSSpectra/MSMS_1273_1.tsv]

# Publication
# -----------
# Title: Stable isotope assisted plant metabolomics: Combination of global and tracer based labeling for enhanced untargeted profiling and compound annotation
# Authors: Maria Doppler, Christoph Bueschl, Bernhard Kluger, Andrea Koutnik, Marc Lemmens, Hermann Buerstmayr, Justyna Rechthaler, Rudolf Krska, Gerhard Adam, Rainer Schuhmacher
# Journal: Frontiers in Plant Science, section Plant Metabolism and Chemodiversity
# Submitted: May 2019
#
# Compound
# --------
# ID: 1273_1
# MZ: 313.23852
# RT: 29.57 min
# GML Cn: 18
# PHE Cn: 0
# TRP Cn: 0
# Charge: 1
# Ion mode: -
# Adduct:
#
# MSMS spectra
# ------------
# Note: This MS/MS spectra has not been curated or checked manually. It is the raw-spectra exported from the DDA-MS/MS acquisition.
#
MZ	Intensity	NormalizedIntensity [%]
52.62906	1938.1	0.2
57.03412	8210.0	0.7
58.00565	11110.8	1.0
58.25393	1973.4	0.2
59.01351	2897.9	0.2
62.90423	2004.6	0.2
70.14817	2016.5	0.2
73.74836	2121.9	0.2
79.77943	2293.9	0.2
86.96310	2149.0	0.2
91.02184	17445.6	1.5
99.08141	3599.7	0.3
120.72594	2383.6	0.2
125.09711	49610.9	4.3
127.11272	76667.1	6.6
137.09700	16886.9	1.5
139.11287	13689.5	1.2
141.12848	3182.2	0.3
143.10768	2407.6	0.2
155.10765	47205.0	4.1
157.12321	11054.8	1.0
165.09193	44652.5	3.8
169.92874	2107.7	0.2
170.04329	2104.2	0.2
171.10258	126279.4	10.9
176.66393	2168.5	0.2
178.16859	2568.5	0.2
178.28842	2885.8	0.2
183.10262	21836.0	1.9
185.00803	4172.1	0.4
199.09738	36825.1	3.2
201.11316	1081108.5	93.1
216.09700	3647.2	0.3
236.30466	2475.8	0.2
237.32814	2617.3	0.2
273.71280	2380.6	0.2
277.21710	129002.9	11.1
295.22766	124853.9	10.7
311.22232	7491.8	0.6
313.16544	66980.4	5.8
313.23831	1161544.0	100.0
