# Supplementary material for: Stable Isotope–Assisted Plant Metabolomics: Combination of Global and Tracer-Based Labeling for Enhanced Untargeted Profiling and Compound Annotation
Source: Front Plant Sci. 2019 Oct 25;10:1366. doi: 10.3389/fpls.2019.01366 (PMC6824187; doi:10.3389/fpls.2019.01366)
Supplement: Supplementary Datasheet 1 — Collection of acquired MS/MS fragmentation spectra. [file DataSheet_1.zip › SupportingInformation MSMSSpectra/MSMS_1274_1.tsv]

# Publication
# -----------
# Title: Stable isotope assisted plant metabolomics: Combination of global and tracer based labeling for enhanced untargeted profiling and compound annotation
# Authors: Maria Doppler, Christoph Bueschl, Bernhard Kluger, Andrea Koutnik, Marc Lemmens, Hermann Buerstmayr, Justyna Rechthaler, Rudolf Krska, Gerhard Adam, Rainer Schuhmacher
# Journal: Frontiers in Plant Science, section Plant Metabolism and Chemodiversity
# Submitted: May 2019
#
# Compound
# --------
# ID: 1274_1
# MZ: 311.22289
# RT: 29.57 min
# GML Cn: 18
# PHE Cn: 0
# TRP Cn: 0
# Charge: 1
# Ion mode: -
# Adduct:
#
# MSMS spectra
# ------------
# Note: This MS/MS spectra has not been curated or checked manually. It is the raw-spectra exported from the DDA-MS/MS acquisition.
#
MZ	Intensity	NormalizedIntensity [%]
56.07347	12398.0	0.2
57.03405	44662.8	0.7
59.01329	14129.0	0.2
97.06569	46537.3	0.7
106.31708	10837.1	0.2
123.08151	14698.7	0.2
125.06058	22664.0	0.4
125.08582	11905.4	0.2
125.09705	230336.2	3.6
139.11270	80349.8	1.3
140.47607	10830.7	0.2
141.09210	192047.6	3.0
141.12871	95277.0	1.5
143.10753	19670.3	0.3
143.55095	13312.4	0.2
146.96117	44191.6	0.7
151.07631	15036.5	0.2
153.09198	134063.3	2.1
155.10750	43377.3	0.7
155.13824	11483.9	0.2
155.14432	173962.6	2.8
157.12321	85517.4	1.4
167.10751	46257.4	0.7
167.14374	18167.6	0.3
169.08687	20062.0	0.3
169.12276	16919.0	0.3
171.10251	177241.5	2.8
174.95612	62306.9	1.0
181.15941	19382.6	0.3
183.01192	184622.2	2.9
183.13889	23309.6	0.4
184.02013	20588.9	0.3
185.11800	55271.3	0.9
185.15453	14773.4	0.2
195.17444	11340.6	0.2
199.09727	73855.3	1.2
199.13379	11025.7	0.2
200.10526	370614.1	5.9
207.46249	11098.1	0.2
212.08545	47000.8	0.7
212.09808	44922.6	0.7
212.92537	12910.2	0.2
220.60687	10699.9	0.2
237.22154	17916.9	0.3
239.23778	71154.9	1.1
241.41173	10717.9	0.2
247.20641	21030.3	0.3
249.22240	259333.9	4.1
255.06709	10310.3	0.2
265.21722	151418.6	2.4
267.23267	137435.4	2.2
275.20193	116712.1	1.8
283.22794	74970.4	1.2
293.21213	986176.6	15.6
311.16858	1797499.2	28.4
311.22266	6319901.5	100.0
