# Supplementary material for: Stable Isotope–Assisted Plant Metabolomics: Combination of Global and Tracer-Based Labeling for Enhanced Untargeted Profiling and Compound Annotation
Source: Front Plant Sci. 2019 Oct 25;10:1366. doi: 10.3389/fpls.2019.01366 (PMC6824187; doi:10.3389/fpls.2019.01366)
Supplement: Supplementary Datasheet 1 — Collection of acquired MS/MS fragmentation spectra. [file DataSheet_1.zip › SupportingInformation MSMSSpectra/MSMS_1280_1.tsv]

# Publication
# -----------
# Title: Stable isotope assisted plant metabolomics: Combination of global and tracer based labeling for enhanced untargeted profiling and compound annotation
# Authors: Maria Doppler, Christoph Bueschl, Bernhard Kluger, Andrea Koutnik, Marc Lemmens, Hermann Buerstmayr, Justyna Rechthaler, Rudolf Krska, Gerhard Adam, Rainer Schuhmacher
# Journal: Frontiers in Plant Science, section Plant Metabolism and Chemodiversity
# Submitted: May 2019
#
# Compound
# --------
# ID: 1280_1
# MZ: 313.23745
# RT: 29.61 min
# GML Cn: 18
# PHE Cn: 0
# TRP Cn: 0
# Charge: 1
# Ion mode: +
# Adduct: [M+H]+
#
# MSMS spectra
# ------------
# Note: This MS/MS spectra has not been curated or checked manually. It is the raw-spectra exported from the DDA-MS/MS acquisition.
#
MZ	Intensity	NormalizedIntensity [%]
50.09012	1428.5	1.5
53.69625	1682.8	1.7
54.61111	1489.2	1.5
55.01807	37289.3	38.0
55.05445	64009.1	65.2
57.03369	3639.3	3.7
57.07008	17579.0	17.9
59.04924	2166.8	2.2
62.81392	1625.9	1.7
67.05426	96841.8	98.7
69.03344	9416.3	9.6
69.06988	80427.0	82.0
71.04905	9789.8	10.0
71.08542	10954.4	11.2
77.03864	1557.7	1.6
79.05177	2584.0	2.6
79.05413	36732.6	37.4
81.03332	6978.1	7.1
81.06977	82598.2	84.2
83.04903	18120.6	18.5
83.08542	37293.6	38.0
84.95399	1598.4	1.6
85.06454	8206.6	8.4
85.10103	2329.7	2.4
90.97658	2832.8	2.9
91.05415	18722.3	19.1
91.20538	1705.2	1.7
93.06978	66941.4	68.2
95.04907	15822.1	16.1
95.08224	3073.7	3.1
95.08539	66066.4	67.3
97.06467	17722.4	18.1
97.09779	2990.3	3.0
97.10109	66887.5	68.2
99.08037	6171.7	6.3
101.70790	1607.3	1.6
105.06976	14225.3	14.5
107.08540	50511.9	51.5
109.06458	6531.4	6.7
109.10104	78206.6	79.7
111.08028	8361.2	8.5
111.11665	6887.8	7.0
117.06970	2411.2	2.5
119.08542	25260.8	25.7
121.10098	43893.2	44.7
121.95453	1536.8	1.6
123.08022	38544.2	39.3
123.11665	15416.8	15.7
125.09591	56079.9	57.2
129.06989	2074.9	2.1
130.93820	1761.1	1.8
131.08539	3975.0	4.1
133.10098	20609.0	21.0
135.08009	3572.3	3.6
135.11667	33557.7	34.2
137.09595	39831.8	40.6
137.13239	1832.1	1.9
137.82521	1665.3	1.7
139.11159	57113.2	58.2
143.10632	2385.9	2.4
145.10065	6684.8	6.8
147.08014	2290.1	2.3
147.11673	21038.7	21.4
149.09586	1978.7	2.0
149.13239	17925.5	18.3
151.07510	6090.5	6.2
151.11159	22849.9	23.3
153.09088	7170.6	7.3
153.12700	7277.3	7.4
155.10645	7605.9	7.8
157.10065	4015.7	4.1
159.11697	3545.1	3.6
161.09599	2016.3	2.1
161.13229	14493.3	14.8
163.11143	3298.5	3.4
163.14781	4007.3	4.1
165.09081	3359.3	3.4
165.12727	16400.8	16.7
167.10654	3265.2	3.3
167.14287	7252.6	7.4
169.12189	2050.3	2.1
171.10147	3602.7	3.7
171.11604	3122.8	3.2
173.11702	16902.8	17.2
173.13220	3362.6	3.4
175.11171	2380.1	2.4
175.14795	6222.7	6.3
177.12759	2552.8	2.6
179.14293	6534.8	6.7
181.12221	13186.1	13.4
185.13188	6280.8	6.4
187.14793	2330.7	2.4
189.11195	21941.7	22.4
189.12698	2249.5	2.3
191.21825	1859.4	1.9
193.12215	6751.0	6.9
199.14819	5800.2	5.9
207.13716	2447.1	2.5
217.19685	2870.2	2.9
217.20839	2150.0	2.2
221.15321	3769.7	3.8
231.20987	9288.1	9.5
238.28702	1972.1	2.0
241.19460	7700.2	7.8
249.22081	26077.1	26.6
259.20566	14757.6	15.0
277.21579	98106.5	100.0
281.05081	3396.2	3.5
283.03012	11264.4	11.5
292.56680	1849.9	1.9
295.22629	59320.2	60.5
295.25473	1821.3	1.9
297.04614	2106.1	2.1
299.06122	42320.1	43.1
313.17633	3335.6	3.4
