# Supplementary material for: Stable Isotope–Assisted Plant Metabolomics: Combination of Global and Tracer-Based Labeling for Enhanced Untargeted Profiling and Compound Annotation
Source: Front Plant Sci. 2019 Oct 25;10:1366. doi: 10.3389/fpls.2019.01366 (PMC6824187; doi:10.3389/fpls.2019.01366)
Supplement: Supplementary Datasheet 1 — Collection of acquired MS/MS fragmentation spectra. [file DataSheet_1.zip › SupportingInformation MSMSSpectra/MSMS_1280_12.tsv]

# Publication
# -----------
# Title: Stable isotope assisted plant metabolomics: Combination of global and tracer based labeling for enhanced untargeted profiling and compound annotation
# Authors: Maria Doppler, Christoph Bueschl, Bernhard Kluger, Andrea Koutnik, Marc Lemmens, Hermann Buerstmayr, Justyna Rechthaler, Rudolf Krska, Gerhard Adam, Rainer Schuhmacher
# Journal: Frontiers in Plant Science, section Plant Metabolism and Chemodiversity
# Submitted: May 2019
#
# Compound
# --------
# ID: 1280_12
# MZ: 323.22299
# RT: 29.61 min
# GML Cn: 18
# PHE Cn: 0
# TRP Cn: 0
# Charge: 1
# Ion mode: -
# Adduct: [M-H]-
#
# MSMS spectra
# ------------
# Note: This MS/MS spectra has not been curated or checked manually. It is the raw-spectra exported from the DDA-MS/MS acquisition.
#
MZ	Intensity	NormalizedIntensity [%]
51.09523	3544.3	0.5
51.57712	3154.9	0.4
53.48693	3340.2	0.5
56.52772	3754.2	0.5
57.03405	8914.9	1.3
64.14227	3541.8	0.5
64.37467	3405.3	0.5
64.38373	3853.0	0.5
65.76170	3535.6	0.5
67.46505	3970.9	0.6
69.60900	3491.8	0.5
71.22574	3566.9	0.5
74.52064	4064.2	0.6
80.02659	4361.9	0.6
81.03452	6246.0	0.9
84.02143	4114.0	0.6
97.02938	14382.0	2.0
97.91981	3738.7	0.5
103.12162	4729.8	0.7
110.03726	4975.1	0.7
120.99390	4799.5	0.7
123.04505	24521.2	3.5
123.08151	71864.2	10.1
125.09715	46527.1	6.6
125.43063	3927.1	0.6
137.09703	4140.5	0.6
139.11270	51817.2	7.3
146.96135	4778.4	0.7
151.07605	31631.8	4.5
152.08417	40553.0	5.7
153.09187	9431.1	1.3
163.11279	42544.9	6.0
165.09187	24626.0	3.5
165.12848	9265.6	1.3
167.10762	6240.0	0.9
174.95583	18056.7	2.5
177.12849	43632.7	6.1
181.12315	19533.5	2.8
185.11794	6542.0	0.9
186.93883	14767.0	2.1
190.31886	3766.0	0.5
195.13893	130822.2	18.4
197.11819	33547.8	4.7
199.13356	15799.2	2.2
200.69432	3872.6	0.5
203.14438	8922.4	1.3
207.10229	7556.0	1.1
211.13391	23644.6	3.3
217.24719	6300.7	0.9
221.11826	240210.7	33.8
221.15454	45613.4	6.4
223.13390	6803.9	1.0
235.13405	4627.4	0.7
239.12839	46868.2	6.6
240.13724	4935.7	0.7
247.20651	44650.6	6.3
251.12892	5124.8	0.7
253.14442	260203.8	36.7
254.15244	27186.7	3.8
263.20148	7700.5	1.1
273.18561	27178.0	3.8
291.19653	547432.6	77.1
305.21255	103754.3	14.6
307.19263	7776.9	1.1
308.19913	108977.2	15.4
323.16898	17100.8	2.4
323.22253	709690.8	100.0
