# Supplementary material for: Stable Isotope–Assisted Plant Metabolomics: Combination of Global and Tracer-Based Labeling for Enhanced Untargeted Profiling and Compound Annotation
Source: Front Plant Sci. 2019 Oct 25;10:1366. doi: 10.3389/fpls.2019.01366 (PMC6824187; doi:10.3389/fpls.2019.01366)
Supplement: Supplementary Datasheet 1 — Collection of acquired MS/MS fragmentation spectra. [file DataSheet_1.zip › SupportingInformation MSMSSpectra/MSMS_1280_8.tsv]

# Publication
# -----------
# Title: Stable isotope assisted plant metabolomics: Combination of global and tracer based labeling for enhanced untargeted profiling and compound annotation
# Authors: Maria Doppler, Christoph Bueschl, Bernhard Kluger, Andrea Koutnik, Marc Lemmens, Hermann Buerstmayr, Justyna Rechthaler, Rudolf Krska, Gerhard Adam, Rainer Schuhmacher
# Journal: Frontiers in Plant Science, section Plant Metabolism and Chemodiversity
# Submitted: May 2019
#
# Compound
# --------
# ID: 1280_8
# MZ: 347.21929
# RT: 29.61 min
# GML Cn: 18
# PHE Cn: 0
# TRP Cn: 0
# Charge: 1
# Ion mode: +
# Adduct: [M+Na]+
#
# MSMS spectra
# ------------
# Note: This MS/MS spectra has not been curated or checked manually. It is the raw-spectra exported from the DDA-MS/MS acquisition.
#
MZ	Intensity	NormalizedIntensity [%]
63.10605	2721.5	0.3
63.13456	2878.4	0.3
66.60551	2797.4	0.3
67.08811	3022.8	0.4
72.06549	2364.2	0.3
74.25090	3036.4	0.4
100.83717	3405.1	0.4
110.60965	2764.3	0.3
121.59160	2596.9	0.3
147.83212	2884.6	0.3
162.31409	3438.4	0.4
211.67444	2665.0	0.3
211.95239	17070.9	2.0
211.96410	6471.2	0.8
217.22893	3201.6	0.4
239.99663	3050.7	0.4
243.99348	2798.1	0.3
247.13010	71025.5	8.5
261.14606	5138.3	0.6
263.12476	41515.8	5.0
278.14844	160996.5	19.3
279.81750	2894.8	0.3
304.25565	13873.2	1.7
327.20013	2962.6	0.4
329.73810	3555.6	0.4
347.21860	835928.8	100.0
359.44998	2731.0	0.3
