# Supplementary material for: Stable Isotope–Assisted Plant Metabolomics: Combination of Global and Tracer-Based Labeling for Enhanced Untargeted Profiling and Compound Annotation
Source: Front Plant Sci. 2019 Oct 25;10:1366. doi: 10.3389/fpls.2019.01366 (PMC6824187; doi:10.3389/fpls.2019.01366)
Supplement: Supplementary Datasheet 1 — Collection of acquired MS/MS fragmentation spectra. [file DataSheet_1.zip › SupportingInformation MSMSSpectra/MSMS_1282_3.tsv]

# Publication
# -----------
# Title: Stable isotope assisted plant metabolomics: Combination of global and tracer based labeling for enhanced untargeted profiling and compound annotation
# Authors: Maria Doppler, Christoph Bueschl, Bernhard Kluger, Andrea Koutnik, Marc Lemmens, Hermann Buerstmayr, Justyna Rechthaler, Rudolf Krska, Gerhard Adam, Rainer Schuhmacher
# Journal: Frontiers in Plant Science, section Plant Metabolism and Chemodiversity
# Submitted: May 2019
#
# Compound
# --------
# ID: 1282_3
# MZ: 335.21918
# RT: 29.61 min
# GML Cn: 18
# PHE Cn: 0
# TRP Cn: 0
# Charge: 1
# Ion mode: +
# Adduct: [M+H]+
#
# MSMS spectra
# ------------
# Note: This MS/MS spectra has not been curated or checked manually. It is the raw-spectra exported from the DDA-MS/MS acquisition.
#
MZ	Intensity	NormalizedIntensity [%]
62.00987	4743.6	0.2
67.89307	4475.6	0.2
81.06956	16198.5	0.7
82.61225	5084.4	0.2
88.64639	4950.5	0.2
89.92586	4992.9	0.2
92.44508	4753.5	0.2
94.93802	5607.2	0.2
95.08522	5021.7	0.2
102.39636	4340.8	0.2
115.33742	4652.0	0.2
120.78097	6273.0	0.3
151.63019	5221.4	0.2
154.72385	4765.5	0.2
212.49001	11308.0	0.5
212.50246	28726.6	1.2
261.25598	4685.1	0.2
284.80090	5697.5	0.2
298.87769	5603.8	0.2
304.24756	9661.7	0.4
304.26520	10051.9	0.4
335.21848	2300929.2	100.0
336.22250	6473.5	0.3
