# Supplementary material for: Stable Isotope–Assisted Plant Metabolomics: Combination of Global and Tracer-Based Labeling for Enhanced Untargeted Profiling and Compound Annotation
Source: Front Plant Sci. 2019 Oct 25;10:1366. doi: 10.3389/fpls.2019.01366 (PMC6824187; doi:10.3389/fpls.2019.01366)
Supplement: Supplementary Datasheet 1 — Collection of acquired MS/MS fragmentation spectra. [file DataSheet_1.zip › SupportingInformation MSMSSpectra/MSMS_1282_7.tsv]

# Publication
# -----------
# Title: Stable isotope assisted plant metabolomics: Combination of global and tracer based labeling for enhanced untargeted profiling and compound annotation
# Authors: Maria Doppler, Christoph Bueschl, Bernhard Kluger, Andrea Koutnik, Marc Lemmens, Hermann Buerstmayr, Justyna Rechthaler, Rudolf Krska, Gerhard Adam, Rainer Schuhmacher
# Journal: Frontiers in Plant Science, section Plant Metabolism and Chemodiversity
# Submitted: May 2019
#
# Compound
# --------
# ID: 1282_7
# MZ: 379.21025
# RT: 29.61 min
# GML Cn: 18
# PHE Cn: 0
# TRP Cn: 0
# Charge: 1
# Ion mode: -
# Adduct:
#
# MSMS spectra
# ------------
# Note: This MS/MS spectra has not been curated or checked manually. It is the raw-spectra exported from the DDA-MS/MS acquisition.
#
MZ	Intensity	NormalizedIntensity [%]
60.21644	1821.7	0.4
70.41746	1319.6	0.3
71.01353	3198.3	0.8
107.56698	1313.4	0.3
116.49599	1249.3	0.3
119.41135	1201.8	0.3
125.09689	2513.5	0.6
125.99341	5967.6	1.4
141.09222	1748.1	0.4
141.12834	2536.6	0.6
146.96111	30456.2	7.2
155.14424	1759.3	0.4
155.47180	1585.4	0.4
165.01674	5685.7	1.3
167.10794	2531.8	0.6
169.12305	1825.0	0.4
174.95593	122275.9	29.0
175.95966	2002.0	0.5
183.01176	2392.0	0.6
193.08450	8728.4	2.1
194.79723	1351.8	0.3
200.10547	6482.3	1.5
202.86502	1327.7	0.3
212.07872	11951.8	2.8
221.07932	9670.5	2.3
222.08725	422182.7	100.0
236.10303	37834.7	9.0
242.94240	2740.0	0.6
249.22173	2448.5	0.6
254.07706	13321.5	3.2
265.21738	6386.0	1.5
267.23206	2272.7	0.5
268.08017	14283.7	3.4
284.63403	1521.4	0.4
293.21185	26210.3	6.2
304.19067	1929.1	0.5
305.21011	6954.2	1.6
311.16852	160505.8	38.0
311.22263	189451.2	44.9
315.19437	2331.0	0.6
333.20465	114845.0	27.2
