# Supplementary material for: Stable Isotope–Assisted Plant Metabolomics: Combination of Global and Tracer-Based Labeling for Enhanced Untargeted Profiling and Compound Annotation
Source: Front Plant Sci. 2019 Oct 25;10:1366. doi: 10.3389/fpls.2019.01366 (PMC6824187; doi:10.3389/fpls.2019.01366)
Supplement: Supplementary Datasheet 1 — Collection of acquired MS/MS fragmentation spectra. [file DataSheet_1.zip › SupportingInformation MSMSSpectra/MSMS_1304_1.tsv]

# Publication
# -----------
# Title: Stable isotope assisted plant metabolomics: Combination of global and tracer based labeling for enhanced untargeted profiling and compound annotation
# Authors: Maria Doppler, Christoph Bueschl, Bernhard Kluger, Andrea Koutnik, Marc Lemmens, Hermann Buerstmayr, Justyna Rechthaler, Rudolf Krska, Gerhard Adam, Rainer Schuhmacher
# Journal: Frontiers in Plant Science, section Plant Metabolism and Chemodiversity
# Submitted: May 2019
#
# Compound
# --------
# ID: 1304_1
# MZ: 315.19322
# RT: 30.22 min
# GML Cn: 18
# PHE Cn: 0
# TRP Cn: 0
# Charge: 1
# Ion mode: +
# Adduct:
#
# MSMS spectra
# ------------
# Note: This MS/MS spectra has not been curated or checked manually. It is the raw-spectra exported from the DDA-MS/MS acquisition.
#
MZ	Intensity	NormalizedIntensity [%]
59.01108	1563.6	0.4
81.06976	1497.5	0.4
114.33865	1444.0	0.4
120.52061	1652.8	0.5
123.33095	1411.0	0.4
135.37239	1756.7	0.5
147.08043	1500.2	0.4
169.63910	1641.7	0.5
178.94550	13603.8	3.8
187.11165	60889.8	16.9
199.11157	3666.5	1.0
207.65836	1682.1	0.5
212.97966	7949.2	2.2
213.09737	3149.9	0.9
213.68634	1668.5	0.5
227.14293	5664.9	1.6
231.10751	5452.0	1.5
269.19006	3262.3	0.9
276.89514	1783.0	0.5
301.05902	3440.5	1.0
304.26718	1997.9	0.6
315.19287	359727.9	100.0
