# Supplementary material for: Stable Isotope–Assisted Plant Metabolomics: Combination of Global and Tracer-Based Labeling for Enhanced Untargeted Profiling and Compound Annotation
Source: Front Plant Sci. 2019 Oct 25;10:1366. doi: 10.3389/fpls.2019.01366 (PMC6824187; doi:10.3389/fpls.2019.01366)
Supplement: Supplementary Datasheet 1 — Collection of acquired MS/MS fragmentation spectra. [file DataSheet_1.zip › SupportingInformation MSMSSpectra/MSMS_1308_1.tsv]

# Publication
# -----------
# Title: Stable isotope assisted plant metabolomics: Combination of global and tracer based labeling for enhanced untargeted profiling and compound annotation
# Authors: Maria Doppler, Christoph Bueschl, Bernhard Kluger, Andrea Koutnik, Marc Lemmens, Hermann Buerstmayr, Justyna Rechthaler, Rudolf Krska, Gerhard Adam, Rainer Schuhmacher
# Journal: Frontiers in Plant Science, section Plant Metabolism and Chemodiversity
# Submitted: May 2019
#
# Compound
# --------
# ID: 1308_1
# MZ: 391.24626
# RT: 30.26 min
# GML Cn: 21
# PHE Cn: 0
# TRP Cn: 0
# Charge: 1
# Ion mode: +
# Adduct:
#
# MSMS spectra
# ------------
# Note: This MS/MS spectra has not been curated or checked manually. It is the raw-spectra exported from the DDA-MS/MS acquisition.
#
MZ	Intensity	NormalizedIntensity [%]
57.07011	11681.2	0.6
58.22775	2320.7	0.1
69.15276	3042.5	0.1
69.54621	2508.2	0.1
71.08551	12166.9	0.6
75.68925	2343.0	0.1
85.98293	2505.8	0.1
103.60860	2786.9	0.1
129.40425	3124.6	0.2
147.82140	2695.2	0.1
149.02318	86871.4	4.2
151.93372	2641.8	0.1
167.03387	5737.3	0.3
214.43701	11215.8	0.5
241.59499	3039.5	0.1
304.26331	4063.7	0.2
313.04810	2699.5	0.1
317.20828	11168.6	0.5
373.23492	3349.9	0.2
391.24490	2056782.2	100.0
392.24826	5318.8	0.3
410.95770	2804.1	0.1
