# Supplementary material for: Stable Isotope–Assisted Plant Metabolomics: Combination of Global and Tracer-Based Labeling for Enhanced Untargeted Profiling and Compound Annotation
Source: Front Plant Sci. 2019 Oct 25;10:1366. doi: 10.3389/fpls.2019.01366 (PMC6824187; doi:10.3389/fpls.2019.01366)
Supplement: Supplementary Datasheet 1 — Collection of acquired MS/MS fragmentation spectra. [file DataSheet_1.zip › SupportingInformation MSMSSpectra/MSMS_1315_1.tsv]

# Publication
# -----------
# Title: Stable isotope assisted plant metabolomics: Combination of global and tracer based labeling for enhanced untargeted profiling and compound annotation
# Authors: Maria Doppler, Christoph Bueschl, Bernhard Kluger, Andrea Koutnik, Marc Lemmens, Hermann Buerstmayr, Justyna Rechthaler, Rudolf Krska, Gerhard Adam, Rainer Schuhmacher
# Journal: Frontiers in Plant Science, section Plant Metabolism and Chemodiversity
# Submitted: May 2019
#
# Compound
# --------
# ID: 1315_1
# MZ: 293.21123
# RT: 30.35 min
# GML Cn: 18
# PHE Cn: 0
# TRP Cn: 0
# Charge: 1
# Ion mode: +
# Adduct: [M+H]+
#
# MSMS spectra
# ------------
# Note: This MS/MS spectra has not been curated or checked manually. It is the raw-spectra exported from the DDA-MS/MS acquisition.
#
MZ	Intensity	NormalizedIntensity [%]
52.14807	17311.9	1.2
52.16063	19223.7	1.3
53.03904	23928.1	1.6
53.34511	19163.1	1.3
55.01833	93413.8	6.4
55.05450	371223.6	25.4
57.03372	351986.3	24.1
57.07025	17578.6	1.2
57.74365	20927.6	1.4
67.05430	640290.6	43.8
69.03367	41845.9	2.9
69.06994	516120.5	35.3
71.04938	83213.3	5.7
71.83713	20335.3	1.4
73.06482	28541.4	2.0
73.59690	19915.6	1.4
79.05418	483002.1	33.1
80.27912	19518.7	1.3
81.03376	39741.0	2.7
81.06985	1078327.5	73.8
83.04935	74068.0	5.1
83.08542	303285.2	20.8
83.28205	17546.0	1.2
84.21277	19400.5	1.3
85.06500	116532.8	8.0
91.05415	426052.4	29.2
92.81901	19286.0	1.3
93.06655	33026.7	2.3
93.06981	654493.0	44.8
95.04910	293069.0	20.1
95.08549	622419.6	42.6
97.06474	200776.5	13.7
97.10146	85502.8	5.9
97.71558	18862.6	1.3
99.08045	30936.4	2.1
105.06983	600527.2	41.1
107.04942	79855.0	5.5
107.08541	519579.8	35.6
109.06472	397047.9	27.2
109.10107	291557.6	20.0
111.08073	136232.2	9.3
112.80383	18957.4	1.3
117.06982	192798.2	13.2
119.08543	604368.1	41.4
121.06491	45030.0	3.1
121.10114	501739.7	34.3
121.10555	30034.7	2.1
123.08032	273059.1	18.7
123.11666	188234.9	12.9
123.89236	18972.3	1.3
124.67513	16919.6	1.2
125.09649	110408.3	7.6
129.05428	20529.5	1.4
129.06998	32310.8	2.2
131.08543	339956.6	23.3
133.10103	518014.2	35.5
135.08070	100341.7	6.9
135.11685	197434.9	13.5
137.09601	203574.3	13.9
139.11160	26058.9	1.8
143.08583	104493.7	7.2
145.10103	281394.7	19.3
147.08069	35354.4	2.4
147.11681	433779.8	29.7
149.09612	193754.0	13.3
149.13284	86329.2	5.9
151.11200	102503.2	7.0
155.08562	40753.2	2.8
157.10164	107125.7	7.3
159.11665	247648.5	17.0
161.13235	205104.9	14.0
163.11198	101877.9	7.0
163.14787	27694.5	1.9
164.53044	21718.7	1.5
165.12785	80429.7	5.5
169.10118	30301.1	2.1
171.07422	24932.4	1.7
171.11725	95224.5	6.5
173.13226	163894.7	11.2
175.11177	42642.4	2.9
175.14845	36135.6	2.5
175.29784	28072.7	1.9
177.12791	39023.9	2.7
179.14343	34028.9	2.3
183.11752	23719.2	1.6
185.13301	131584.4	9.0
187.11115	26997.2	1.8
190.07011	19094.1	1.3
191.14352	22934.7	1.6
197.13335	48439.3	3.3
199.14922	23859.2	1.6
201.12727	21829.0	1.5
201.16391	25938.5	1.8
203.14365	104751.8	7.2
205.15982	27079.6	1.9
207.13824	25835.9	1.8
209.15411	23829.6	1.6
213.46651	21805.6	1.5
215.94872	22724.5	1.6
217.28442	27173.7	1.9
219.13852	26630.8	1.8
219.17424	404470.9	27.7
221.15407	108936.2	7.5
229.19569	88207.2	6.0
229.42870	20470.1	1.4
233.15408	115381.2	7.9
235.16904	37244.6	2.5
237.14857	37537.3	2.6
239.17995	107502.4	7.4
247.20659	130867.0	9.0
251.16434	25046.7	1.7
257.18988	268842.4	18.4
264.68311	19151.1	1.3
275.20029	1460944.6	100.0
280.03485	22964.1	1.6
288.70117	22614.7	1.5
293.21069	577589.4	39.5
293.22925	35497.8	2.4
311.28720	20360.8	1.4
