# Supplementary material for: Stable Isotope–Assisted Plant Metabolomics: Combination of Global and Tracer-Based Labeling for Enhanced Untargeted Profiling and Compound Annotation
Source: Front Plant Sci. 2019 Oct 25;10:1366. doi: 10.3389/fpls.2019.01366 (PMC6824187; doi:10.3389/fpls.2019.01366)
Supplement: Supplementary Datasheet 1 — Collection of acquired MS/MS fragmentation spectra. [file DataSheet_1.zip › SupportingInformation MSMSSpectra/MSMS_1315_13.tsv]

# Publication
# -----------
# Title: Stable isotope assisted plant metabolomics: Combination of global and tracer based labeling for enhanced untargeted profiling and compound annotation
# Authors: Maria Doppler, Christoph Bueschl, Bernhard Kluger, Andrea Koutnik, Marc Lemmens, Hermann Buerstmayr, Justyna Rechthaler, Rudolf Krska, Gerhard Adam, Rainer Schuhmacher
# Journal: Frontiers in Plant Science, section Plant Metabolism and Chemodiversity
# Submitted: May 2019
#
# Compound
# --------
# ID: 1315_13
# MZ: 323.22299
# RT: 30.35 min
# GML Cn: 18
# PHE Cn: 0
# TRP Cn: 0
# Charge: 1
# Ion mode: -
# Adduct: [M-H]-
#
# MSMS spectra
# ------------
# Note: This MS/MS spectra has not been curated or checked manually. It is the raw-spectra exported from the DDA-MS/MS acquisition.
#
MZ	Intensity	NormalizedIntensity [%]
57.03420	15951.6	1.3
59.01336	6434.8	0.5
70.60628	3919.0	0.3
73.36544	4408.9	0.4
74.37818	3740.0	0.3
74.90121	3861.8	0.3
81.41388	4025.7	0.3
82.15620	4034.2	0.3
87.54870	4241.3	0.3
107.08670	32721.7	2.7
111.08148	9058.7	0.7
111.46414	4634.3	0.4
123.08178	5620.2	0.5
125.09698	8463.3	0.7
125.54078	4171.1	0.3
135.08121	4501.0	0.4
137.09721	9521.6	0.8
139.11279	33639.2	2.7
146.13969	3811.9	0.3
151.11258	6120.1	0.5
153.12837	6203.3	0.5
163.11365	4922.9	0.4
165.12834	43930.4	3.6
171.10316	5442.1	0.4
173.33046	3777.3	0.3
174.95598	6571.1	0.5
177.12849	20082.7	1.6
179.14464	4489.7	0.4
181.12325	6680.7	0.5
183.10229	8404.3	0.7
186.93910	17397.6	1.4
191.14430	10342.3	0.8
193.12326	9384.6	0.8
195.13908	17209.9	1.4
197.11789	5565.5	0.5
199.13376	31623.2	2.6
203.14368	6077.4	0.5
211.13383	5119.6	0.4
213.11322	35816.2	2.9
217.15991	5018.2	0.4
217.25407	7581.0	0.6
221.11858	6357.9	0.5
221.15472	9481.6	0.8
223.13443	5412.1	0.4
229.14415	47510.2	3.9
239.12845	49848.7	4.1
241.14409	5155.2	0.4
247.20679	65908.0	5.4
254.15282	6494.5	0.5
263.20105	50260.4	4.1
273.18600	60402.3	4.9
291.19644	1001073.5	81.7
305.21182	17000.9	1.4
307.19138	6908.1	0.6
308.19901	204400.7	16.7
308.21896	6887.4	0.6
323.22250	1225493.0	100.0
