# Supplementary material for: Stable Isotope–Assisted Plant Metabolomics: Combination of Global and Tracer-Based Labeling for Enhanced Untargeted Profiling and Compound Annotation
Source: Front Plant Sci. 2019 Oct 25;10:1366. doi: 10.3389/fpls.2019.01366 (PMC6824187; doi:10.3389/fpls.2019.01366)
Supplement: Supplementary Datasheet 1 — Collection of acquired MS/MS fragmentation spectra. [file DataSheet_1.zip › SupportingInformation MSMSSpectra/MSMS_1315_4.tsv]

# Publication
# -----------
# Title: Stable isotope assisted plant metabolomics: Combination of global and tracer based labeling for enhanced untargeted profiling and compound annotation
# Authors: Maria Doppler, Christoph Bueschl, Bernhard Kluger, Andrea Koutnik, Marc Lemmens, Hermann Buerstmayr, Justyna Rechthaler, Rudolf Krska, Gerhard Adam, Rainer Schuhmacher
# Journal: Frontiers in Plant Science, section Plant Metabolism and Chemodiversity
# Submitted: May 2019
#
# Compound
# --------
# ID: 1315_4
# MZ: 307.22685
# RT: 30.35 min
# GML Cn: 18
# PHE Cn: 0
# TRP Cn: 0
# Charge: 1
# Ion mode: +
# Adduct:
#
# MSMS spectra
# ------------
# Note: This MS/MS spectra has not been curated or checked manually. It is the raw-spectra exported from the DDA-MS/MS acquisition.
#
MZ	Intensity	NormalizedIntensity [%]
55.01806	11127.8	1.4
55.05448	96263.9	12.1
57.03377	43140.9	5.4
57.07016	11016.5	1.4
59.04930	35916.8	4.5
67.05432	147036.1	18.5
68.31884	5819.2	0.7
69.03349	11924.3	1.5
69.06990	91313.0	11.5
71.04917	106424.6	13.4
73.06473	70134.4	8.8
79.05422	95924.9	12.1
81.06982	229876.3	29.0
83.04906	22586.0	2.8
83.08544	62457.3	7.9
85.06477	47573.5	6.0
87.08025	9771.1	1.2
91.05415	184077.2	23.2
93.06983	145722.7	18.4
95.04918	12999.8	1.6
95.08543	147796.7	18.6
95.41393	5801.1	0.7
97.06472	36409.8	4.6
97.10114	31569.1	4.0
99.08042	27231.2	3.4
105.06599	12139.7	1.5
105.06984	282651.1	35.6
107.08543	148334.0	18.7
109.06474	95933.3	12.1
109.10114	92633.5	11.7
111.08031	28567.7	3.6
111.63322	5848.8	0.7
113.09595	7862.9	1.0
113.68587	6352.3	0.8
117.06956	47151.6	5.9
119.08546	281780.4	35.5
121.06485	25909.6	3.3
121.10110	99522.1	12.5
123.08037	83283.5	10.5
123.11668	33072.7	4.2
125.09611	91925.5	11.6
127.07568	7829.8	1.0
129.06960	10522.2	1.3
131.08539	111040.8	14.0
133.10107	296698.2	37.4
135.08029	40472.7	5.1
135.11668	69611.9	8.8
137.09612	90531.8	11.4
137.48747	5929.3	0.7
143.08563	24430.4	3.1
145.10109	112654.4	14.2
147.08057	7132.3	0.9
147.11673	241293.9	30.4
147.43369	5901.5	0.7
149.06602	6460.4	0.8
149.09610	101126.9	12.7
149.13254	25789.2	3.3
151.11156	137362.0	17.3
155.08522	10987.4	1.4
157.10130	42377.9	5.3
159.11673	93948.9	11.8
161.09526	7925.9	1.0
161.13214	52213.3	6.6
162.53180	5483.0	0.7
163.11148	50460.9	6.4
165.08994	5736.0	0.7
165.12711	76709.8	9.7
166.53580	6022.4	0.8
169.10139	10121.6	1.3
171.11688	25586.8	3.2
173.13228	58097.1	7.3
175.11191	10001.8	1.3
175.14813	12926.4	1.6
177.12724	32421.9	4.1
179.14282	9091.7	1.1
183.11668	33324.7	4.2
185.13245	33064.0	4.2
189.12782	8885.7	1.1
191.14279	10020.8	1.3
193.19781	6405.5	0.8
197.13269	26044.5	3.3
201.12726	8481.5	1.1
201.16354	8086.5	1.0
203.14267	13821.9	1.7
212.27806	50419.0	6.4
215.17906	8557.9	1.1
219.17380	42254.5	5.3
229.19496	36832.0	4.6
233.18898	7838.1	1.0
239.17911	33957.3	4.3
247.20551	63471.9	8.0
257.18948	74363.0	9.4
265.17920	10576.8	1.3
275.20035	650941.7	82.0
289.21561	40130.4	5.1
304.26892	7894.6	1.0
307.22632	793470.1	100.0
