# Supplementary material for: Stable Isotope–Assisted Plant Metabolomics: Combination of Global and Tracer-Based Labeling for Enhanced Untargeted Profiling and Compound Annotation
Source: Front Plant Sci. 2019 Oct 25;10:1366. doi: 10.3389/fpls.2019.01366 (PMC6824187; doi:10.3389/fpls.2019.01366)
Supplement: Supplementary Datasheet 1 — Collection of acquired MS/MS fragmentation spectra. [file DataSheet_1.zip › SupportingInformation MSMSSpectra/MSMS_1315_5.tsv]

# Publication
# -----------
# Title: Stable isotope assisted plant metabolomics: Combination of global and tracer based labeling for enhanced untargeted profiling and compound annotation
# Authors: Maria Doppler, Christoph Bueschl, Bernhard Kluger, Andrea Koutnik, Marc Lemmens, Hermann Buerstmayr, Justyna Rechthaler, Rudolf Krska, Gerhard Adam, Rainer Schuhmacher
# Journal: Frontiers in Plant Science, section Plant Metabolism and Chemodiversity
# Submitted: May 2019
#
# Compound
# --------
# ID: 1315_5
# MZ: 325.23738
# RT: 30.35 min
# GML Cn: 18
# PHE Cn: 0
# TRP Cn: 0
# Charge: 1
# Ion mode: +
# Adduct: [M+H]+,[M+CH3OH+H]+
#
# MSMS spectra
# ------------
# Note: This MS/MS spectra has not been curated or checked manually. It is the raw-spectra exported from the DDA-MS/MS acquisition.
#
MZ	Intensity	NormalizedIntensity [%]
54.24243	2888.8	0.9
55.01807	6329.3	1.9
55.05446	43044.6	13.1
57.03377	7550.9	2.3
57.07003	4765.4	1.4
59.04920	5151.7	1.6
59.89268	3282.0	1.0
66.16481	2955.6	0.9
67.05427	141471.7	42.9
69.03349	23032.3	7.0
69.06990	35905.4	10.9
71.04910	52786.4	16.0
71.08549	33990.8	10.3
73.06471	307323.8	93.2
79.05409	38888.2	11.8
81.03351	5640.1	1.7
81.06979	99691.2	30.2
83.04903	4782.4	1.5
83.08533	35146.7	10.7
85.06451	11808.6	3.6
91.05412	49013.1	14.9
93.06978	65544.8	19.9
95.04896	16182.1	4.9
95.08540	133365.9	40.5
97.06474	16892.7	5.1
97.10112	41287.5	12.5
99.08036	35181.0	10.7
105.06972	64219.8	19.5
107.04902	7517.8	2.3
107.08542	49897.8	15.1
109.06471	11714.3	3.6
109.10107	128492.2	39.0
111.04398	6154.1	1.9
111.08048	12204.3	3.7
117.06966	23835.3	7.2
119.08541	62503.9	19.0
121.06449	6373.5	1.9
121.10096	47070.1	14.3
123.08044	19950.0	6.1
123.11670	16484.4	5.0
125.09602	43440.3	13.2
127.94177	3383.5	1.0
129.06966	3968.9	1.2
131.08539	36748.1	11.1
133.10098	70970.9	21.5
135.08043	22955.4	7.0
135.11639	23449.9	7.1
137.09595	59667.5	18.1
139.11156	16388.9	5.0
143.08528	7095.7	2.2
145.10097	40620.9	12.3
147.11658	45748.3	13.9
149.09576	28691.9	8.7
149.13248	7500.7	2.3
150.66548	3279.3	1.0
151.11140	11947.0	3.6
153.09113	3229.5	1.0
153.12744	6310.8	1.9
155.08502	3862.8	1.2
155.10631	28400.1	8.6
157.10120	5529.3	1.7
159.11649	34118.4	10.4
161.09628	4475.1	1.4
161.13208	14296.2	4.3
163.11168	18049.8	5.5
165.12717	6250.5	1.9
165.51550	2830.3	0.9
169.10124	4400.8	1.3
171.11665	12812.0	3.9
173.11707	54836.7	16.6
173.13225	16553.7	5.0
175.11139	4623.5	1.4
177.12689	14818.4	4.5
183.11662	12895.4	3.9
187.11159	4404.1	1.3
187.13281	5599.3	1.7
187.14748	3823.3	1.2
191.14246	3185.2	1.0
193.12238	4000.1	1.2
197.13237	6699.4	2.0
203.12730	7229.0	2.2
203.51909	3650.3	1.1
204.55098	3843.1	1.2
210.10931	3546.5	1.1
211.36092	3180.2	1.0
211.99617	26128.4	7.9
229.19499	4981.4	1.5
237.14780	3098.0	0.9
239.17906	13005.7	3.9
247.20525	17065.2	5.2
249.98157	3268.4	1.0
257.18979	24029.8	7.3
275.20007	156919.6	47.6
293.21051	329645.8	100.0
304.26526	15111.4	4.6
307.22623	48501.2	14.7
325.23642	12759.1	3.9
331.73090	3083.1	0.9
