# Supplementary material for: Stable Isotope–Assisted Plant Metabolomics: Combination of Global and Tracer-Based Labeling for Enhanced Untargeted Profiling and Compound Annotation
Source: Front Plant Sci. 2019 Oct 25;10:1366. doi: 10.3389/fpls.2019.01366 (PMC6824187; doi:10.3389/fpls.2019.01366)
Supplement: Supplementary Datasheet 1 — Collection of acquired MS/MS fragmentation spectra. [file DataSheet_1.zip › SupportingInformation MSMSSpectra/MSMS_1315_6.tsv]

# Publication
# -----------
# Title: Stable isotope assisted plant metabolomics: Combination of global and tracer based labeling for enhanced untargeted profiling and compound annotation
# Authors: Maria Doppler, Christoph Bueschl, Bernhard Kluger, Andrea Koutnik, Marc Lemmens, Hermann Buerstmayr, Justyna Rechthaler, Rudolf Krska, Gerhard Adam, Rainer Schuhmacher
# Journal: Frontiers in Plant Science, section Plant Metabolism and Chemodiversity
# Submitted: May 2019
#
# Compound
# --------
# ID: 1315_6
# MZ: 342.26398
# RT: 30.35 min
# GML Cn: 18
# PHE Cn: 0
# TRP Cn: 0
# Charge: 1
# Ion mode: +
# Adduct: [M+NH4]+
#
# MSMS spectra
# ------------
# Note: This MS/MS spectra has not been curated or checked manually. It is the raw-spectra exported from the DDA-MS/MS acquisition.
#
MZ	Intensity	NormalizedIntensity [%]
55.05450	34908.6	17.3
59.04934	18027.0	8.9
62.75072	3805.2	1.9
63.00312	3802.4	1.9
67.05432	122218.2	60.5
69.03346	6916.1	3.4
69.06993	41843.9	20.7
71.04923	67005.3	33.2
73.06478	201979.7	100.0
75.63805	4465.2	2.2
79.05414	55639.2	27.5
81.06990	92363.1	45.7
83.04904	7797.3	3.9
83.08554	21657.5	10.7
85.06486	6733.4	3.3
91.05416	57426.6	28.4
93.06982	61520.9	30.5
95.04908	8103.7	4.0
95.08551	134039.7	66.4
97.06476	17609.1	8.7
97.10113	21943.7	10.9
99.08031	19906.9	9.9
105.06980	61964.8	30.7
107.04900	8642.2	4.3
107.08543	41485.5	20.5
109.06486	18635.0	9.2
109.10113	129846.0	64.3
111.04410	6288.3	3.1
111.08070	5064.2	2.5
117.06969	22280.3	11.0
119.08551	82400.7	40.8
121.06491	3971.6	2.0
121.10105	63313.1	31.3
123.08042	21901.2	10.8
123.11662	18601.7	9.2
124.40887	4381.8	2.2
125.09606	7053.2	3.5
126.71089	5284.2	2.6
131.08531	37850.7	18.7
133.10123	65002.0	32.2
135.08031	22191.5	11.0
135.11653	17439.3	8.6
137.09604	71474.5	35.4
139.11156	17428.4	8.6
141.64076	4280.1	2.1
145.10118	32495.4	16.1
147.11703	35955.9	17.8
149.09613	10676.8	5.3
149.13245	9072.6	4.5
150.84566	4368.3	2.2
152.62192	4506.3	2.2
155.10651	43581.0	21.6
157.10130	5477.8	2.7
159.11681	19303.6	9.6
161.09589	5911.4	2.9
161.13242	16611.4	8.2
163.11147	20186.3	10.0
165.12787	8450.8	4.2
169.12183	8178.9	4.0
171.11697	6584.6	3.3
173.11734	68384.0	33.9
173.13242	20417.6	10.1
173.81169	4434.9	2.2
179.14316	4641.8	2.3
183.11650	9172.8	4.5
187.13261	8808.7	4.4
197.13287	5606.3	2.8
203.12770	7692.9	3.8
212.53889	8958.1	4.4
212.55168	27297.0	13.5
229.19495	5210.7	2.6
239.17911	10485.1	5.2
247.20538	23769.6	11.8
257.18976	30156.2	14.9
269.62402	4419.2	2.2
275.18344	7072.7	3.5
275.20044	190495.8	94.3
293.21054	24875.3	12.3
304.24911	9299.6	4.6
307.22647	37454.5	18.5
310.31766	5212.0	2.6
319.06323	4573.4	2.3
334.94263	4476.8	2.2
