# Supplementary material for: Stable Isotope–Assisted Plant Metabolomics: Combination of Global and Tracer-Based Labeling for Enhanced Untargeted Profiling and Compound Annotation
Source: Front Plant Sci. 2019 Oct 25;10:1366. doi: 10.3389/fpls.2019.01366 (PMC6824187; doi:10.3389/fpls.2019.01366)
Supplement: Supplementary Datasheet 1 — Collection of acquired MS/MS fragmentation spectra. [file DataSheet_1.zip › SupportingInformation MSMSSpectra/MSMS_1315_7.tsv]

# Publication
# -----------
# Title: Stable isotope assisted plant metabolomics: Combination of global and tracer based labeling for enhanced untargeted profiling and compound annotation
# Authors: Maria Doppler, Christoph Bueschl, Bernhard Kluger, Andrea Koutnik, Marc Lemmens, Hermann Buerstmayr, Justyna Rechthaler, Rudolf Krska, Gerhard Adam, Rainer Schuhmacher
# Journal: Frontiers in Plant Science, section Plant Metabolism and Chemodiversity
# Submitted: May 2019
#
# Compound
# --------
# ID: 1315_7
# MZ: 347.21929
# RT: 30.35 min
# GML Cn: 18
# PHE Cn: 0
# TRP Cn: 0
# Charge: 1
# Ion mode: +
# Adduct: [M+Na]+
#
# MSMS spectra
# ------------
# Note: This MS/MS spectra has not been curated or checked manually. It is the raw-spectra exported from the DDA-MS/MS acquisition.
#
MZ	Intensity	NormalizedIntensity [%]
51.68534	10788.0	0.3
52.55041	10434.5	0.3
53.27014	10378.6	0.3
61.99191	10383.9	0.3
64.35363	10695.4	0.3
87.92300	9632.2	0.2
90.99818	9576.4	0.2
91.33473	10429.4	0.3
106.20013	11426.2	0.3
110.72033	13203.4	0.3
114.61269	9875.2	0.2
133.79979	10556.9	0.3
143.29002	12151.8	0.3
144.48177	10204.5	0.3
159.92252	9932.7	0.2
163.13538	11496.3	0.3
175.39116	11726.4	0.3
195.09891	16808.7	0.4
211.07468	111949.4	2.8
211.08673	18062.7	0.4
240.43579	10861.0	0.3
249.14563	78362.2	1.9
311.88284	10782.4	0.3
324.77039	11420.6	0.3
347.21884	4051878.0	100.0
348.22226	11387.2	0.3
