# Supplementary material for: Stable Isotope–Assisted Plant Metabolomics: Combination of Global and Tracer-Based Labeling for Enhanced Untargeted Profiling and Compound Annotation
Source: Front Plant Sci. 2019 Oct 25;10:1366. doi: 10.3389/fpls.2019.01366 (PMC6824187; doi:10.3389/fpls.2019.01366)
Supplement: Supplementary Datasheet 1 — Collection of acquired MS/MS fragmentation spectra. [file DataSheet_1.zip › SupportingInformation MSMSSpectra/MSMS_1327_1.tsv]

# Publication
# -----------
# Title: Stable isotope assisted plant metabolomics: Combination of global and tracer based labeling for enhanced untargeted profiling and compound annotation
# Authors: Maria Doppler, Christoph Bueschl, Bernhard Kluger, Andrea Koutnik, Marc Lemmens, Hermann Buerstmayr, Justyna Rechthaler, Rudolf Krska, Gerhard Adam, Rainer Schuhmacher
# Journal: Frontiers in Plant Science, section Plant Metabolism and Chemodiversity
# Submitted: May 2019
#
# Compound
# --------
# ID: 1327_1
# MZ: 275.20074
# RT: 30.42 min
# GML Cn: 18
# PHE Cn: 0
# TRP Cn: 0
# Charge: 1
# Ion mode: +
# Adduct:
#
# MSMS spectra
# ------------
# Note: This MS/MS spectra has not been curated or checked manually. It is the raw-spectra exported from the DDA-MS/MS acquisition.
#
MZ	Intensity	NormalizedIntensity [%]
55.01805	43009.4	0.6
55.05452	576192.2	7.6
55.12061	21637.7	0.3
56.25014	17969.2	0.2
57.03375	275689.8	3.6
57.07007	20381.7	0.3
67.05430	696683.2	9.2
69.06992	506559.3	6.7
71.04910	108040.9	1.4
79.05419	509542.7	6.7
81.06718	40133.9	0.5
81.06982	916755.0	12.1
81.07251	34766.4	0.5
83.04900	107363.7	1.4
83.08543	393014.0	5.2
85.06472	52145.4	0.7
91.05417	1183049.8	15.6
93.06986	638335.9	8.4
94.40984	20104.0	0.3
95.04919	88074.0	1.2
95.08218	36700.1	0.5
95.08547	721393.9	9.5
97.06458	84721.4	1.1
97.10107	105696.8	1.4
99.08036	29103.8	0.4
101.05961	23954.4	0.3
105.06982	2196257.0	29.0
107.04910	86891.6	1.1
107.08546	569294.3	7.5
108.49834	21850.8	0.3
109.06474	184638.7	2.4
109.10106	305265.3	4.0
111.08012	78811.8	1.0
113.05934	36150.9	0.5
117.06974	377993.6	5.0
119.08546	2058022.6	27.2
121.06451	108392.0	1.4
121.10102	386641.0	5.1
123.08028	114104.2	1.5
123.11662	45990.9	0.6
125.09591	47713.1	0.6
129.06982	100688.8	1.3
131.08546	654785.1	8.6
132.09326	33393.3	0.4
133.06461	23378.6	0.3
133.10109	2487447.0	32.9
135.08014	91129.9	1.2
135.11673	239136.2	3.2
137.09599	45630.9	0.6
139.16934	19997.0	0.3
141.07024	66089.6	0.9
143.08508	166634.9	2.2
145.06503	23680.9	0.3
145.10109	852284.1	11.3
146.10861	26180.7	0.3
147.08040	46849.9	0.6
147.11670	2068568.5	27.3
149.09610	445014.2	5.9
149.13234	96113.7	1.3
151.11143	22794.1	0.3
151.54630	19926.9	0.3
157.10120	240274.0	3.2
159.10951	33735.4	0.4
159.11676	833299.7	11.0
161.09602	95286.2	1.3
161.13239	625501.8	8.3
163.11143	170797.7	2.3
169.10129	110561.5	1.5
171.11664	213716.3	2.8
172.48465	23022.4	0.3
173.09628	27860.1	0.4
173.13246	405900.7	5.4
175.11145	117904.9	1.6
175.14801	104123.5	1.4
177.12726	110571.1	1.5
179.10686	28881.6	0.4
183.11678	232761.1	3.1
185.13229	313346.2	4.1
187.11182	101781.8	1.3
187.14825	49972.7	0.7
188.41119	20632.0	0.3
189.12723	51491.1	0.7
191.14268	27208.9	0.4
192.21118	22471.9	0.3
193.12263	27665.4	0.4
197.13237	194650.5	2.6
198.03212	22390.6	0.3
201.12746	99074.2	1.3
201.16403	46516.7	0.6
203.14317	192454.5	2.5
205.12230	35604.8	0.5
205.15955	22285.5	0.3
211.14818	83095.8	1.1
212.55219	87031.6	1.1
212.56462	51172.5	0.7
213.16335	37505.5	0.5
215.14264	31257.3	0.4
215.17982	30373.3	0.4
219.13840	92940.9	1.2
219.17393	104472.3	1.4
225.45158	23495.0	0.3
229.15897	47895.6	0.6
229.19493	101184.4	1.3
233.15350	38257.6	0.5
239.17885	277510.6	3.7
247.16887	44649.6	0.6
247.20534	116450.0	1.5
257.18973	808204.3	10.7
257.20465	46341.9	0.6
275.20029	7571354.0	100.0
276.20316	95828.6	1.3
