# Supplementary material for: Stable Isotope–Assisted Plant Metabolomics: Combination of Global and Tracer-Based Labeling for Enhanced Untargeted Profiling and Compound Annotation
Source: Front Plant Sci. 2019 Oct 25;10:1366. doi: 10.3389/fpls.2019.01366 (PMC6824187; doi:10.3389/fpls.2019.01366)
Supplement: Supplementary Datasheet 1 — Collection of acquired MS/MS fragmentation spectra. [file DataSheet_1.zip › SupportingInformation MSMSSpectra/MSMS_1332_1.tsv]

# Publication
# -----------
# Title: Stable isotope assisted plant metabolomics: Combination of global and tracer based labeling for enhanced untargeted profiling and compound annotation
# Authors: Maria Doppler, Christoph Bueschl, Bernhard Kluger, Andrea Koutnik, Marc Lemmens, Hermann Buerstmayr, Justyna Rechthaler, Rudolf Krska, Gerhard Adam, Rainer Schuhmacher
# Journal: Frontiers in Plant Science, section Plant Metabolism and Chemodiversity
# Submitted: May 2019
#
# Compound
# --------
# ID: 1332_1
# MZ: 277.21631
# RT: 30.46 min
# GML Cn: 18
# PHE Cn: 0
# TRP Cn: 0
# Charge: 1
# Ion mode: +
# Adduct: [M+H]+
#
# MSMS spectra
# ------------
# Note: This MS/MS spectra has not been curated or checked manually. It is the raw-spectra exported from the DDA-MS/MS acquisition.
#
MZ	Intensity	NormalizedIntensity [%]
52.05455	22579.3	0.5
52.08364	24582.0	0.5
53.00243	23828.2	0.5
53.03882	40346.0	0.9
55.01805	35368.9	0.8
55.05450	797460.2	17.3
57.03368	40005.4	0.9
57.07007	167087.4	3.6
61.15340	30380.2	0.7
63.80086	29324.8	0.6
67.05227	45632.8	1.0
67.05430	1281485.1	27.8
69.03346	36098.7	0.8
69.06990	809479.5	17.6
71.04903	47549.7	1.0
72.42551	27738.8	0.6
73.06497	29290.5	0.6
76.08685	25892.8	0.6
77.03852	41670.0	0.9
79.05417	2696791.5	58.6
80.84077	22014.5	0.5
81.06982	1594346.2	34.6
82.15679	22692.5	0.5
83.04902	101181.8	2.2
83.08546	506910.8	11.0
85.06469	101857.0	2.2
90.63305	22337.2	0.5
91.05414	565242.8	12.3
93.06982	4605210.5	100.0
93.08587	26716.2	0.6
95.04901	163276.9	3.5
95.08544	1255431.5	27.3
97.06461	100807.1	2.2
97.10114	279798.8	6.1
101.05952	43003.1	0.9
105.04470	29922.0	0.6
105.06978	538180.4	11.7
107.08544	2517782.5	54.7
109.06491	42390.2	0.9
109.10114	642162.8	13.9
111.57000	24303.9	0.5
117.06963	133775.4	2.9
119.08546	529205.9	11.5
121.10105	3068453.5	66.6
123.08033	57053.9	1.2
123.11664	186983.8	4.1
127.07510	26038.6	0.6
129.07007	76534.1	1.7
130.45918	21826.5	0.5
131.08563	195628.4	4.2
133.10112	612080.4	13.3
135.08041	94230.0	2.0
135.11667	3158941.8	68.6
137.09608	44031.4	1.0
139.11177	28241.2	0.6
143.08542	109950.4	2.4
144.18480	24487.5	0.5
144.97345	24650.6	0.5
145.10114	183078.2	4.0
147.11664	491869.4	10.7
149.09618	55462.3	1.2
149.13235	1349029.6	29.3
151.11162	45157.5	1.0
153.09091	32074.0	0.7
154.53712	23813.9	0.5
157.10115	111479.7	2.4
159.11670	212833.2	4.6
161.09615	36355.3	0.8
161.13229	236689.9	5.1
163.11163	95959.4	2.1
163.14790	295893.3	6.4
171.11642	174489.1	3.8
173.13237	137011.0	3.0
175.11147	34152.8	0.7
175.14801	108449.8	2.4
176.57962	26653.3	0.6
177.12709	32303.5	0.7
177.16318	39294.5	0.9
181.12215	99199.8	2.2
185.13220	166636.8	3.6
187.14757	32943.1	0.7
193.12285	31451.8	0.7
195.13797	48213.7	1.0
199.14767	105550.9	2.3
203.14290	56300.7	1.2
207.13756	144422.5	3.1
213.16368	129944.1	2.8
217.24869	36407.7	0.8
221.15364	176054.9	3.8
231.17422	94541.2	2.1
235.16896	169710.1	3.7
241.19464	56284.8	1.2
241.42813	25675.7	0.6
259.20462	252023.6	5.5
277.21588	2372958.5	51.5
