# Supplementary material for: Stable Isotope–Assisted Plant Metabolomics: Combination of Global and Tracer-Based Labeling for Enhanced Untargeted Profiling and Compound Annotation
Source: Front Plant Sci. 2019 Oct 25;10:1366. doi: 10.3389/fpls.2019.01366 (PMC6824187; doi:10.3389/fpls.2019.01366)
Supplement: Supplementary Datasheet 1 — Collection of acquired MS/MS fragmentation spectra. [file DataSheet_1.zip › SupportingInformation MSMSSpectra/MSMS_1332_15.tsv]

# Publication
# -----------
# Title: Stable isotope assisted plant metabolomics: Combination of global and tracer based labeling for enhanced untargeted profiling and compound annotation
# Authors: Maria Doppler, Christoph Bueschl, Bernhard Kluger, Andrea Koutnik, Marc Lemmens, Hermann Buerstmayr, Justyna Rechthaler, Rudolf Krska, Gerhard Adam, Rainer Schuhmacher
# Journal: Frontiers in Plant Science, section Plant Metabolism and Chemodiversity
# Submitted: May 2019
#
# Compound
# --------
# ID: 1332_15
# MZ: 291.19697
# RT: 30.46 min
# GML Cn: 18
# PHE Cn: 0
# TRP Cn: 0
# Charge: 1
# Ion mode: -
# Adduct: [M-H2O-H]-,[M-H]-
#
# MSMS spectra
# ------------
# Note: This MS/MS spectra has not been curated or checked manually. It is the raw-spectra exported from the DDA-MS/MS acquisition.
#
MZ	Intensity	NormalizedIntensity [%]
53.05413	91476.5	0.2
53.78382	93199.7	0.2
57.03405	581303.2	1.4
59.01335	1383020.1	3.3
67.01847	200623.9	0.5
69.03426	122089.4	0.3
71.04993	7976520.5	19.0
83.05004	1446589.0	3.4
85.06580	182646.5	0.4
86.99467	84469.0	0.2
88.07612	97402.3	0.2
95.05016	121828.9	0.3
97.06577	1791541.1	4.3
103.46346	101952.9	0.2
109.06547	164160.5	0.4
111.08150	2325811.5	5.5
118.97677	86672.4	0.2
121.10207	398957.6	1.0
123.08142	150302.0	0.4
135.11778	123334.9	0.3
137.09692	386650.5	0.9
139.11261	174896.1	0.4
141.09198	106546.8	0.3
149.09705	176519.6	0.4
161.42863	97145.6	0.2
163.14891	107263.4	0.3
165.12793	97111.1	0.2
167.10753	659704.8	1.6
175.14940	163071.6	0.4
177.12845	569798.7	1.4
179.10773	545103.9	1.3
179.49663	102778.1	0.2
181.12352	799202.8	1.9
185.11812	123787.1	0.3
193.15912	213199.6	0.5
195.13889	3276530.2	7.8
197.11877	116877.0	0.3
202.44667	103301.2	0.2
203.14407	152291.8	0.4
205.15950	381171.5	0.9
207.13895	1682870.1	4.0
209.11803	109873.9	0.3
212.36307	565706.0	1.3
212.37546	291430.8	0.7
217.15993	131220.6	0.3
219.13895	1352259.4	3.2
220.97682	103662.0	0.2
223.13332	167642.9	0.4
223.17021	1000186.1	2.4
229.19598	138464.1	0.3
231.17508	137200.8	0.3
235.17009	1648766.1	3.9
247.20639	1727850.5	4.1
256.61899	97227.4	0.2
273.18600	1675328.4	4.0
291.19647	41938872.0	100.0
300.16983	88118.8	0.2
