# Supplementary material for: Stable Isotope–Assisted Plant Metabolomics: Combination of Global and Tracer-Based Labeling for Enhanced Untargeted Profiling and Compound Annotation
Source: Front Plant Sci. 2019 Oct 25;10:1366. doi: 10.3389/fpls.2019.01366 (PMC6824187; doi:10.3389/fpls.2019.01366)
Supplement: Supplementary Datasheet 1 — Collection of acquired MS/MS fragmentation spectra. [file DataSheet_1.zip › SupportingInformation MSMSSpectra/MSMS_1332_16.tsv]

# Publication
# -----------
# Title: Stable isotope assisted plant metabolomics: Combination of global and tracer based labeling for enhanced untargeted profiling and compound annotation
# Authors: Maria Doppler, Christoph Bueschl, Bernhard Kluger, Andrea Koutnik, Marc Lemmens, Hermann Buerstmayr, Justyna Rechthaler, Rudolf Krska, Gerhard Adam, Rainer Schuhmacher
# Journal: Frontiers in Plant Science, section Plant Metabolism and Chemodiversity
# Submitted: May 2019
#
# Compound
# --------
# ID: 1332_16
# MZ: 293.21247
# RT: 30.46 min
# GML Cn: 18
# PHE Cn: 0
# TRP Cn: 0
# Charge: 1
# Ion mode: -
# Adduct: [M-H]-
#
# MSMS spectra
# ------------
# Note: This MS/MS spectra has not been curated or checked manually. It is the raw-spectra exported from the DDA-MS/MS acquisition.
#
MZ	Intensity	NormalizedIntensity [%]
52.26313	4282.5	0.4
55.83367	3810.7	0.3
57.03400	6571.4	0.6
59.01336	7859.3	0.7
69.03417	18471.3	1.6
71.01363	6383.1	0.5
89.02435	5364.5	0.5
96.95982	4226.0	0.4
100.24527	5099.6	0.4
105.12126	4665.7	0.4
106.76762	4222.2	0.4
108.31421	4537.1	0.4
109.06573	40367.8	3.4
113.09680	4578.8	0.4
116.32475	3973.0	0.3
121.10230	40759.4	3.4
127.07650	19351.8	1.6
133.98750	4104.3	0.3
137.09720	7373.3	0.6
139.11295	9953.7	0.8
155.10750	58769.7	5.0
165.12863	7261.2	0.6
171.10249	76664.4	6.5
182.13075	33275.3	2.8
183.10255	449036.8	37.9
183.13884	660520.6	55.8
185.11824	6656.5	0.6
195.13844	6227.3	0.5
197.11810	7058.2	0.6
199.13361	4420.0	0.4
211.13391	125892.1	10.6
217.24229	15850.8	1.3
223.17023	162642.3	13.7
231.21199	23985.4	2.0
249.18616	7154.3	0.6
249.22261	7313.9	0.6
265.21713	34058.2	2.9
266.44916	4163.0	0.4
267.85843	4403.9	0.4
275.20145	302456.7	25.6
293.21252	1183717.8	100.0
