# Supplementary material for: Stable Isotope–Assisted Plant Metabolomics: Combination of Global and Tracer-Based Labeling for Enhanced Untargeted Profiling and Compound Annotation
Source: Front Plant Sci. 2019 Oct 25;10:1366. doi: 10.3389/fpls.2019.01366 (PMC6824187; doi:10.3389/fpls.2019.01366)
Supplement: Supplementary Datasheet 1 — Collection of acquired MS/MS fragmentation spectra. [file DataSheet_1.zip › SupportingInformation MSMSSpectra/MSMS_1332_17.tsv]

# Publication
# -----------
# Title: Stable isotope assisted plant metabolomics: Combination of global and tracer based labeling for enhanced untargeted profiling and compound annotation
# Authors: Maria Doppler, Christoph Bueschl, Bernhard Kluger, Andrea Koutnik, Marc Lemmens, Hermann Buerstmayr, Justyna Rechthaler, Rudolf Krska, Gerhard Adam, Rainer Schuhmacher
# Journal: Frontiers in Plant Science, section Plant Metabolism and Chemodiversity
# Submitted: May 2019
#
# Compound
# --------
# ID: 1332_17
# MZ: 361.19983
# RT: 30.46 min
# GML Cn: 18
# PHE Cn: 0
# TRP Cn: 0
# Charge: 1
# Ion mode: -
# Adduct:
#
# MSMS spectra
# ------------
# Note: This MS/MS spectra has not been curated or checked manually. It is the raw-spectra exported from the DDA-MS/MS acquisition.
#
MZ	Intensity	NormalizedIntensity [%]
51.42926	1830.0	0.3
51.95522	1933.9	0.3
55.82203	1971.4	0.4
56.76908	1763.2	0.3
57.03405	2402.2	0.4
59.01329	2636.7	0.5
62.34337	1932.2	0.3
62.44761	2065.0	0.4
64.36770	1731.1	0.3
67.23234	1833.1	0.3
82.69417	1833.0	0.3
84.06632	2020.3	0.4
89.02438	2165.8	0.4
95.05011	46536.2	8.3
109.85197	2286.6	0.4
110.55476	2409.4	0.4
121.10211	2294.7	0.4
133.29744	1893.3	0.3
140.46204	2052.1	0.4
150.02951	4532.3	0.8
157.01114	4263.1	0.8
171.10266	15568.4	2.8
179.14372	3640.8	0.7
193.67657	2165.8	0.4
195.12930	3586.0	0.6
195.13890	72286.8	13.0
196.14653	12079.1	2.2
205.12274	8292.4	1.5
211.13441	2640.2	0.5
216.15953	2698.2	0.5
216.16991	4017.0	0.7
220.95758	2244.2	0.4
223.13373	67961.1	12.2
231.21150	10415.4	1.9
235.17023	81549.8	14.6
246.12354	103429.7	18.5
249.18509	2841.9	0.5
256.13098	4537.9	0.8
265.21677	2895.1	0.5
275.20139	191138.3	34.3
278.11337	138499.8	24.8
280.97318	3074.0	0.6
293.21210	557919.6	100.0
297.18259	2613.2	0.5
315.19388	64750.6	11.6
361.20004	17821.2	3.2
