# Supplementary material for: Stable Isotope–Assisted Plant Metabolomics: Combination of Global and Tracer-Based Labeling for Enhanced Untargeted Profiling and Compound Annotation
Source: Front Plant Sci. 2019 Oct 25;10:1366. doi: 10.3389/fpls.2019.01366 (PMC6824187; doi:10.3389/fpls.2019.01366)
Supplement: Supplementary Datasheet 1 — Collection of acquired MS/MS fragmentation spectra. [file DataSheet_1.zip › SupportingInformation MSMSSpectra/MSMS_1332_7.tsv]

# Publication
# -----------
# Title: Stable isotope assisted plant metabolomics: Combination of global and tracer based labeling for enhanced untargeted profiling and compound annotation
# Authors: Maria Doppler, Christoph Bueschl, Bernhard Kluger, Andrea Koutnik, Marc Lemmens, Hermann Buerstmayr, Justyna Rechthaler, Rudolf Krska, Gerhard Adam, Rainer Schuhmacher
# Journal: Frontiers in Plant Science, section Plant Metabolism and Chemodiversity
# Submitted: May 2019
#
# Compound
# --------
# ID: 1332_7
# MZ: 317.20871
# RT: 30.46 min
# GML Cn: 18
# PHE Cn: 0
# TRP Cn: 0
# Charge: 1
# Ion mode: +
# Adduct: [M+Na]+
#
# MSMS spectra
# ------------
# Note: This MS/MS spectra has not been curated or checked manually. It is the raw-spectra exported from the DDA-MS/MS acquisition.
#
MZ	Intensity	NormalizedIntensity [%]
52.64775	7361.7	1.0
55.71632	8282.2	1.1
58.72588	7870.4	1.0
59.32132	7662.6	1.0
63.32983	7939.4	1.1
64.16552	8496.2	1.1
67.69611	7553.4	1.0
84.10743	7813.5	1.0
88.07556	10241.3	1.4
91.77254	8022.7	1.1
97.59757	9513.7	1.3
106.08610	20341.1	2.7
124.12759	7449.3	1.0
211.90889	76567.9	10.2
211.92090	14257.9	1.9
232.30032	8256.8	1.1
280.22104	8959.2	1.2
299.19778	253782.6	33.8
304.26581	32881.6	4.4
316.32120	35015.7	4.7
317.20844	749935.8	100.0
317.32425	50787.6	6.8
