# Supplementary material for: Stable Isotope–Assisted Plant Metabolomics: Combination of Global and Tracer-Based Labeling for Enhanced Untargeted Profiling and Compound Annotation
Source: Front Plant Sci. 2019 Oct 25;10:1366. doi: 10.3389/fpls.2019.01366 (PMC6824187; doi:10.3389/fpls.2019.01366)
Supplement: Supplementary Datasheet 1 — Collection of acquired MS/MS fragmentation spectra. [file DataSheet_1.zip › SupportingInformation MSMSSpectra/MSMS_1332_9.tsv]

# Publication
# -----------
# Title: Stable isotope assisted plant metabolomics: Combination of global and tracer based labeling for enhanced untargeted profiling and compound annotation
# Authors: Maria Doppler, Christoph Bueschl, Bernhard Kluger, Andrea Koutnik, Marc Lemmens, Hermann Buerstmayr, Justyna Rechthaler, Rudolf Krska, Gerhard Adam, Rainer Schuhmacher
# Journal: Frontiers in Plant Science, section Plant Metabolism and Chemodiversity
# Submitted: May 2019
#
# Compound
# --------
# ID: 1332_9
# MZ: 333.20357
# RT: 30.46 min
# GML Cn: 18
# PHE Cn: 0
# TRP Cn: 0
# Charge: 1
# Ion mode: +
# Adduct: [M+Na]+
#
# MSMS spectra
# ------------
# Note: This MS/MS spectra has not been curated or checked manually. It is the raw-spectra exported from the DDA-MS/MS acquisition.
#
MZ	Intensity	NormalizedIntensity [%]
50.55215	30363.6	2.0
60.82274	40494.5	2.6
61.70561	33229.4	2.2
63.08504	32276.9	2.1
72.15629	35688.9	2.3
73.17989	29189.0	1.9
82.00240	40659.0	2.6
93.03107	425747.4	27.7
104.40470	32530.7	2.1
114.80463	31103.2	2.0
165.08859	56213.9	3.7
202.47578	37639.3	2.4
205.12033	355761.3	23.1
207.09904	795650.6	51.8
212.84746	83462.1	5.4
212.85945	127250.4	8.3
246.15868	785421.7	51.1
247.13029	659787.6	42.9
266.20810	36075.0	2.3
274.02908	36202.8	2.4
287.16153	666791.2	43.4
289.75894	34954.3	2.3
291.19165	36442.7	2.4
302.57333	33537.0	2.2
323.67172	33107.5	2.2
333.17953	54958.2	3.6
333.20312	1536766.1	100.0
