# Supplementary material for: Stable Isotope–Assisted Plant Metabolomics: Combination of Global and Tracer-Based Labeling for Enhanced Untargeted Profiling and Compound Annotation
Source: Front Plant Sci. 2019 Oct 25;10:1366. doi: 10.3389/fpls.2019.01366 (PMC6824187; doi:10.3389/fpls.2019.01366)
Supplement: Supplementary Datasheet 1 — Collection of acquired MS/MS fragmentation spectra. [file DataSheet_1.zip › SupportingInformation MSMSSpectra/MSMS_1339_1.tsv]

# Publication
# -----------
# Title: Stable isotope assisted plant metabolomics: Combination of global and tracer based labeling for enhanced untargeted profiling and compound annotation
# Authors: Maria Doppler, Christoph Bueschl, Bernhard Kluger, Andrea Koutnik, Marc Lemmens, Hermann Buerstmayr, Justyna Rechthaler, Rudolf Krska, Gerhard Adam, Rainer Schuhmacher
# Journal: Frontiers in Plant Science, section Plant Metabolism and Chemodiversity
# Submitted: May 2019
#
# Compound
# --------
# ID: 1339_1
# MZ: 295.22687
# RT: 30.55 min
# GML Cn: 18
# PHE Cn: 0
# TRP Cn: 0
# Charge: 1
# Ion mode: +
# Adduct:
#
# MSMS spectra
# ------------
# Note: This MS/MS spectra has not been curated or checked manually. It is the raw-spectra exported from the DDA-MS/MS acquisition.
#
MZ	Intensity	NormalizedIntensity [%]
50.02637	8703.4	0.4
51.28024	8924.5	0.4
53.00249	15598.2	0.7
53.03882	23022.4	1.0
55.01809	36789.6	1.6
55.05449	243542.3	10.5
55.50188	8649.8	0.4
57.03368	64960.4	2.8
57.07011	161161.7	7.0
57.12714	10207.5	0.4
58.80390	10511.8	0.5
59.04932	10689.4	0.5
61.87400	9857.8	0.4
62.65110	9084.0	0.4
67.05429	457591.2	19.8
69.03346	51665.8	2.2
69.06992	324507.3	14.0
69.41216	9469.6	0.4
70.87458	9865.3	0.4
71.04912	83229.3	3.6
71.08552	480398.9	20.8
73.06480	11304.6	0.5
79.05416	319770.6	13.8
81.03351	140162.9	6.1
81.06982	465284.7	20.1
83.04902	129881.5	5.6
83.08542	133241.2	5.8
85.06473	61705.5	2.7
85.10110	257518.0	11.1
91.05421	137251.6	5.9
93.06983	454673.6	19.6
95.04905	282864.4	12.2
95.08224	20409.0	0.9
95.08543	364652.3	15.8
97.06470	80944.9	3.5
97.10114	137698.1	5.9
99.08031	315274.3	13.6
105.06982	108545.3	4.7
106.28018	8971.0	0.4
107.04906	45502.3	2.0
107.08540	264893.5	11.4
109.06474	53893.6	2.3
109.09722	16076.0	0.7
109.10114	290938.6	12.6
111.08052	40842.3	1.8
111.11674	11543.2	0.5
113.09605	150662.2	6.5
117.06989	38490.2	1.7
119.08540	124601.7	5.4
121.10105	223110.5	9.6
123.08031	52120.8	2.3
123.11658	85757.0	3.7
125.09584	71761.6	3.1
127.11167	16365.0	0.7
129.06958	13187.7	0.6
131.08542	52054.0	2.2
133.10092	136052.1	5.9
135.08038	19955.4	0.9
135.11664	142137.0	6.1
137.09599	266363.9	11.5
137.13237	10257.8	0.4
138.56581	9973.1	0.4
139.11171	87944.4	3.8
141.09077	12854.9	0.6
145.10100	55419.2	2.4
147.11667	129551.6	5.6
149.09581	52375.7	2.3
149.13254	85264.4	3.7
150.33743	9637.0	0.4
151.07550	9666.8	0.4
151.10469	18101.6	0.8
151.11162	522366.8	22.6
153.12724	64869.2	2.8
157.10112	43564.3	1.9
159.11690	47022.8	2.0
161.09612	12212.6	0.5
161.12534	11332.0	0.5
161.13229	102162.0	4.4
163.11179	88812.5	3.8
163.14822	13429.3	0.6
165.12726	321078.2	13.9
165.59189	9872.9	0.4
167.10614	11469.3	0.5
167.14290	9926.1	0.4
171.11639	47250.6	2.0
173.11734	9449.2	0.4
173.13245	21085.2	0.9
175.14804	38782.6	1.7
177.12747	11797.3	0.5
179.14290	142592.1	6.2
181.12204	10979.0	0.5
181.23218	11580.9	0.5
185.13251	50797.5	2.2
189.12730	17366.3	0.8
191.14264	13603.9	0.6
193.15869	51080.9	2.2
203.12738	20795.2	0.9
207.13759	35252.2	1.5
211.70134	91840.6	4.0
221.15352	134694.8	5.8
231.21103	10975.5	0.5
241.19461	16730.0	0.7
241.79359	10557.2	0.5
249.22165	76128.2	3.3
259.20511	66151.8	2.9
277.21588	1606853.0	69.4
278.21982	11808.9	0.5
295.22641	2314680.0	100.0
296.22940	38127.7	1.6
304.26160	51336.0	2.2
