# Supplementary material for: Stable Isotope–Assisted Plant Metabolomics: Combination of Global and Tracer-Based Labeling for Enhanced Untargeted Profiling and Compound Annotation
Source: Front Plant Sci. 2019 Oct 25;10:1366. doi: 10.3389/fpls.2019.01366 (PMC6824187; doi:10.3389/fpls.2019.01366)
Supplement: Supplementary Datasheet 1 — Collection of acquired MS/MS fragmentation spectra. [file DataSheet_1.zip › SupportingInformation MSMSSpectra/MSMS_1339_2.tsv]

# Publication
# -----------
# Title: Stable isotope assisted plant metabolomics: Combination of global and tracer based labeling for enhanced untargeted profiling and compound annotation
# Authors: Maria Doppler, Christoph Bueschl, Bernhard Kluger, Andrea Koutnik, Marc Lemmens, Hermann Buerstmayr, Justyna Rechthaler, Rudolf Krska, Gerhard Adam, Rainer Schuhmacher
# Journal: Frontiers in Plant Science, section Plant Metabolism and Chemodiversity
# Submitted: May 2019
#
# Compound
# --------
# ID: 1339_2
# MZ: 349.23484
# RT: 30.55 min
# GML Cn: 18
# PHE Cn: 0
# TRP Cn: 0
# Charge: 1
# Ion mode: +
# Adduct: [M+Na]+
#
# MSMS spectra
# ------------
# Note: This MS/MS spectra has not been curated or checked manually. It is the raw-spectra exported from the DDA-MS/MS acquisition.
#
MZ	Intensity	NormalizedIntensity [%]
53.66889	7365.7	0.2
54.81798	8483.1	0.2
69.53711	8242.1	0.2
77.82349	10017.9	0.3
111.04174	8075.8	0.2
119.07934	8558.4	0.2
152.29530	8109.8	0.2
153.30022	8358.9	0.2
211.90587	27905.1	0.7
211.91808	43917.6	1.2
223.99745	9411.5	0.2
229.07431	13098.2	0.3
279.12692	12057.8	0.3
293.14160	9111.5	0.2
298.20657	10194.8	0.3
304.24966	28234.0	0.7
304.26959	16841.4	0.4
331.15610	13152.3	0.3
349.23444	3801297.2	100.0
350.23813	46791.6	1.2
353.58887	10134.6	0.3
