# Supplementary material for: Stable Isotope–Assisted Plant Metabolomics: Combination of Global and Tracer-Based Labeling for Enhanced Untargeted Profiling and Compound Annotation
Source: Front Plant Sci. 2019 Oct 25;10:1366. doi: 10.3389/fpls.2019.01366 (PMC6824187; doi:10.3389/fpls.2019.01366)
Supplement: Supplementary Datasheet 1 — Collection of acquired MS/MS fragmentation spectra. [file DataSheet_1.zip › SupportingInformation MSMSSpectra/MSMS_1359_1.tsv]

# Publication
# -----------
# Title: Stable isotope assisted plant metabolomics: Combination of global and tracer based labeling for enhanced untargeted profiling and compound annotation
# Authors: Maria Doppler, Christoph Bueschl, Bernhard Kluger, Andrea Koutnik, Marc Lemmens, Hermann Buerstmayr, Justyna Rechthaler, Rudolf Krska, Gerhard Adam, Rainer Schuhmacher
# Journal: Frontiers in Plant Science, section Plant Metabolism and Chemodiversity
# Submitted: May 2019
#
# Compound
# --------
# ID: 1359_1
# MZ: 269.24778
# RT: 31.16 min
# GML Cn: 17
# PHE Cn: 0
# TRP Cn: 0
# Charge: 1
# Ion mode: +
# Adduct:
#
# MSMS spectra
# ------------
# Note: This MS/MS spectra has not been curated or checked manually. It is the raw-spectra exported from the DDA-MS/MS acquisition.
#
MZ	Intensity	NormalizedIntensity [%]
52.07031	1476.5	0.3
53.00241	1822.2	0.4
53.03891	2439.1	0.5
55.05452	84432.8	18.6
57.03376	38144.7	8.4
57.07014	28242.6	6.2
58.68200	1415.5	0.3
59.04934	13574.9	3.0
59.49509	1271.0	0.3
67.05434	65697.4	14.5
69.06995	138862.8	30.6
71.04919	38040.9	8.4
71.08556	17673.8	3.9
73.06481	2960.3	0.7
79.05421	15956.0	3.5
81.06986	170434.8	37.6
83.08548	115131.5	25.4
85.06478	26289.1	5.8
85.10116	3009.9	0.7
87.08045	2219.7	0.5
93.06987	37857.2	8.4
95.08549	191484.9	42.3
96.43179	1238.7	0.3
97.06462	2748.9	0.6
97.10115	77212.8	17.0
99.08041	16145.0	3.6
107.08549	37354.5	8.2
108.11208	1329.9	0.3
109.10117	101737.8	22.5
111.08041	2920.7	0.6
111.11685	18377.8	4.1
113.09598	3385.6	0.7
121.09655	2436.1	0.5
121.10114	40355.9	8.9
123.11675	43892.9	9.7
125.13254	1692.3	0.4
127.11163	2311.1	0.5
135.11676	47825.7	10.6
137.13249	31671.8	7.0
141.12718	2464.0	0.5
149.13263	30768.5	6.8
151.14790	15347.9	3.4
152.27789	1473.8	0.3
155.14308	2843.3	0.6
158.99478	2272.1	0.5
163.14793	25704.4	5.7
165.16399	1959.0	0.4
169.15872	2433.4	0.5
173.01097	4905.6	1.1
173.53986	1250.6	0.3
174.98997	2278.9	0.5
177.16389	13152.1	2.9
181.50633	1391.6	0.3
183.82222	1340.4	0.3
187.80756	1552.7	0.3
189.00552	3008.7	0.7
191.17911	6704.7	1.5
193.19502	1816.9	0.4
197.64381	1333.8	0.3
213.12758	1816.5	0.4
215.73360	5964.1	1.3
226.06470	1224.3	0.3
233.22620	20576.9	4.5
237.07864	1562.1	0.3
237.11028	1923.8	0.4
258.75955	1768.5	0.4
269.06808	5530.5	1.2
269.13629	9318.4	2.1
269.17303	3066.0	0.7
269.20895	18082.4	4.0
269.24725	453075.4	100.0
270.25104	2978.4	0.7
285.96445	1723.7	0.4
286.34576	1371.3	0.3
