# Supplementary material for: Stable Isotope–Assisted Plant Metabolomics: Combination of Global and Tracer-Based Labeling for Enhanced Untargeted Profiling and Compound Annotation
Source: Front Plant Sci. 2019 Oct 25;10:1366. doi: 10.3389/fpls.2019.01366 (PMC6824187; doi:10.3389/fpls.2019.01366)
Supplement: Supplementary Datasheet 1 — Collection of acquired MS/MS fragmentation spectra. [file DataSheet_1.zip › SupportingInformation MSMSSpectra/MSMS_1364_3.tsv]

# Publication
# -----------
# Title: Stable isotope assisted plant metabolomics: Combination of global and tracer based labeling for enhanced untargeted profiling and compound annotation
# Authors: Maria Doppler, Christoph Bueschl, Bernhard Kluger, Andrea Koutnik, Marc Lemmens, Hermann Buerstmayr, Justyna Rechthaler, Rudolf Krska, Gerhard Adam, Rainer Schuhmacher
# Journal: Frontiers in Plant Science, section Plant Metabolism and Chemodiversity
# Submitted: May 2019
#
# Compound
# --------
# ID: 1364_3
# MZ: 277.21630
# RT: 31.22 min
# GML Cn: 18
# PHE Cn: 0
# TRP Cn: 0
# Charge: 1
# Ion mode: +
# Adduct:
#
# MSMS spectra
# ------------
# Note: This MS/MS spectra has not been curated or checked manually. It is the raw-spectra exported from the DDA-MS/MS acquisition.
#
MZ	Intensity	NormalizedIntensity [%]
51.89510	4152.2	0.5
53.03886	21232.8	2.4
54.12584	3728.0	0.4
55.01808	29804.3	3.4
55.05296	7009.5	0.8
55.05447	157535.0	17.8
57.03369	53881.0	6.1
57.07011	47130.0	5.3
60.50523	4575.9	0.5
64.63309	4285.3	0.5
67.05427	298670.3	33.7
69.03349	18428.1	2.1
69.06987	206673.5	23.3
69.96346	4182.2	0.5
70.94470	4492.1	0.5
71.04906	23171.6	2.6
71.08559	32849.3	3.7
73.06481	6556.3	0.7
74.15248	4867.8	0.5
79.05415	393598.1	44.5
81.03345	77268.8	8.7
81.06979	379612.2	42.9
83.04896	44568.6	5.0
83.08542	107359.8	12.1
85.06469	35196.4	4.0
85.10098	17284.5	2.0
91.05416	142405.0	16.1
93.06980	656050.9	74.1
95.04905	99319.8	11.2
95.08540	296208.2	33.5
97.06461	26361.1	3.0
97.10110	67494.6	7.6
99.08018	25794.4	2.9
105.06975	127260.9	14.4
107.04904	8595.1	1.0
107.08540	430487.8	48.6
109.06461	36074.1	4.1
109.10102	170294.6	19.2
111.08041	36460.0	4.1
113.09608	9981.1	1.1
117.06973	43396.3	4.9
119.08543	149385.0	16.9
121.06461	5644.4	0.6
121.10105	435579.2	49.2
123.08012	28207.5	3.2
123.11666	71017.3	8.0
125.09586	29926.3	3.4
127.03998	5720.6	0.6
127.07500	6664.4	0.8
129.06967	18639.1	2.1
131.08549	56763.6	6.4
133.10101	146563.0	16.6
135.08020	20495.8	2.3
135.11664	411872.2	46.5
137.05991	5175.6	0.6
137.09581	49357.5	5.6
137.13232	16696.3	1.9
139.11136	6415.7	0.7
143.08534	30647.8	3.5
145.10101	48758.6	5.5
147.07999	5202.9	0.6
147.11667	126874.5	14.3
149.09583	29454.6	3.3
149.13234	277414.5	31.3
151.11165	93406.4	10.5
153.09109	4739.9	0.5
153.12711	4980.3	0.6
157.10100	28198.9	3.2
159.11665	44820.3	5.1
161.09590	20336.0	2.3
161.13229	89060.7	10.1
163.11142	26115.3	2.9
163.14778	72474.4	8.2
165.12714	61106.3	6.9
171.11676	40137.8	4.5
173.13216	27417.0	3.1
175.11150	27398.8	3.1
175.14790	48298.0	5.5
177.12741	18894.3	2.1
177.16342	10915.0	1.2
179.10670	6793.7	0.8
179.14275	25419.3	2.9
181.12210	16957.5	1.9
185.13245	54872.1	6.2
187.14790	40117.7	4.5
189.12723	24188.4	2.7
189.16356	5556.4	0.6
193.12218	10370.0	1.2
193.15877	5865.5	0.7
195.13762	23562.1	2.7
199.14771	16858.3	1.9
203.14285	8566.0	1.0
203.17886	5285.5	0.6
205.15884	22841.9	2.6
207.13731	32467.6	3.7
209.15337	5204.5	0.6
212.13515	40555.3	4.6
213.16362	22579.9	2.6
217.19461	10724.2	1.2
221.15314	46823.1	5.3
221.18991	5125.8	0.6
231.17375	14757.1	1.7
231.21024	33681.6	3.8
235.16864	39179.7	4.4
241.19467	38778.3	4.4
241.93594	4438.4	0.5
249.22125	7686.9	0.9
259.20517	80177.0	9.1
277.17911	23865.8	2.7
277.21579	885382.1	100.0
