# Supplementary material for: Stable Isotope–Assisted Plant Metabolomics: Combination of Global and Tracer-Based Labeling for Enhanced Untargeted Profiling and Compound Annotation
Source: Front Plant Sci. 2019 Oct 25;10:1366. doi: 10.3389/fpls.2019.01366 (PMC6824187; doi:10.3389/fpls.2019.01366)
Supplement: Supplementary Datasheet 1 — Collection of acquired MS/MS fragmentation spectra. [file DataSheet_1.zip › SupportingInformation MSMSSpectra/MSMS_1376_1.tsv]

# Publication
# -----------
# Title: Stable isotope assisted plant metabolomics: Combination of global and tracer based labeling for enhanced untargeted profiling and compound annotation
# Authors: Maria Doppler, Christoph Bueschl, Bernhard Kluger, Andrea Koutnik, Marc Lemmens, Hermann Buerstmayr, Justyna Rechthaler, Rudolf Krska, Gerhard Adam, Rainer Schuhmacher
# Journal: Frontiers in Plant Science, section Plant Metabolism and Chemodiversity
# Submitted: May 2019
#
# Compound
# --------
# ID: 1376_1
# MZ: 349.23484
# RT: 31.27 min
# GML Cn: 18
# PHE Cn: 0
# TRP Cn: 0
# Charge: 1
# Ion mode: +
# Adduct:
#
# MSMS spectra
# ------------
# Note: This MS/MS spectra has not been curated or checked manually. It is the raw-spectra exported from the DDA-MS/MS acquisition.
#
MZ	Intensity	NormalizedIntensity [%]
50.27557	6574.8	0.2
51.79413	6295.7	0.2
53.46490	5407.4	0.2
59.49712	6101.2	0.2
62.60368	5761.6	0.2
70.49426	5879.8	0.2
71.13533	5317.1	0.2
72.00411	6006.9	0.2
79.51684	5357.4	0.2
97.54248	5263.9	0.2
151.77251	5802.4	0.2
153.42642	6056.4	0.2
160.18039	8006.7	0.3
190.32054	5921.5	0.2
193.41054	6845.5	0.2
198.07846	5370.5	0.2
211.87230	16422.4	0.5
211.88487	32704.5	1.1
228.68936	5779.1	0.2
304.26364	30706.6	1.0
317.17813	37180.4	1.2
335.18875	44695.1	1.5
349.23431	3064156.5	100.0
350.23758	37773.6	1.2
353.19827	10135.1	0.3
