# Supplementary material for: Stable Isotope–Assisted Plant Metabolomics: Combination of Global and Tracer-Based Labeling for Enhanced Untargeted Profiling and Compound Annotation
Source: Front Plant Sci. 2019 Oct 25;10:1366. doi: 10.3389/fpls.2019.01366 (PMC6824187; doi:10.3389/fpls.2019.01366)
Supplement: Supplementary Datasheet 1 — Collection of acquired MS/MS fragmentation spectra. [file DataSheet_1.zip › SupportingInformation MSMSSpectra/MSMS_1382_17.tsv]

# Publication
# -----------
# Title: Stable isotope assisted plant metabolomics: Combination of global and tracer based labeling for enhanced untargeted profiling and compound annotation
# Authors: Maria Doppler, Christoph Bueschl, Bernhard Kluger, Andrea Koutnik, Marc Lemmens, Hermann Buerstmayr, Justyna Rechthaler, Rudolf Krska, Gerhard Adam, Rainer Schuhmacher
# Journal: Frontiers in Plant Science, section Plant Metabolism and Chemodiversity
# Submitted: May 2019
#
# Compound
# --------
# ID: 1382_17
# MZ: 295.22784
# RT: 31.28 min
# GML Cn: 18
# PHE Cn: 0
# TRP Cn: 0
# Charge: 1
# Ion mode: -
# Adduct:
#
# MSMS spectra
# ------------
# Note: This MS/MS spectra has not been curated or checked manually. It is the raw-spectra exported from the DDA-MS/MS acquisition.
#
MZ	Intensity	NormalizedIntensity [%]
57.03405	35541.4	1.2
59.01334	59056.2	1.9
59.40350	8386.8	0.3
69.03417	10433.6	0.3
72.84644	9743.4	0.3
75.13613	8800.2	0.3
83.10258	8406.3	0.3
98.86373	9029.4	0.3
99.08147	18367.3	0.6
113.09708	55061.3	1.8
116.58376	12039.4	0.4
125.09725	16485.8	0.5
158.97807	42117.8	1.4
171.10258	931351.3	30.2
179.14395	18151.8	0.6
181.12326	11019.6	0.4
183.10234	54975.0	1.8
195.13885	563423.9	18.3
217.23547	14290.2	0.5
217.24554	10035.7	0.3
233.22717	14417.5	0.5
251.23758	16876.6	0.5
277.21710	1737639.8	56.4
293.21207	11588.1	0.4
295.13721	68524.1	2.2
295.22772	3082772.0	100.0
