# Supplementary material for: Stable Isotope–Assisted Plant Metabolomics: Combination of Global and Tracer-Based Labeling for Enhanced Untargeted Profiling and Compound Annotation
Source: Front Plant Sci. 2019 Oct 25;10:1366. doi: 10.3389/fpls.2019.01366 (PMC6824187; doi:10.3389/fpls.2019.01366)
Supplement: Supplementary Datasheet 1 — Collection of acquired MS/MS fragmentation spectra. [file DataSheet_1.zip › SupportingInformation MSMSSpectra/MSMS_1388_5.tsv]

# Publication
# -----------
# Title: Stable isotope assisted plant metabolomics: Combination of global and tracer based labeling for enhanced untargeted profiling and compound annotation
# Authors: Maria Doppler, Christoph Bueschl, Bernhard Kluger, Andrea Koutnik, Marc Lemmens, Hermann Buerstmayr, Justyna Rechthaler, Rudolf Krska, Gerhard Adam, Rainer Schuhmacher
# Journal: Frontiers in Plant Science, section Plant Metabolism and Chemodiversity
# Submitted: May 2019
#
# Compound
# --------
# ID: 1388_5
# MZ: 319.22436
# RT: 31.33 min
# GML Cn: 18
# PHE Cn: 0
# TRP Cn: 0
# Charge: 1
# Ion mode: +
# Adduct:
#
# MSMS spectra
# ------------
# Note: This MS/MS spectra has not been curated or checked manually. It is the raw-spectra exported from the DDA-MS/MS acquisition.
#
MZ	Intensity	NormalizedIntensity [%]
60.04255	4494.1	1.3
60.04454	29103.6	8.7
65.74123	4281.7	1.3
72.16344	4844.8	1.4
74.58681	5204.5	1.6
76.16698	4726.8	1.4
82.33328	5242.1	1.6
90.69244	4449.2	1.3
96.34408	4854.2	1.5
109.85878	5596.9	1.7
119.57854	4379.5	1.3
144.06589	4797.8	1.4
144.61514	5315.4	1.6
145.06436	8154.3	2.4
155.06017	9683.9	2.9
167.56325	5554.7	1.7
203.41719	6218.7	1.9
211.87932	44426.6	13.3
212.13162	4887.5	1.5
301.21344	191848.8	57.3
304.24707	9754.2	2.9
304.26706	15925.3	4.8
319.22412	334640.7	100.0
334.38699	4939.1	1.5
