# Supplementary material for: Stable Isotope–Assisted Plant Metabolomics: Combination of Global and Tracer-Based Labeling for Enhanced Untargeted Profiling and Compound Annotation
Source: Front Plant Sci. 2019 Oct 25;10:1366. doi: 10.3389/fpls.2019.01366 (PMC6824187; doi:10.3389/fpls.2019.01366)
Supplement: Supplementary Datasheet 1 — Collection of acquired MS/MS fragmentation spectra. [file DataSheet_1.zip › SupportingInformation MSMSSpectra/MSMS_1388_9.tsv]

# Publication
# -----------
# Title: Stable isotope assisted plant metabolomics: Combination of global and tracer based labeling for enhanced untargeted profiling and compound annotation
# Authors: Maria Doppler, Christoph Bueschl, Bernhard Kluger, Andrea Koutnik, Marc Lemmens, Hermann Buerstmayr, Justyna Rechthaler, Rudolf Krska, Gerhard Adam, Rainer Schuhmacher
# Journal: Frontiers in Plant Science, section Plant Metabolism and Chemodiversity
# Submitted: May 2019
#
# Compound
# --------
# ID: 1388_9
# MZ: 363.21535
# RT: 31.33 min
# GML Cn: 18
# PHE Cn: 0
# TRP Cn: 0
# Charge: 1
# Ion mode: -
# Adduct:
#
# MSMS spectra
# ------------
# Note: This MS/MS spectra has not been curated or checked manually. It is the raw-spectra exported from the DDA-MS/MS acquisition.
#
MZ	Intensity	NormalizedIntensity [%]
50.42371	1737.6	0.2
52.28991	1526.1	0.2
53.26931	1519.0	0.2
57.03402	1822.8	0.2
57.75452	1589.3	0.2
59.01334	2678.1	0.3
66.64275	1522.9	0.2
68.90504	1502.8	0.2
76.74777	1548.8	0.2
95.05011	8584.9	0.9
113.09705	11018.1	1.1
130.98338	11209.1	1.1
155.10780	3495.1	0.4
158.97852	30810.3	3.1
168.44270	1694.9	0.2
171.10263	62562.8	6.3
179.14427	6306.9	0.6
181.12291	2574.1	0.3
183.10249	19632.7	2.0
187.05708	1689.9	0.2
195.13887	157866.4	16.0
212.98183	1778.6	0.2
217.12090	8500.1	0.9
226.96478	2152.3	0.2
233.22742	1669.6	0.2
237.14761	2675.8	0.3
246.12305	17169.8	1.7
251.23714	2165.3	0.2
259.20670	2833.5	0.3
277.21707	246753.2	25.0
278.11325	24178.0	2.4
295.22760	988898.5	100.0
299.19824	3615.3	0.4
315.19324	9849.5	1.0
317.20959	179712.8	18.2
324.10699	1977.2	0.2
335.20770	3666.5	0.4
363.21649	44927.2	4.5
