# Supplementary material for: Stable Isotope–Assisted Plant Metabolomics: Combination of Global and Tracer-Based Labeling for Enhanced Untargeted Profiling and Compound Annotation
Source: Front Plant Sci. 2019 Oct 25;10:1366. doi: 10.3389/fpls.2019.01366 (PMC6824187; doi:10.3389/fpls.2019.01366)
Supplement: Supplementary Datasheet 1 — Collection of acquired MS/MS fragmentation spectra. [file DataSheet_1.zip › SupportingInformation MSMSSpectra/MSMS_138_1.tsv]

# Publication
# -----------
# Title: Stable isotope assisted plant metabolomics: Combination of global and tracer based labeling for enhanced untargeted profiling and compound annotation
# Authors: Maria Doppler, Christoph Bueschl, Bernhard Kluger, Andrea Koutnik, Marc Lemmens, Hermann Buerstmayr, Justyna Rechthaler, Rudolf Krska, Gerhard Adam, Rainer Schuhmacher
# Journal: Frontiers in Plant Science, section Plant Metabolism and Chemodiversity
# Submitted: May 2019
#
# Compound
# --------
# ID: 138_1
# MZ: 220.11823
# RT: 6.47 min
# GML Cn: 9
# PHE Cn: 0
# TRP Cn: 0
# Charge: 1
# Ion mode: +
# Adduct: [M+H]+
#
# MSMS spectra
# ------------
# Note: This MS/MS spectra has not been curated or checked manually. It is the raw-spectra exported from the DDA-MS/MS acquisition.
#
MZ	Intensity	NormalizedIntensity [%]
55.01816	5114.4	0.4
55.40816	3455.1	0.2
57.07016	53484.0	3.7
59.04935	51404.5	3.6
60.04455	5439.4	0.4
67.05433	30141.8	2.1
69.06993	67637.3	4.7
70.02873	23908.2	1.7
72.04228	4971.0	0.3
72.04440	114871.1	8.0
73.02838	42668.9	3.0
74.02358	3887.4	0.3
83.04916	6759.7	0.5
85.06476	119973.8	8.4
85.99039	3577.2	0.2
86.09632	26433.7	1.8
86.79308	3565.3	0.2
87.08040	29722.1	2.1
90.05493	1436798.4	100.0
94.50005	3915.2	0.3
95.04905	62616.4	4.4
98.02359	130154.5	9.1
98.36943	3856.6	0.3
98.94981	3441.6	0.2
100.03922	23973.3	1.7
102.94598	3511.0	0.2
103.07529	121547.8	8.5
113.05968	23995.5	1.7
116.03416	212883.9	14.8
119.82104	3200.8	0.2
124.07058	7800.1	0.5
124.07563	176030.5	12.3
131.06998	7638.5	0.5
132.10173	4693.8	0.3
135.49196	3360.7	0.2
142.00508	3560.9	0.2
142.08629	104478.1	7.3
149.45135	4354.7	0.3
156.10175	16429.2	1.1
160.09674	38161.0	2.7
166.08633	38418.4	2.7
174.11247	38243.6	2.7
184.09677	356844.2	24.8
202.10724	472286.9	32.9
216.26407	4668.3	0.3
216.27396	7747.8	0.5
220.06987	4535.0	0.3
220.11784	527099.2	36.7
220.17760	7708.7	0.5
