# Supplementary material for: Stable Isotope–Assisted Plant Metabolomics: Combination of Global and Tracer-Based Labeling for Enhanced Untargeted Profiling and Compound Annotation
Source: Front Plant Sci. 2019 Oct 25;10:1366. doi: 10.3389/fpls.2019.01366 (PMC6824187; doi:10.3389/fpls.2019.01366)
Supplement: Supplementary Datasheet 1 — Collection of acquired MS/MS fragmentation spectra. [file DataSheet_1.zip › SupportingInformation MSMSSpectra/MSMS_138_5.tsv]

# Publication
# -----------
# Title: Stable isotope assisted plant metabolomics: Combination of global and tracer based labeling for enhanced untargeted profiling and compound annotation
# Authors: Maria Doppler, Christoph Bueschl, Bernhard Kluger, Andrea Koutnik, Marc Lemmens, Hermann Buerstmayr, Justyna Rechthaler, Rudolf Krska, Gerhard Adam, Rainer Schuhmacher
# Journal: Frontiers in Plant Science, section Plant Metabolism and Chemodiversity
# Submitted: May 2019
#
# Compound
# --------
# ID: 138_5
# MZ: 218.10303
# RT: 6.47 min
# GML Cn: 9
# PHE Cn: 0
# TRP Cn: 0
# Charge: 1
# Ion mode: -
# Adduct: [M-H]-
#
# MSMS spectra
# ------------
# Note: This MS/MS spectra has not been curated or checked manually. It is the raw-spectra exported from the DDA-MS/MS acquisition.
#
MZ	Intensity	NormalizedIntensity [%]
52.74159	1400.1	0.4
57.46096	1301.6	0.4
59.01337	6572.0	1.9
69.07693	1170.8	0.3
69.53455	1231.4	0.4
71.01347	40533.1	11.9
71.04990	33323.3	9.8
74.09254	1272.8	0.4
80.34960	1441.6	0.4
88.04031	340303.5	100.0
93.76496	1320.8	0.4
97.89847	1132.0	0.3
97.93144	2773.5	0.8
99.04513	7399.2	2.2
99.92576	29646.1	8.7
114.93387	2620.6	0.8
116.03516	1420.1	0.4
116.07140	3775.0	1.1
116.76366	1370.1	0.4
116.92852	12565.7	3.7
117.92860	2812.3	0.8
129.05563	5214.5	1.5
138.02762	1760.0	0.5
146.08211	200242.4	58.8
150.69423	1676.3	0.5
158.89328	1431.4	0.4
159.89371	1224.4	0.4
163.32253	1142.6	0.3
173.86711	15460.3	4.5
174.86366	27844.5	8.2
188.11264	1302.4	0.4
188.85423	7113.9	2.1
189.85086	25704.1	7.6
200.85097	18789.5	5.5
201.84964	2556.9	0.8
206.86565	1853.3	0.5
215.10252	2193.5	0.6
215.11285	2750.3	0.8
217.85376	12905.4	3.8
218.10312	84754.0	24.9
218.12178	2175.0	0.6
229.79637	1303.9	0.4
