# Supplementary material for: Stable Isotope–Assisted Plant Metabolomics: Combination of Global and Tracer-Based Labeling for Enhanced Untargeted Profiling and Compound Annotation
Source: Front Plant Sci. 2019 Oct 25;10:1366. doi: 10.3389/fpls.2019.01366 (PMC6824187; doi:10.3389/fpls.2019.01366)
Supplement: Supplementary Datasheet 1 — Collection of acquired MS/MS fragmentation spectra. [file DataSheet_1.zip › SupportingInformation MSMSSpectra/MSMS_139_1.tsv]

# Publication
# -----------
# Title: Stable isotope assisted plant metabolomics: Combination of global and tracer based labeling for enhanced untargeted profiling and compound annotation
# Authors: Maria Doppler, Christoph Bueschl, Bernhard Kluger, Andrea Koutnik, Marc Lemmens, Hermann Buerstmayr, Justyna Rechthaler, Rudolf Krska, Gerhard Adam, Rainer Schuhmacher
# Journal: Frontiers in Plant Science, section Plant Metabolism and Chemodiversity
# Submitted: May 2019
#
# Compound
# --------
# ID: 139_1
# MZ: 329.08808
# RT: 6.52 min
# GML Cn: 14
# PHE Cn: 0
# TRP Cn: 0
# Charge: 1
# Ion mode: -
# Adduct:
#
# MSMS spectra
# ------------
# Note: This MS/MS spectra has not been curated or checked manually. It is the raw-spectra exported from the DDA-MS/MS acquisition.
#
MZ	Intensity	NormalizedIntensity [%]
62.26490	1124.5	0.2
63.41141	1188.2	0.3
65.80975	1142.2	0.2
68.57429	1159.6	0.2
71.01345	1535.7	0.3
73.02920	1223.6	0.3
96.36622	1494.1	0.3
108.02158	97763.5	21.0
123.04502	115421.1	24.8
133.42558	1238.4	0.3
144.21831	1295.2	0.3
152.01132	123104.9	26.5
156.68329	1298.2	0.3
160.46902	1462.5	0.3
167.03482	464762.0	100.0
169.01395	7806.4	1.7
184.86974	1961.2	0.4
212.23500	11414.5	2.5
