# Supplementary material for: Stable Isotope–Assisted Plant Metabolomics: Combination of Global and Tracer-Based Labeling for Enhanced Untargeted Profiling and Compound Annotation
Source: Front Plant Sci. 2019 Oct 25;10:1366. doi: 10.3389/fpls.2019.01366 (PMC6824187; doi:10.3389/fpls.2019.01366)
Supplement: Supplementary Datasheet 1 — Collection of acquired MS/MS fragmentation spectra. [file DataSheet_1.zip › SupportingInformation MSMSSpectra/MSMS_1400_1.tsv]

# Publication
# -----------
# Title: Stable isotope assisted plant metabolomics: Combination of global and tracer based labeling for enhanced untargeted profiling and compound annotation
# Authors: Maria Doppler, Christoph Bueschl, Bernhard Kluger, Andrea Koutnik, Marc Lemmens, Hermann Buerstmayr, Justyna Rechthaler, Rudolf Krska, Gerhard Adam, Rainer Schuhmacher
# Journal: Frontiers in Plant Science, section Plant Metabolism and Chemodiversity
# Submitted: May 2019
#
# Compound
# --------
# ID: 1400_1
# MZ: 353.26859
# RT: 31.63 min
# GML Cn: 21
# PHE Cn: 0
# TRP Cn: 0
# Charge: 1
# Ion mode: +
# Adduct:
#
# MSMS spectra
# ------------
# Note: This MS/MS spectra has not been curated or checked manually. It is the raw-spectra exported from the DDA-MS/MS acquisition.
#
MZ	Intensity	NormalizedIntensity [%]
55.05447	1486669.6	8.5
57.03373	1087726.9	6.2
57.07011	1020235.5	5.8
58.19860	128884.9	0.7
61.54540	117883.7	0.7
62.64782	117688.7	0.7
65.03871	141043.0	0.8
65.67545	114193.1	0.7
67.05430	11952328.0	68.2
69.06991	1588769.1	9.1
69.74221	145915.8	0.8
71.04916	581861.6	3.3
71.08557	298204.9	1.7
75.04405	234501.8	1.3
79.05417	3928882.2	22.4
81.06982	15121242.0	86.3
83.08544	1364864.8	7.8
85.06474	741998.8	4.2
91.05414	1535727.8	8.8
93.06981	6435932.0	36.7
95.08545	12868075.0	73.5
97.06478	640039.8	3.7
97.10116	817886.6	4.7
99.08029	536023.0	3.1
103.03901	139482.2	0.8
104.78446	129754.7	0.7
105.06978	1848996.9	10.6
105.48867	114379.5	0.7
107.08544	5918082.5	33.8
109.06478	261725.7	1.5
109.10109	8861642.0	50.6
111.08025	539551.7	3.1
111.11655	185830.1	1.1
113.09627	418552.8	2.4
117.06986	1164332.2	6.6
119.08546	1898031.2	10.8
121.10107	6741417.0	38.5
123.08025	232810.7	1.3
123.11670	4919125.5	28.1
123.44506	116025.5	0.7
125.09605	226654.0	1.3
129.07018	135110.9	0.8
131.08542	3317886.5	18.9
133.10118	2647443.8	15.1
135.11668	6636433.0	37.9
137.09615	274207.0	1.6
137.13245	1939892.5	11.1
139.11165	169564.5	1.0
145.10106	2936096.2	16.8
147.11659	2672040.2	15.3
149.13240	4686570.0	26.8
151.14818	574624.1	3.3
153.12762	284887.7	1.6
159.11671	2981060.8	17.0
161.13232	2874332.5	16.4
163.11195	161885.8	0.9
163.14792	2797045.2	16.0
165.12767	189381.4	1.1
173.13246	3496503.5	20.0
175.14798	984239.2	5.6
177.12785	202269.2	1.2
177.16373	1097025.2	6.3
179.14340	226115.8	1.3
187.14796	2117011.8	12.1
191.14305	290285.0	1.7
195.13792	197463.7	1.1
201.16374	823435.3	4.7
205.15811	251187.3	1.4
215.17912	288060.0	1.6
219.17397	181284.8	1.0
230.52336	130762.1	0.7
233.22646	862915.0	4.9
243.21048	4656692.0	26.6
243.85075	115835.0	0.7
261.22098	17516546.0	100.0
279.23190	1255468.8	7.2
305.02924	117333.8	0.7
317.24747	169496.8	1.0
335.25772	1847716.0	10.5
353.26822	2616038.8	14.9
