# Supplementary material for: Stable Isotope–Assisted Plant Metabolomics: Combination of Global and Tracer-Based Labeling for Enhanced Untargeted Profiling and Compound Annotation
Source: Front Plant Sci. 2019 Oct 25;10:1366. doi: 10.3389/fpls.2019.01366 (PMC6824187; doi:10.3389/fpls.2019.01366)
Supplement: Supplementary Datasheet 1 — Collection of acquired MS/MS fragmentation spectra. [file DataSheet_1.zip › SupportingInformation MSMSSpectra/MSMS_1400_10.tsv]

# Publication
# -----------
# Title: Stable isotope assisted plant metabolomics: Combination of global and tracer based labeling for enhanced untargeted profiling and compound annotation
# Authors: Maria Doppler, Christoph Bueschl, Bernhard Kluger, Andrea Koutnik, Marc Lemmens, Hermann Buerstmayr, Justyna Rechthaler, Rudolf Krska, Gerhard Adam, Rainer Schuhmacher
# Journal: Frontiers in Plant Science, section Plant Metabolism and Chemodiversity
# Submitted: May 2019
#
# Compound
# --------
# ID: 1400_10
# MZ: 497.31123
# RT: 31.63 min
# GML Cn: 27
# PHE Cn: 0
# TRP Cn: 0
# Charge: 1
# Ion mode: +
# Adduct:
#
# MSMS spectra
# ------------
# Note: This MS/MS spectra has not been curated or checked manually. It is the raw-spectra exported from the DDA-MS/MS acquisition.
#
MZ	Intensity	NormalizedIntensity [%]
50.66832	14808.2	1.1
50.97501	16129.8	1.2
53.00253	26053.8	1.9
53.03891	72956.6	5.3
55.01815	88638.8	6.4
55.05448	337046.7	24.4
55.05572	17250.4	1.3
55.38978	16817.6	1.2
57.03370	601133.2	43.6
57.07016	72291.4	5.2
59.69931	15223.0	1.1
61.02856	1141923.0	82.8
64.35442	19134.4	1.4
65.03880	22753.1	1.7
67.05429	1173302.2	85.1
67.55698	17681.7	1.3
69.03353	600290.8	43.5
69.06992	340160.2	24.7
69.70810	18863.5	1.4
71.01286	103838.7	7.5
71.04916	166470.5	12.1
73.02837	467237.2	33.9
74.35834	16098.3	1.2
75.04408	80756.4	5.9
79.05416	610765.4	44.3
81.03340	386947.3	28.1
81.06982	1378786.6	100.0
82.62846	16202.1	1.2
83.04914	108373.4	7.9
83.08543	245073.6	17.8
85.02834	1109916.2	80.5
85.06472	33160.2	2.4
87.04398	37749.9	2.7
91.03567	28535.6	2.1
91.03889	852476.1	61.8
91.04193	33523.3	2.4
91.05412	306733.0	22.2
93.06981	801395.1	58.1
95.04917	77082.6	5.6
95.08544	1150789.6	83.5
97.02834	822470.2	59.7
97.03186	32987.1	2.4
97.06471	87381.7	6.3
97.10121	89227.6	6.5
99.04397	200017.4	14.5
99.08060	20507.5	1.5
101.02319	222176.2	16.1
103.03897	140189.4	10.2
103.18188	17418.5	1.3
103.73557	15945.7	1.2
105.06977	329206.0	23.9
107.08548	511653.6	37.1
107.87479	20428.9	1.5
109.02828	210629.8	15.3
109.06481	85849.9	6.2
109.10111	581124.0	42.1
111.04412	29048.9	2.1
111.08022	35367.1	2.6
113.09637	15216.5	1.1
113.98801	16173.0	1.2
114.80936	16019.7	1.2
115.03893	95444.1	6.9
117.05461	37573.8	2.7
117.06974	116708.4	8.5
119.08547	379829.7	27.5
120.63847	17303.4	1.3
121.06455	28402.4	2.1
121.10108	562423.6	40.8
123.08035	30587.3	2.2
123.11658	230856.5	16.7
125.09568	21858.3	1.6
127.03884	397768.3	28.8
129.05463	108449.6	7.9
129.06975	66408.6	4.8
131.08537	289115.1	21.0
133.04927	23224.5	1.7
133.10104	283206.7	20.5
135.08020	33895.2	2.5
135.11662	414303.2	30.0
137.09619	37252.6	2.7
137.13235	62324.1	4.5
138.47218	17848.0	1.3
139.11197	19978.8	1.4
143.03564	17353.0	1.3
143.08546	38320.2	2.8
145.04962	85201.5	6.2
145.06520	16270.3	1.2
145.10103	235060.1	17.0
147.08000	27484.9	2.0
147.11670	260323.8	18.9
149.09656	20992.5	1.5
149.13248	222421.1	16.1
155.08569	24489.1	1.8
157.10097	62571.8	4.5
159.06538	25193.7	1.8
159.08043	19326.7	1.4
159.11673	270522.8	19.6
161.09706	17379.9	1.3
161.13251	184846.8	13.4
163.11224	31281.8	2.3
163.14835	71835.2	5.2
165.12733	18929.3	1.4
169.10129	30682.5	2.2
171.11694	68751.1	5.0
173.13240	242425.4	17.6
175.11183	23682.8	1.7
175.14807	37905.3	2.7
177.12714	21040.2	1.5
183.06516	70201.4	5.1
183.11633	15004.8	1.1
185.13313	33318.6	2.4
187.11163	22060.8	1.6
187.14807	114720.9	8.3
189.12721	20654.7	1.5
191.14279	19462.5	1.4
192.23076	16139.8	1.2
197.13232	26981.8	2.0
198.48451	16237.4	1.2
198.49565	17800.7	1.3
199.14778	39408.5	2.9
201.07532	40493.2	2.9
201.16373	31358.8	2.3
209.13171	16376.4	1.2
217.21008	24454.7	1.8
219.17369	20381.3	1.5
241.19589	22405.2	1.6
243.21075	74924.4	5.4
252.15395	19582.5	1.4
259.20523	35564.1	2.6
261.22083	297605.1	21.6
271.20560	20587.7	1.5
273.22110	23212.8	1.7
297.24142	16540.5	1.2
301.21640	36970.1	2.7
302.11511	18702.3	1.4
303.23074	40874.6	3.0
315.23114	27033.7	2.0
317.24695	37406.0	2.7
335.25748	830273.7	60.2
345.24344	20142.1	1.5
363.25201	40255.9	2.9
369.24265	34860.6	2.5
405.26050	21998.0	1.6
461.29089	22522.9	1.6
497.30960	102654.3	7.4
