# Supplementary material for: Stable Isotope–Assisted Plant Metabolomics: Combination of Global and Tracer-Based Labeling for Enhanced Untargeted Profiling and Compound Annotation
Source: Front Plant Sci. 2019 Oct 25;10:1366. doi: 10.3389/fpls.2019.01366 (PMC6824187; doi:10.3389/fpls.2019.01366)
Supplement: Supplementary Datasheet 1 — Collection of acquired MS/MS fragmentation spectra. [file DataSheet_1.zip › SupportingInformation MSMSSpectra/MSMS_1400_13.tsv]

# Publication
# -----------
# Title: Stable isotope assisted plant metabolomics: Combination of global and tracer based labeling for enhanced untargeted profiling and compound annotation
# Authors: Maria Doppler, Christoph Bueschl, Bernhard Kluger, Andrea Koutnik, Marc Lemmens, Hermann Buerstmayr, Justyna Rechthaler, Rudolf Krska, Gerhard Adam, Rainer Schuhmacher
# Journal: Frontiers in Plant Science, section Plant Metabolism and Chemodiversity
# Submitted: May 2019
#
# Compound
# --------
# ID: 1400_13
# MZ: 358.16421
# RT: 31.63 min
# GML Cn: 33
# PHE Cn: 0
# TRP Cn: 0
# Charge: 2
# Ion mode: +
# Adduct: [M+H+Na]++
#
# MSMS spectra
# ------------
# Note: This MS/MS spectra has not been curated or checked manually. It is the raw-spectra exported from the DDA-MS/MS acquisition.
#
MZ	Intensity	NormalizedIntensity [%]
53.03889	2573.1	0.4
55.01809	3795.5	0.6
55.05451	31048.6	4.8
56.96504	3334.9	0.5
57.03373	30399.9	4.7
61.02855	40413.4	6.3
64.33366	2037.6	0.3
67.05429	86746.9	13.5
68.05764	2518.1	0.4
69.03357	24919.0	3.9
69.06994	41109.0	6.4
71.04897	3008.4	0.5
73.02621	3854.3	0.6
73.02837	81960.8	12.7
73.80406	2376.2	0.4
74.11153	2069.9	0.3
79.05414	42506.3	6.6
81.03336	8230.0	1.3
81.06981	76203.8	11.8
83.04892	3009.8	0.5
83.08547	15073.5	2.3
85.02831	36305.8	5.6
91.03893	38886.9	6.0
91.05408	10429.0	1.6
93.06983	54801.9	8.5
95.08224	3088.5	0.5
95.08542	70411.3	10.9
97.02832	48811.2	7.6
97.10102	2410.5	0.4
98.97527	42895.0	6.7
99.04411	3321.0	0.5
100.74400	2163.3	0.3
103.02251	3234.9	0.5
105.06979	8947.6	1.4
107.08542	28838.2	4.5
109.02284	3948.9	0.6
109.02821	8059.2	1.3
109.10107	30985.4	4.8
110.97530	4589.0	0.7
111.02022	8008.5	1.2
112.99096	13912.6	2.2
116.98576	13984.6	2.2
117.01986	4420.3	0.7
118.02802	3077.8	0.5
119.01761	3988.1	0.6
119.08534	13137.6	2.0
121.10114	31155.5	4.8
123.11652	10111.7	1.6
124.99083	2381.1	0.4
126.02505	2447.9	0.4
127.03877	14397.3	2.2
128.98590	2607.8	0.4
131.00145	84569.0	13.1
131.08545	3889.9	0.6
133.10107	8844.8	1.4
135.11649	15131.3	2.4
138.02531	12292.7	1.9
140.98570	4525.4	0.7
143.00140	18662.2	2.9
145.10115	4677.2	0.7
146.02286	5147.4	0.8
147.03072	176557.5	27.4
147.11656	2597.7	0.4
147.53235	5087.4	0.8
149.01207	112158.9	17.4
149.13242	2995.9	0.5
152.02267	5072.4	0.8
155.02809	4497.9	0.7
155.41957	2293.7	0.4
156.03595	373468.2	58.0
156.53766	23431.4	3.6
157.01695	2562.1	0.4
158.45844	2310.1	0.4
158.98897	3615.6	0.6
158.99637	97368.6	15.1
159.11641	2794.5	0.4
161.01192	8682.7	1.3
161.02846	2880.6	0.4
163.02757	4254.5	0.7
163.04391	36253.7	5.6
165.04134	4231.1	0.7
167.02232	15313.6	2.4
168.03600	13279.7	2.1
170.03348	2023.6	0.3
170.99626	36826.3	5.7
173.01189	18633.5	2.9
173.02795	2734.1	0.4
173.13246	2669.8	0.4
174.03531	4183.4	0.6
175.02734	3391.1	0.5
176.03355	3525.4	0.5
177.00688	47374.9	7.4
182.03328	21677.5	3.4
182.99648	3152.6	0.5
183.04124	8761.9	1.4
185.01198	11699.5	1.8
189.00685	17473.1	2.7
189.04097	2708.2	0.4
191.02258	54840.2	8.5
191.03835	26493.9	4.1
192.04654	2857.5	0.4
195.45744	2251.1	0.3
196.11133	38652.2	6.0
196.61307	4618.8	0.7
198.04648	5060.2	0.8
199.02798	12014.8	1.9
200.04401	4433.6	0.7
201.00665	17872.4	2.8
203.02243	42351.9	6.6
205.03835	5137.6	0.8
209.04919	2205.1	0.3
210.04590	9625.1	1.5
215.02249	3596.0	0.6
217.03812	27464.5	4.3
217.19223	3217.6	0.5
219.01759	32256.2	5.0
219.05168	27648.4	4.3
219.55373	3534.2	0.5
221.03314	4433.1	0.7
224.17165	2053.5	0.3
227.02219	4548.3	0.7
228.05692	186065.8	28.9
228.55904	16992.3	2.6
231.01703	4313.1	0.7
233.03275	24364.9	3.8
235.04817	2721.6	0.4
236.09915	2449.8	0.4
237.02791	10828.0	1.7
237.06284	16306.6	2.5
261.02811	34478.6	5.4
261.22110	4290.1	0.7
263.85736	2168.3	0.3
269.10623	2262.4	0.4
271.98361	2333.3	0.4
275.04333	15235.1	2.4
277.13751	416510.9	64.7
277.63907	83218.1	12.9
279.03818	25692.9	4.0
293.05386	125981.1	19.6
294.05725	10302.0	1.6
311.06433	51158.6	7.9
317.17816	81282.5	12.6
317.19818	3915.9	0.6
318.18170	12159.3	1.9
321.04837	25317.0	3.9
328.15375	2527.5	0.4
335.18906	15911.7	2.5
335.25757	26950.1	4.2
349.15784	19566.2	3.0
349.65964	7901.3	1.2
358.16357	643762.9	100.0
358.66534	173449.2	26.9
391.21515	3482.4	0.5
411.31015	2061.8	0.3
455.10693	9303.2	1.4
456.10840	2101.3	0.3
