# Supplementary material for: Stable Isotope–Assisted Plant Metabolomics: Combination of Global and Tracer-Based Labeling for Enhanced Untargeted Profiling and Compound Annotation
Source: Front Plant Sci. 2019 Oct 25;10:1366. doi: 10.3389/fpls.2019.01366 (PMC6824187; doi:10.3389/fpls.2019.01366)
Supplement: Supplementary Datasheet 1 — Collection of acquired MS/MS fragmentation spectra. [file DataSheet_1.zip › SupportingInformation MSMSSpectra/MSMS_1400_19.tsv]

# Publication
# -----------
# Title: Stable isotope assisted plant metabolomics: Combination of global and tracer based labeling for enhanced untargeted profiling and compound annotation
# Authors: Maria Doppler, Christoph Bueschl, Bernhard Kluger, Andrea Koutnik, Marc Lemmens, Hermann Buerstmayr, Justyna Rechthaler, Rudolf Krska, Gerhard Adam, Rainer Schuhmacher
# Journal: Frontiers in Plant Science, section Plant Metabolism and Chemodiversity
# Submitted: May 2019
#
# Compound
# --------
# ID: 1400_19
# MZ: 659.36406
# RT: 31.63 min
# GML Cn: 33
# PHE Cn: 0
# TRP Cn: 0
# Charge: 1
# Ion mode: +
# Adduct:
#
# MSMS spectra
# ------------
# Note: This MS/MS spectra has not been curated or checked manually. It is the raw-spectra exported from the DDA-MS/MS acquisition.
#
MZ	Intensity	NormalizedIntensity [%]
53.03891	129702.4	4.8
54.14797	20619.2	0.8
55.01812	116369.1	4.3
55.05449	250390.5	9.2
57.03373	700024.3	25.7
57.07016	41552.3	1.5
59.04937	41527.1	1.5
59.16027	17086.1	0.6
61.02858	2417724.8	88.9
66.45695	17567.1	0.6
67.05431	950623.8	35.0
69.03355	736044.4	27.1
69.06993	305289.1	11.2
71.01273	80496.6	3.0
71.04917	116072.2	4.3
73.02838	789109.8	29.0
75.04400	98066.4	3.6
79.05421	464389.0	17.1
79.20344	21917.9	0.8
79.40565	19985.6	0.7
81.03346	487448.7	17.9
81.06984	1114271.8	41.0
83.01253	20355.7	0.7
83.04912	117081.7	4.3
83.08557	143832.9	5.3
85.02836	2719214.8	100.0
87.04411	139081.7	5.1
91.03893	1841443.9	67.7
91.05409	232946.5	8.6
93.06987	641621.2	23.6
95.04903	103231.6	3.8
95.08545	945884.8	34.8
95.08894	30801.0	1.1
97.02837	1892328.1	69.6
97.06465	34985.5	1.3
97.10117	48403.3	1.8
99.04401	363534.2	13.4
101.02328	204241.4	7.5
103.03889	208068.5	7.7
105.06981	246233.1	9.1
107.08544	419259.7	15.4
109.02837	340763.8	12.5
109.06458	41215.6	1.5
109.10116	462134.4	17.0
109.72005	18390.1	0.7
111.04379	46175.5	1.7
111.08053	25718.0	0.9
111.30912	18623.8	0.7
115.03899	207174.0	7.6
117.05464	69654.9	2.6
117.06976	114104.8	4.2
117.10987	20844.5	0.8
119.08554	272132.6	10.0
121.10114	516330.2	19.0
123.08031	27076.3	1.0
123.11676	174178.7	6.4
125.09577	25624.4	0.9
127.03886	1011795.8	37.2
129.05466	100341.8	3.7
129.06961	21100.6	0.8
131.03423	21747.0	0.8
131.08551	259245.7	9.5
133.10115	272804.4	10.0
135.11679	312739.9	11.5
137.09604	21535.8	0.8
137.13245	43091.0	1.6
145.04941	471704.8	17.3
145.10106	210041.5	7.7
147.11681	180410.2	6.6
149.13225	287998.7	10.6
157.10097	47662.4	1.8
159.06506	41174.4	1.5
159.11632	148352.7	5.5
161.13228	143342.0	5.3
163.05980	41431.8	1.5
163.14815	99467.3	3.7
171.06499	39678.0	1.5
171.11664	32448.4	1.2
173.13248	156441.6	5.8
175.14825	42970.2	1.6
177.16386	23844.7	0.9
179.14343	21742.7	0.8
183.06506	203661.1	7.5
183.11685	32847.6	1.2
185.09613	26042.2	1.0
185.13239	30648.3	1.1
187.14798	109241.3	4.0
199.14818	25297.9	0.9
201.07555	103844.7	3.8
201.16324	37805.7	1.4
211.89319	178228.4	6.6
243.21043	81234.2	3.0
254.74489	21163.3	0.8
259.20459	33165.3	1.2
261.22104	358543.7	13.2
304.26791	38574.6	1.4
323.73029	19248.3	0.7
335.25751	1687814.0	62.1
341.24683	20178.1	0.7
363.25235	70210.5	2.6
377.26740	30328.7	1.1
391.39258	20866.9	0.8
405.26364	24801.3	0.9
479.29971	30357.0	1.1
