# Supplementary material for: Stable Isotope–Assisted Plant Metabolomics: Combination of Global and Tracer-Based Labeling for Enhanced Untargeted Profiling and Compound Annotation
Source: Front Plant Sci. 2019 Oct 25;10:1366. doi: 10.3389/fpls.2019.01366 (PMC6824187; doi:10.3389/fpls.2019.01366)
Supplement: Supplementary Datasheet 1 — Collection of acquired MS/MS fragmentation spectra. [file DataSheet_1.zip › SupportingInformation MSMSSpectra/MSMS_1400_20.tsv]

# Publication
# -----------
# Title: Stable isotope assisted plant metabolomics: Combination of global and tracer based labeling for enhanced untargeted profiling and compound annotation
# Authors: Maria Doppler, Christoph Bueschl, Bernhard Kluger, Andrea Koutnik, Marc Lemmens, Hermann Buerstmayr, Justyna Rechthaler, Rudolf Krska, Gerhard Adam, Rainer Schuhmacher
# Journal: Frontiers in Plant Science, section Plant Metabolism and Chemodiversity
# Submitted: May 2019
#
# Compound
# --------
# ID: 1400_20
# MZ: 694.40127
# RT: 31.63 min
# GML Cn: 33
# PHE Cn: 0
# TRP Cn: 0
# Charge: 1
# Ion mode: +
# Adduct: [M+NH4]+
#
# MSMS spectra
# ------------
# Note: This MS/MS spectra has not been curated or checked manually. It is the raw-spectra exported from the DDA-MS/MS acquisition.
#
MZ	Intensity	NormalizedIntensity [%]
55.05449	676570.2	5.2
57.03376	631122.8	4.8
57.07015	444611.8	3.4
61.02858	2033759.4	15.5
63.98719	84389.9	0.6
67.05429	4392408.5	33.5
69.03358	172465.6	1.3
69.06990	809253.8	6.2
71.04924	179227.1	1.4
71.08553	172284.0	1.3
73.02832	858978.2	6.6
79.05418	1563744.6	11.9
81.03349	76182.4	0.6
81.06983	5918937.0	45.2
83.08544	881427.3	6.7
85.02834	3043175.0	23.2
85.06480	195977.5	1.5
89.15243	78551.2	0.6
90.49991	82516.9	0.6
91.03892	3545981.0	27.1
91.05412	1075638.6	8.2
93.06983	2976529.0	22.7
93.07316	138103.9	1.1
95.08545	5590040.0	42.7
97.02839	1395613.6	10.7
97.06480	358007.1	2.7
97.10114	623235.3	4.8
97.32463	82917.2	0.6
98.47752	79957.1	0.6
99.04408	153564.8	1.2
99.08045	157697.3	1.2
105.06975	739877.5	5.6
107.08543	2581955.2	19.7
109.02846	101606.3	0.8
109.10112	3678650.0	28.1
110.62074	79741.2	0.6
111.08041	118559.0	0.9
111.11650	136652.8	1.0
115.03918	152456.7	1.2
117.06990	378356.8	2.9
119.08544	1245506.5	9.5
121.10110	3595043.5	27.5
123.11665	2537374.5	19.4
125.09622	73836.3	0.6
127.03886	1322889.5	10.1
131.08542	1526040.6	11.7
133.10106	1348765.9	10.3
135.11667	3919191.0	29.9
137.09581	198030.7	1.5
137.13242	935509.6	7.1
139.11171	172533.5	1.3
139.15295	84076.2	0.6
139.42795	78890.8	0.6
145.04939	1824521.5	13.9
145.10115	1575527.8	12.0
147.11668	1792371.8	13.7
149.13246	3289444.5	25.1
150.13385	99803.3	0.8
151.11157	290829.8	2.2
151.14825	191128.7	1.5
159.11670	2023403.9	15.4
161.13229	1726192.9	13.2
163.05995	1676472.9	12.8
163.11224	100723.0	0.8
163.14799	1847304.6	14.1
165.12721	181623.0	1.4
173.13237	2207703.0	16.9
175.14816	546776.2	4.2
177.12712	91417.1	0.7
177.16354	882979.0	6.7
179.14323	353462.2	2.7
187.14803	1336219.5	10.2
189.16377	163881.4	1.3
191.14296	123049.1	0.9
201.16376	477596.4	3.6
205.15878	154358.3	1.2
215.17996	86771.9	0.7
219.17439	125226.9	1.0
222.47557	93228.4	0.7
223.16936	85245.7	0.7
233.22633	479711.8	3.7
243.19617	195519.8	1.5
243.21037	4783513.5	36.5
261.22095	13096475.0	100.0
263.23691	119519.1	0.9
279.23157	723693.3	5.5
288.01813	88433.7	0.7
304.24402	177754.6	1.4
317.24643	310733.8	2.4
335.25742	3732764.0	28.5
353.26794	2879571.5	22.0
461.28912	99262.9	0.8
497.30853	102120.2	0.8
575.06934	82996.0	0.6
639.40125	103592.7	0.8
721.78387	90767.0	0.7
