# Supplementary material for: Stable Isotope–Assisted Plant Metabolomics: Combination of Global and Tracer-Based Labeling for Enhanced Untargeted Profiling and Compound Annotation
Source: Front Plant Sci. 2019 Oct 25;10:1366. doi: 10.3389/fpls.2019.01366 (PMC6824187; doi:10.3389/fpls.2019.01366)
Supplement: Supplementary Datasheet 1 — Collection of acquired MS/MS fragmentation spectra. [file DataSheet_1.zip › SupportingInformation MSMSSpectra/MSMS_1400_21.tsv]

# Publication
# -----------
# Title: Stable isotope assisted plant metabolomics: Combination of global and tracer based labeling for enhanced untargeted profiling and compound annotation
# Authors: Maria Doppler, Christoph Bueschl, Bernhard Kluger, Andrea Koutnik, Marc Lemmens, Hermann Buerstmayr, Justyna Rechthaler, Rudolf Krska, Gerhard Adam, Rainer Schuhmacher
# Journal: Frontiers in Plant Science, section Plant Metabolism and Chemodiversity
# Submitted: May 2019
#
# Compound
# --------
# ID: 1400_21
# MZ: 699.35650
# RT: 31.63 min
# GML Cn: 33
# PHE Cn: 0
# TRP Cn: 0
# Charge: 1
# Ion mode: +
# Adduct: [M+Na]+
#
# MSMS spectra
# ------------
# Note: This MS/MS spectra has not been curated or checked manually. It is the raw-spectra exported from the DDA-MS/MS acquisition.
#
MZ	Intensity	NormalizedIntensity [%]
54.57652	66255.9	0.1
61.12549	66702.0	0.1
65.84984	75243.1	0.1
71.22189	79491.0	0.2
78.77396	72422.7	0.1
91.05698	66111.0	0.1
92.15224	68334.1	0.1
124.58482	77945.4	0.1
131.16290	82516.9	0.2
185.04166	430128.2	0.8
193.21722	74940.6	0.1
203.05235	693707.6	1.3
211.64738	637641.3	1.2
211.65834	156886.6	0.3
215.82271	83899.2	0.2
249.67642	73891.7	0.1
259.07843	775841.2	1.5
279.43942	81539.8	0.2
341.08490	105375.7	0.2
347.09482	947806.9	1.8
359.73013	101085.4	0.2
365.10501	2453275.8	4.7
375.25070	143219.9	0.3
421.13177	1066743.4	2.0
537.30298	19773026.0	37.9
641.62506	71521.0	0.1
699.35577	52112072.0	100.0
