# Supplementary material for: Stable Isotope–Assisted Plant Metabolomics: Combination of Global and Tracer-Based Labeling for Enhanced Untargeted Profiling and Compound Annotation
Source: Front Plant Sci. 2019 Oct 25;10:1366. doi: 10.3389/fpls.2019.01366 (PMC6824187; doi:10.3389/fpls.2019.01366)
Supplement: Supplementary Datasheet 1 — Collection of acquired MS/MS fragmentation spectra. [file DataSheet_1.zip › SupportingInformation MSMSSpectra/MSMS_1400_23.tsv]

# Publication
# -----------
# Title: Stable isotope assisted plant metabolomics: Combination of global and tracer based labeling for enhanced untargeted profiling and compound annotation
# Authors: Maria Doppler, Christoph Bueschl, Bernhard Kluger, Andrea Koutnik, Marc Lemmens, Hermann Buerstmayr, Justyna Rechthaler, Rudolf Krska, Gerhard Adam, Rainer Schuhmacher
# Journal: Frontiers in Plant Science, section Plant Metabolism and Chemodiversity
# Submitted: May 2019
#
# Compound
# --------
# ID: 1400_23
# MZ: 675.35979
# RT: 31.63 min
# GML Cn: 33
# PHE Cn: 0
# TRP Cn: 0
# Charge: 1
# Ion mode: -
# Adduct: [M-H]-
#
# MSMS spectra
# ------------
# Note: This MS/MS spectra has not been curated or checked manually. It is the raw-spectra exported from the DDA-MS/MS acquisition.
#
MZ	Intensity	NormalizedIntensity [%]
52.94191	12362.9	0.1
55.01833	140424.4	1.3
57.03410	107707.2	1.0
58.00550	89064.8	0.8
59.00512	55894.7	0.5
59.01336	4761222.5	43.0
68.99783	18254.5	0.2
69.03423	143387.5	1.3
69.99577	12495.1	0.1
71.01354	3106817.2	28.1
71.74834	13531.1	0.1
72.99281	77001.3	0.7
73.02920	496101.7	4.5
73.78624	11439.4	0.1
75.00844	30371.8	0.3
77.06087	14346.3	0.1
77.79448	14343.1	0.1
81.03448	121738.1	1.1
83.01375	327646.2	3.0
83.01643	22361.8	0.2
83.05006	30015.4	0.3
85.02939	494770.1	4.5
87.00869	779722.4	7.0
87.04504	18089.5	0.2
89.00918	18504.1	0.2
89.02438	2811849.5	25.4
91.03997	82279.5	0.7
95.01379	225553.4	2.0
97.02942	547939.6	4.9
99.00864	162356.7	1.5
99.04503	23921.9	0.2
101.00608	21202.8	0.2
101.02431	3139855.2	28.3
103.00355	22884.9	0.2
103.03994	28912.9	0.3
105.70007	13194.4	0.1
109.02927	29271.4	0.3
111.00852	52519.7	0.5
111.04504	81404.7	0.7
113.02434	1368641.8	12.4
115.03972	69277.7	0.6
119.03484	907463.4	8.2
121.02937	50254.1	0.5
123.04504	15754.0	0.1
124.01632	16418.9	0.1
125.02428	1072217.0	9.7
127.03973	18660.2	0.2
129.01949	16057.2	0.1
131.03484	158362.4	1.4
133.05054	98972.8	0.9
136.79910	14070.5	0.1
137.02396	15059.4	0.1
139.03987	116372.3	1.1
141.01929	77848.6	0.7
143.02872	26781.1	0.2
143.03477	529011.5	4.8
145.57205	11931.8	0.1
149.02429	24041.5	0.2
149.04538	96769.2	0.9
157.05057	21179.2	0.2
159.02945	23124.1	0.2
161.04543	617545.6	5.6
163.03970	16563.8	0.1
165.45082	12198.0	0.1
167.03474	70124.2	0.6
169.05037	54745.0	0.5
170.63948	15769.6	0.1
179.05598	472432.2	4.3
181.05035	19352.9	0.2
185.04512	85488.8	0.8
199.06071	31152.4	0.3
203.05583	51988.0	0.5
205.19624	16818.3	0.2
217.07179	95906.5	0.9
219.05037	18308.6	0.2
221.06657	236773.4	2.1
225.80885	15849.4	0.1
233.22684	21683.8	0.2
235.08208	1201925.6	10.9
245.06662	107376.2	1.0
253.09261	351607.0	3.2
259.20612	29420.7	0.3
263.07715	155660.4	1.4
275.20071	31630.8	0.3
276.77176	14351.5	0.1
277.09241	86720.8	0.8
277.21698	11075439.0	100.0
287.07730	155918.0	1.4
291.23254	49796.9	0.4
304.16440	46475.1	0.4
305.08792	194596.8	1.8
323.09799	106160.9	1.0
349.30569	15950.4	0.1
361.11432	21329.6	0.2
379.12363	30646.4	0.3
397.13480	2626719.5	23.7
400.57172	13007.7	0.1
415.14551	1527693.4	13.8
520.14569	13333.8	0.1
529.96210	14976.9	0.1
666.48535	15567.5	0.1
