# Supplementary material for: Stable Isotope–Assisted Plant Metabolomics: Combination of Global and Tracer-Based Labeling for Enhanced Untargeted Profiling and Compound Annotation
Source: Front Plant Sci. 2019 Oct 25;10:1366. doi: 10.3389/fpls.2019.01366 (PMC6824187; doi:10.3389/fpls.2019.01366)
Supplement: Supplementary Datasheet 1 — Collection of acquired MS/MS fragmentation spectra. [file DataSheet_1.zip › SupportingInformation MSMSSpectra/MSMS_1400_26.tsv]

# Publication
# -----------
# Title: Stable isotope assisted plant metabolomics: Combination of global and tracer based labeling for enhanced untargeted profiling and compound annotation
# Authors: Maria Doppler, Christoph Bueschl, Bernhard Kluger, Andrea Koutnik, Marc Lemmens, Hermann Buerstmayr, Justyna Rechthaler, Rudolf Krska, Gerhard Adam, Rainer Schuhmacher
# Journal: Frontiers in Plant Science, section Plant Metabolism and Chemodiversity
# Submitted: May 2019
#
# Compound
# --------
# ID: 1400_26
# MZ: 721.36578
# RT: 31.63 min
# GML Cn: 33
# PHE Cn: 0
# TRP Cn: 0
# Charge: 1
# Ion mode: -
# Adduct:
#
# MSMS spectra
# ------------
# Note: This MS/MS spectra has not been curated or checked manually. It is the raw-spectra exported from the DDA-MS/MS acquisition.
#
MZ	Intensity	NormalizedIntensity [%]
55.01833	280649.3	0.6
57.03401	179599.2	0.4
59.01335	19436832.0	44.3
69.03439	231391.6	0.5
71.01354	11305268.0	25.8
72.87826	156961.5	0.4
72.99286	198553.8	0.5
73.02924	2056286.1	4.7
81.03436	313510.0	0.7
83.01366	1102900.5	2.5
85.02943	1882689.8	4.3
87.00877	2370796.5	5.4
87.30205	159446.2	0.4
89.02438	13668057.0	31.2
95.01360	627420.6	1.4
97.02940	1961887.5	4.5
99.00861	674584.2	1.5
101.02433	10885896.0	24.8
103.60155	155917.6	0.4
111.04465	161027.4	0.4
113.02437	5202264.5	11.9
115.12325	183142.7	0.4
119.03477	3931191.5	9.0
123.04479	180239.4	0.4
125.02425	3609053.8	8.2
127.04028	188046.3	0.4
131.03477	654593.2	1.5
139.04010	631387.9	1.4
139.41214	193915.2	0.4
141.01918	248808.5	0.6
143.03485	2243039.2	5.1
149.04514	325477.7	0.7
161.04536	2639446.0	6.0
179.05602	1882962.6	4.3
188.86113	189987.0	0.4
189.62457	213181.6	0.5
217.07190	188211.2	0.4
221.06645	965185.1	2.2
235.08208	5170948.5	11.8
245.06636	275476.6	0.6
253.09200	1273010.1	2.9
254.15057	182337.3	0.4
263.07718	357217.6	0.8
266.50742	174045.4	0.4
277.09354	292691.0	0.7
277.21704	43870784.0	100.0
287.07718	783171.4	1.8
305.08795	887977.9	2.0
313.17657	178887.8	0.4
323.09863	657280.3	1.5
379.12421	262364.8	0.6
397.13498	20464190.0	46.6
415.14566	8639038.0	19.7
478.04703	189185.4	0.4
588.16229	178913.9	0.4
