# Supplementary material for: Stable Isotope–Assisted Plant Metabolomics: Combination of Global and Tracer-Based Labeling for Enhanced Untargeted Profiling and Compound Annotation
Source: Front Plant Sci. 2019 Oct 25;10:1366. doi: 10.3389/fpls.2019.01366 (PMC6824187; doi:10.3389/fpls.2019.01366)
Supplement: Supplementary Datasheet 1 — Collection of acquired MS/MS fragmentation spectra. [file DataSheet_1.zip › SupportingInformation MSMSSpectra/MSMS_1400_27.tsv]

# Publication
# -----------
# Title: Stable isotope assisted plant metabolomics: Combination of global and tracer based labeling for enhanced untargeted profiling and compound annotation
# Authors: Maria Doppler, Christoph Bueschl, Bernhard Kluger, Andrea Koutnik, Marc Lemmens, Hermann Buerstmayr, Justyna Rechthaler, Rudolf Krska, Gerhard Adam, Rainer Schuhmacher
# Journal: Frontiers in Plant Science, section Plant Metabolism and Chemodiversity
# Submitted: May 2019
#
# Compound
# --------
# ID: 1400_27
# MZ: 738.35594
# RT: 31.63 min
# GML Cn: 33
# PHE Cn: 0
# TRP Cn: 0
# Charge: 1
# Ion mode: -
# Adduct:
#
# MSMS spectra
# ------------
# Note: This MS/MS spectra has not been curated or checked manually. It is the raw-spectra exported from the DDA-MS/MS acquisition.
#
MZ	Intensity	NormalizedIntensity [%]
54.36453	3018.0	0.1
55.18958	3177.2	0.1
58.11145	2613.5	0.1
61.94693	2410.0	0.1
61.98792	2745795.8	100.0
61.99679	28829.2	1.0
62.01316	3398.3	0.1
62.60098	2529.2	0.1
76.10087	2724.2	0.1
87.02649	3061.0	0.1
123.87876	2627.9	0.1
131.27422	2684.8	0.1
161.87068	3049.4	0.1
165.77155	2588.6	0.1
182.26668	2565.0	0.1
217.28442	3539.2	0.1
228.35782	2684.8	0.1
229.02802	2698.2	0.1
535.80920	3110.5	0.1
750.91486	3384.4	0.1
