# Supplementary material for: Stable Isotope–Assisted Plant Metabolomics: Combination of Global and Tracer-Based Labeling for Enhanced Untargeted Profiling and Compound Annotation
Source: Front Plant Sci. 2019 Oct 25;10:1366. doi: 10.3389/fpls.2019.01366 (PMC6824187; doi:10.3389/fpls.2019.01366)
Supplement: Supplementary Datasheet 1 — Collection of acquired MS/MS fragmentation spectra. [file DataSheet_1.zip › SupportingInformation MSMSSpectra/MSMS_1400_28.tsv]

# Publication
# -----------
# Title: Stable isotope assisted plant metabolomics: Combination of global and tracer based labeling for enhanced untargeted profiling and compound annotation
# Authors: Maria Doppler, Christoph Bueschl, Bernhard Kluger, Andrea Koutnik, Marc Lemmens, Hermann Buerstmayr, Justyna Rechthaler, Rudolf Krska, Gerhard Adam, Rainer Schuhmacher
# Journal: Frontiers in Plant Science, section Plant Metabolism and Chemodiversity
# Submitted: May 2019
#
# Compound
# --------
# ID: 1400_28
# MZ: 789.35306
# RT: 31.63 min
# GML Cn: 33
# PHE Cn: 0
# TRP Cn: 0
# Charge: 1
# Ion mode: -
# Adduct:
#
# MSMS spectra
# ------------
# Note: This MS/MS spectra has not been curated or checked manually. It is the raw-spectra exported from the DDA-MS/MS acquisition.
#
MZ	Intensity	NormalizedIntensity [%]
59.01339	14651.9	0.4
64.68780	8659.3	0.3
78.95889	15825.9	0.5
83.55566	9649.2	0.3
84.99066	10120.5	0.3
89.02428	16556.7	0.5
110.98509	30151.5	0.9
112.98558	3351167.8	100.0
113.00784	21075.1	0.6
117.18588	8724.1	0.3
142.70493	8595.7	0.3
152.59970	8925.5	0.3
160.66711	8467.1	0.3
163.33466	9338.9	0.3
179.91431	9156.2	0.3
192.74001	9681.9	0.3
256.56531	11079.7	0.3
277.21698	86503.6	2.6
345.20490	20946.0	0.6
397.13495	56410.5	1.7
397.73291	9828.3	0.3
415.14676	52988.8	1.6
470.71259	11163.9	0.3
