# Supplementary material for: Stable Isotope–Assisted Plant Metabolomics: Combination of Global and Tracer-Based Labeling for Enhanced Untargeted Profiling and Compound Annotation
Source: Front Plant Sci. 2019 Oct 25;10:1366. doi: 10.3389/fpls.2019.01366 (PMC6824187; doi:10.3389/fpls.2019.01366)
Supplement: Supplementary Datasheet 1 — Collection of acquired MS/MS fragmentation spectra. [file DataSheet_1.zip › SupportingInformation MSMSSpectra/MSMS_1400_29.tsv]

# Publication
# -----------
# Title: Stable isotope assisted plant metabolomics: Combination of global and tracer based labeling for enhanced untargeted profiling and compound annotation
# Authors: Maria Doppler, Christoph Bueschl, Bernhard Kluger, Andrea Koutnik, Marc Lemmens, Hermann Buerstmayr, Justyna Rechthaler, Rudolf Krska, Gerhard Adam, Rainer Schuhmacher
# Journal: Frontiers in Plant Science, section Plant Metabolism and Chemodiversity
# Submitted: May 2019
#
# Compound
# --------
# ID: 1400_29
# MZ: 807.31180
# RT: 31.63 min
# GML Cn: 33
# PHE Cn: 0
# TRP Cn: 0
# Charge: 1
# Ion mode: -
# Adduct:
#
# MSMS spectra
# ------------
# Note: This MS/MS spectra has not been curated or checked manually. It is the raw-spectra exported from the DDA-MS/MS acquisition.
#
MZ	Intensity	NormalizedIntensity [%]
61.98786	10217.7	0.2
64.77531	7566.9	0.1
83.93081	11932.2	0.2
88.53109	7477.2	0.1
96.22376	8432.1	0.1
96.84651	8495.1	0.1
99.92564	86096.7	1.4
100.93353	3227605.2	53.2
110.56883	7989.8	0.1
113.92589	18598.4	0.3
115.89728	53127.9	0.9
115.92062	6062710.0	100.0
116.92838	92354.0	1.5
126.28532	9302.5	0.2
128.94960	12530.2	0.2
130.91634	18964.2	0.3
130.94406	3132271.8	51.7
132.92334	88805.9	1.5
151.03833	10268.8	0.2
166.77151	8639.7	0.1
173.75772	8702.9	0.1
181.37796	8175.2	0.1
221.75101	9239.3	0.2
228.67268	8899.7	0.1
265.12640	10151.3	0.2
304.19171	20322.5	0.3
382.16321	8514.5	0.1
452.63513	8275.0	0.1
595.92871	10931.0	0.2
722.78485	19905.3	0.3
