# Supplementary material for: Stable Isotope–Assisted Plant Metabolomics: Combination of Global and Tracer-Based Labeling for Enhanced Untargeted Profiling and Compound Annotation
Source: Front Plant Sci. 2019 Oct 25;10:1366. doi: 10.3389/fpls.2019.01366 (PMC6824187; doi:10.3389/fpls.2019.01366)
Supplement: Supplementary Datasheet 1 — Collection of acquired MS/MS fragmentation spectra. [file DataSheet_1.zip › SupportingInformation MSMSSpectra/MSMS_1400_8.tsv]

# Publication
# -----------
# Title: Stable isotope assisted plant metabolomics: Combination of global and tracer based labeling for enhanced untargeted profiling and compound annotation
# Authors: Maria Doppler, Christoph Bueschl, Bernhard Kluger, Andrea Koutnik, Marc Lemmens, Hermann Buerstmayr, Justyna Rechthaler, Rudolf Krska, Gerhard Adam, Rainer Schuhmacher
# Journal: Frontiers in Plant Science, section Plant Metabolism and Chemodiversity
# Submitted: May 2019
#
# Compound
# --------
# ID: 1400_8
# MZ: 335.25793
# RT: 31.63 min
# GML Cn: 21
# PHE Cn: 0
# TRP Cn: 0
# Charge: 1
# Ion mode: +
# Adduct: [M+H]+
#
# MSMS spectra
# ------------
# Note: This MS/MS spectra has not been curated or checked manually. It is the raw-spectra exported from the DDA-MS/MS acquisition.
#
MZ	Intensity	NormalizedIntensity [%]
51.66439	15148.5	0.5
53.03887	23345.7	0.8
55.01807	62589.3	2.1
55.05451	461653.0	15.9
57.03217	35122.0	1.2
57.03374	1034111.7	35.5
57.07005	105493.3	3.6
65.21378	14390.4	0.5
65.86712	17722.6	0.6
67.05432	2082406.9	71.5
69.06798	29447.0	1.0
69.06992	546080.4	18.8
71.04903	84167.4	2.9
71.08558	17291.4	0.6
76.96651	16742.7	0.6
79.05419	814382.6	28.0
81.06985	2442513.5	83.9
83.04897	66384.9	2.3
83.08546	289946.0	10.0
85.06466	73400.5	2.5
85.60232	16038.2	0.6
91.05422	398632.2	13.7
93.06985	1247668.9	42.8
95.04888	33951.7	1.2
95.08547	2197859.8	75.5
97.06472	107416.9	3.7
97.10126	146101.5	5.0
99.08022	61665.2	2.1
99.61028	15849.8	0.5
105.06981	376910.7	12.9
107.08547	846679.0	29.1
107.08967	31166.1	1.1
109.06473	39024.3	1.3
109.10113	1153089.6	39.6
111.08033	27340.7	0.9
111.11670	21806.0	0.7
115.64799	17395.8	0.6
117.06998	111620.5	3.8
117.52686	17939.8	0.6
119.08546	402928.8	13.8
121.06443	15746.2	0.5
121.10110	881914.1	30.3
123.08034	38773.3	1.3
123.11677	388254.0	13.3
125.09631	25594.6	0.9
129.05452	116846.4	4.0
129.06995	17830.8	0.6
131.08540	300363.5	10.3
132.21078	19658.4	0.7
133.09590	25680.3	0.9
133.10107	423731.2	14.6
135.11673	782650.6	26.9
137.09618	27602.7	0.9
137.13254	146465.2	5.0
139.11182	32795.4	1.1
145.10120	227882.3	7.8
147.11664	315524.1	10.8
149.09612	22890.1	0.8
149.13246	528917.5	18.2
151.11189	20029.0	0.7
151.14766	30267.0	1.0
159.11665	271417.0	9.3
161.13239	332640.2	11.4
163.11142	18473.7	0.6
163.11865	18902.6	0.6
163.14809	302054.2	10.4
165.12730	33811.5	1.2
173.13257	269608.8	9.3
175.14792	101380.5	3.5
177.12726	23500.1	0.8
177.16335	129151.6	4.4
181.05853	18375.7	0.6
187.14793	207452.6	7.1
201.16348	38635.2	1.3
215.17934	32983.6	1.1
217.27107	21182.6	0.7
223.16841	18005.0	0.6
228.50581	17100.5	0.6
233.22565	19286.9	0.7
239.18233	16037.6	0.6
243.19791	28280.6	1.0
243.21060	486467.8	16.7
261.22128	623470.4	21.4
279.23099	27674.2	1.0
317.24637	39469.5	1.4
335.25754	2911796.8	100.0
