# Supplementary material for: Stable Isotope–Assisted Plant Metabolomics: Combination of Global and Tracer-Based Labeling for Enhanced Untargeted Profiling and Compound Annotation
Source: Front Plant Sci. 2019 Oct 25;10:1366. doi: 10.3389/fpls.2019.01366 (PMC6824187; doi:10.3389/fpls.2019.01366)
Supplement: Supplementary Datasheet 1 — Collection of acquired MS/MS fragmentation spectra. [file DataSheet_1.zip › SupportingInformation MSMSSpectra/MSMS_1402_1.tsv]

# Publication
# -----------
# Title: Stable isotope assisted plant metabolomics: Combination of global and tracer based labeling for enhanced untargeted profiling and compound annotation
# Authors: Maria Doppler, Christoph Bueschl, Bernhard Kluger, Andrea Koutnik, Marc Lemmens, Hermann Buerstmayr, Justyna Rechthaler, Rudolf Krska, Gerhard Adam, Rainer Schuhmacher
# Journal: Frontiers in Plant Science, section Plant Metabolism and Chemodiversity
# Submitted: May 2019
#
# Compound
# --------
# ID: 1402_1
# MZ: 449.27564
# RT: 31.67 min
# GML Cn: 21
# PHE Cn: 0
# TRP Cn: 0
# Charge: 1
# Ion mode: -
# Adduct:
#
# MSMS spectra
# ------------
# Note: This MS/MS spectra has not been curated or checked manually. It is the raw-spectra exported from the DDA-MS/MS acquisition.
#
MZ	Intensity	NormalizedIntensity [%]
50.95517	1107.9	10.5
59.88278	1155.1	10.9
64.23377	1413.0	13.4
69.75705	1140.3	10.8
80.54456	1311.8	12.4
83.01734	1264.2	12.0
83.13024	1192.1	11.3
87.87818	1266.4	12.0
100.66161	1321.6	12.5
108.40805	1226.5	11.6
115.92082	1673.8	15.8
125.93527	1160.6	11.0
130.94431	2032.5	19.2
141.08595	1267.8	12.0
152.99585	10576.1	100.0
176.95224	1532.6	14.5
211.36530	6936.2	65.6
211.37805	6455.0	61.0
229.71730	1414.7	13.4
261.39529	1544.5	14.6
342.45837	1364.9	12.9
