# Supplementary material for: Stable Isotope–Assisted Plant Metabolomics: Combination of Global and Tracer-Based Labeling for Enhanced Untargeted Profiling and Compound Annotation
Source: Front Plant Sci. 2019 Oct 25;10:1366. doi: 10.3389/fpls.2019.01366 (PMC6824187; doi:10.3389/fpls.2019.01366)
Supplement: Supplementary Datasheet 1 — Collection of acquired MS/MS fragmentation spectra. [file DataSheet_1.zip › SupportingInformation MSMSSpectra/MSMS_1409_1.tsv]

# Publication
# -----------
# Title: Stable isotope assisted plant metabolomics: Combination of global and tracer based labeling for enhanced untargeted profiling and compound annotation
# Authors: Maria Doppler, Christoph Bueschl, Bernhard Kluger, Andrea Koutnik, Marc Lemmens, Hermann Buerstmayr, Justyna Rechthaler, Rudolf Krska, Gerhard Adam, Rainer Schuhmacher
# Journal: Frontiers in Plant Science, section Plant Metabolism and Chemodiversity
# Submitted: May 2019
#
# Compound
# --------
# ID: 1409_1
# MZ: 407.26501
# RT: 31.87 min
# GML Cn: 19
# PHE Cn: 0
# TRP Cn: 0
# Charge: 1
# Ion mode: -
# Adduct:
#
# MSMS spectra
# ------------
# Note: This MS/MS spectra has not been curated or checked manually. It is the raw-spectra exported from the DDA-MS/MS acquisition.
#
MZ	Intensity	NormalizedIntensity [%]
51.50545	1511.3	23.4
53.26049	1778.8	27.5
55.77457	1480.4	22.9
101.02454	2851.3	44.1
107.34369	1848.3	28.6
108.44968	1660.8	25.7
159.76888	1537.6	23.8
165.15236	1615.5	25.0
217.27306	3018.6	46.7
255.94315	1836.8	28.4
258.49384	1530.2	23.7
288.42245	1618.8	25.1
298.83267	1927.7	29.8
311.24506	1732.8	26.8
322.37573	1765.7	27.3
339.20007	6458.8	100.0
382.96378	1913.0	29.6
