# Supplementary material for: Stable Isotope–Assisted Plant Metabolomics: Combination of Global and Tracer-Based Labeling for Enhanced Untargeted Profiling and Compound Annotation
Source: Front Plant Sci. 2019 Oct 25;10:1366. doi: 10.3389/fpls.2019.01366 (PMC6824187; doi:10.3389/fpls.2019.01366)
Supplement: Supplementary Datasheet 1 — Collection of acquired MS/MS fragmentation spectra. [file DataSheet_1.zip › SupportingInformation MSMSSpectra/MSMS_1412_1.tsv]

# Publication
# -----------
# Title: Stable isotope assisted plant metabolomics: Combination of global and tracer based labeling for enhanced untargeted profiling and compound annotation
# Authors: Maria Doppler, Christoph Bueschl, Bernhard Kluger, Andrea Koutnik, Marc Lemmens, Hermann Buerstmayr, Justyna Rechthaler, Rudolf Krska, Gerhard Adam, Rainer Schuhmacher
# Journal: Frontiers in Plant Science, section Plant Metabolism and Chemodiversity
# Submitted: May 2019
#
# Compound
# --------
# ID: 1412_1
# MZ: 562.31510
# RT: 31.95 min
# GML Cn: 26
# PHE Cn: 0
# TRP Cn: 0
# Charge: 1
# Ion mode: -
# Adduct:
#
# MSMS spectra
# ------------
# Note: This MS/MS spectra has not been curated or checked manually. It is the raw-spectra exported from the DDA-MS/MS acquisition.
#
MZ	Intensity	NormalizedIntensity [%]
51.24974	94371.1	0.1
54.35914	83912.4	0.1
59.01332	209648.3	0.3
67.40830	102127.0	0.1
71.71855	91232.7	0.1
72.05322	84848.9	0.1
74.46931	100234.2	0.1
75.38676	92294.2	0.1
78.95885	955334.1	1.2
132.22415	89899.7	0.1
147.34532	107360.2	0.1
152.99576	895667.0	1.2
157.56035	107677.6	0.1
168.04274	1086942.9	1.4
169.04039	93410.8	0.1
186.22916	108560.7	0.1
210.14337	1466503.2	1.9
210.15349	219812.0	0.3
212.60580	112203.4	0.1
222.43465	123044.2	0.2
224.06958	758927.4	1.0
233.22737	165439.3	0.2
242.07964	2192120.0	2.9
259.20639	150999.5	0.2
275.20245	132163.4	0.2
276.97830	163256.8	0.2
277.21698	76872296.0	100.0
277.44855	189106.2	0.2
304.19202	170417.5	0.2
309.60898	117507.9	0.2
316.12515	112259.7	0.1
328.27994	103493.9	0.1
475.31281	124674.5	0.2
502.29346	6418790.0	8.3
