# Supplementary material for: Stable Isotope–Assisted Plant Metabolomics: Combination of Global and Tracer-Based Labeling for Enhanced Untargeted Profiling and Compound Annotation
Source: Front Plant Sci. 2019 Oct 25;10:1366. doi: 10.3389/fpls.2019.01366 (PMC6824187; doi:10.3389/fpls.2019.01366)
Supplement: Supplementary Datasheet 1 — Collection of acquired MS/MS fragmentation spectra. [file DataSheet_1.zip › SupportingInformation MSMSSpectra/MSMS_1413_1.tsv]

# Publication
# -----------
# Title: Stable isotope assisted plant metabolomics: Combination of global and tracer based labeling for enhanced untargeted profiling and compound annotation
# Authors: Maria Doppler, Christoph Bueschl, Bernhard Kluger, Andrea Koutnik, Marc Lemmens, Hermann Buerstmayr, Justyna Rechthaler, Rudolf Krska, Gerhard Adam, Rainer Schuhmacher
# Journal: Frontiers in Plant Science, section Plant Metabolism and Chemodiversity
# Submitted: May 2019
#
# Compound
# --------
# ID: 1413_1
# MZ: 518.32470
# RT: 31.97 min
# GML Cn: 26
# PHE Cn: 0
# TRP Cn: 0
# Charge: 1
# Ion mode: +
# Adduct: [M+H]+
#
# MSMS spectra
# ------------
# Note: This MS/MS spectra has not been curated or checked manually. It is the raw-spectra exported from the DDA-MS/MS acquisition.
#
MZ	Intensity	NormalizedIntensity [%]
56.04968	356914.4	0.1
58.06424	391439.0	0.1
58.06570	836835.8	0.2
58.55771	468793.5	0.1
60.08099	18799608.0	3.5
62.74511	326867.3	0.1
65.96642	333029.7	0.1
66.42096	343263.5	0.1
67.05433	2183238.5	0.4
67.35587	363884.0	0.1
68.64087	367110.2	0.1
71.07299	3213042.2	0.6
81.06977	652381.9	0.1
86.09637	69096000.0	12.9
93.06982	667461.6	0.1
95.08533	481527.6	0.1
98.98425	1720330.6	0.3
104.10697	9747181.0	1.8
105.30792	373602.8	0.1
124.99979	34222888.0	6.4
147.52097	352221.7	0.1
150.27222	499316.6	0.1
167.99651	412143.3	0.1
184.07332	533925984.0	100.0
210.26874	5076659.0	1.0
210.28041	1369417.8	0.3
212.77322	347800.4	0.1
247.15912	381881.7	0.1
256.71799	409334.8	0.1
258.10950	492055.4	0.1
335.25845	1553412.9	0.3
413.06839	410491.4	0.1
500.31149	2221105.2	0.4
518.32465	876306.9	0.2
