# Supplementary material for: Stable Isotope–Assisted Plant Metabolomics: Combination of Global and Tracer-Based Labeling for Enhanced Untargeted Profiling and Compound Annotation
Source: Front Plant Sci. 2019 Oct 25;10:1366. doi: 10.3389/fpls.2019.01366 (PMC6824187; doi:10.3389/fpls.2019.01366)
Supplement: Supplementary Datasheet 1 — Collection of acquired MS/MS fragmentation spectra. [file DataSheet_1.zip › SupportingInformation MSMSSpectra/MSMS_1413_4.tsv]

# Publication
# -----------
# Title: Stable isotope assisted plant metabolomics: Combination of global and tracer based labeling for enhanced untargeted profiling and compound annotation
# Authors: Maria Doppler, Christoph Bueschl, Bernhard Kluger, Andrea Koutnik, Marc Lemmens, Hermann Buerstmayr, Justyna Rechthaler, Rudolf Krska, Gerhard Adam, Rainer Schuhmacher
# Journal: Frontiers in Plant Science, section Plant Metabolism and Chemodiversity
# Submitted: May 2019
#
# Compound
# --------
# ID: 1413_4
# MZ: 278.63938
# RT: 31.97 min
# GML Cn: 26
# PHE Cn: 0
# TRP Cn: 0
# Charge: 2
# Ion mode: +
# Adduct:
#
# MSMS spectra
# ------------
# Note: This MS/MS spectra has not been curated or checked manually. It is the raw-spectra exported from the DDA-MS/MS acquisition.
#
MZ	Intensity	NormalizedIntensity [%]
52.71584	3920.5	0.4
55.05443	9665.9	1.0
56.96358	6047.6	0.6
56.96502	85533.5	8.7
57.03378	10028.2	1.0
57.07011	7835.8	0.8
60.08096	33717.7	3.4
61.29086	3953.2	0.4
61.77616	3911.7	0.4
67.05434	38795.1	4.0
67.30145	4682.9	0.5
69.06984	10208.5	1.0
69.83605	4214.5	0.4
71.07293	10887.6	1.1
71.91823	4968.4	0.5
79.05409	21094.9	2.2
81.06986	32409.2	3.3
86.09634	247646.5	25.3
87.09975	4324.4	0.4
90.27263	5297.1	0.5
91.05417	4968.4	0.5
93.06983	26211.2	2.7
95.08541	33469.1	3.4
97.96732	6976.2	0.7
98.98418	4836.0	0.5
103.28545	4005.5	0.4
104.10310	8957.9	0.9
104.10690	184916.9	18.9
105.11029	6886.2	0.7
106.06733	4720.7	0.5
107.08531	8005.7	0.8
109.10113	7491.6	0.8
111.51395	8561.8	0.9
112.53592	4141.9	0.4
112.99088	60565.8	6.2
120.51914	5657.5	0.6
121.10100	6851.5	0.7
124.99976	170901.9	17.5
129.52431	70328.5	7.2
130.10474	4081.9	0.4
131.00160	41538.3	4.2
135.11723	5812.3	0.6
138.52951	180593.3	18.5
145.53738	23652.9	2.4
147.53445	5819.9	0.6
148.53200	106327.4	10.9
149.01205	9436.6	1.0
149.02321	9868.7	1.0
154.48796	4583.2	0.5
154.94173	8558.9	0.9
157.53740	318036.7	32.5
158.03917	6244.4	0.6
158.54506	20118.1	2.1
162.94691	7875.4	0.8
164.54506	45446.6	4.6
166.08640	6322.5	0.6
166.54276	109710.8	11.2
167.04414	5943.2	0.6
173.55031	7022.4	0.7
180.95728	26066.5	2.7
181.02592	121404.5	12.4
182.73546	5342.0	0.5
184.07330	383915.6	39.2
185.07684	7479.2	0.8
198.96782	40734.5	4.2
206.59995	7420.8	0.8
210.08827	6054.8	0.6
210.96768	32450.8	3.3
212.85204	4774.0	0.5
215.48737	9673.2	1.0
215.49767	6670.1	0.7
216.97845	7148.9	0.7
224.10406	17325.5	1.8
228.97827	23049.9	2.4
234.33882	6099.4	0.6
235.91713	4757.6	0.5
240.03047	8013.0	0.8
240.09918	652138.1	66.6
240.59911	6618.4	0.7
241.10295	27898.2	2.9
241.62044	48730.7	5.0
243.21136	4976.1	0.5
244.02634	5966.2	0.6
247.41100	4131.3	0.4
247.63881	19968.4	2.0
254.99402	7906.2	0.8
255.63625	7752.5	0.8
258.04160	8037.6	0.8
269.63354	120063.6	12.3
270.13504	17498.8	1.8
278.63895	212070.7	21.7
279.14093	40944.3	4.2
296.05728	23367.0	2.4
315.16400	6417.3	0.7
317.17844	978812.4	100.0
318.18201	138482.7	14.1
333.17300	10617.9	1.1
335.18900	174956.1	17.9
336.19186	29976.8	3.1
349.20490	22755.0	2.3
364.49985	4427.3	0.5
373.20444	7259.9	0.7
453.17090	50542.5	5.2
471.18130	29852.3	3.0
472.76163	4643.3	0.5
501.31119	5510.7	0.6
511.02252	4339.4	0.4
545.04370	4461.8	0.5
575.10254	5609.0	0.6
