# Supplementary material for: Stable Isotope–Assisted Plant Metabolomics: Combination of Global and Tracer-Based Labeling for Enhanced Untargeted Profiling and Compound Annotation
Source: Front Plant Sci. 2019 Oct 25;10:1366. doi: 10.3389/fpls.2019.01366 (PMC6824187; doi:10.3389/fpls.2019.01366)
Supplement: Supplementary Datasheet 1 — Collection of acquired MS/MS fragmentation spectra. [file DataSheet_1.zip › SupportingInformation MSMSSpectra/MSMS_1413_7.tsv]

# Publication
# -----------
# Title: Stable isotope assisted plant metabolomics: Combination of global and tracer based labeling for enhanced untargeted profiling and compound annotation
# Authors: Maria Doppler, Christoph Bueschl, Bernhard Kluger, Andrea Koutnik, Marc Lemmens, Hermann Buerstmayr, Justyna Rechthaler, Rudolf Krska, Gerhard Adam, Rainer Schuhmacher
# Journal: Frontiers in Plant Science, section Plant Metabolism and Chemodiversity
# Submitted: May 2019
#
# Compound
# --------
# ID: 1413_7
# MZ: 540.30662
# RT: 31.97 min
# GML Cn: 26
# PHE Cn: 0
# TRP Cn: 0
# Charge: 1
# Ion mode: +
# Adduct: [M+Na]+
#
# MSMS spectra
# ------------
# Note: This MS/MS spectra has not been curated or checked manually. It is the raw-spectra exported from the DDA-MS/MS acquisition.
#
MZ	Intensity	NormalizedIntensity [%]
53.49925	64397.6	0.3
55.05450	539709.1	2.7
56.04972	108427.0	0.5
57.03372	632174.1	3.1
57.07012	60831.6	0.3
61.34616	52053.9	0.3
64.33247	52399.7	0.3
67.05431	2147007.0	10.7
69.06993	551290.9	2.7
71.07291	553439.7	2.8
71.10823	46716.9	0.2
75.48283	47843.1	0.2
79.05220	49695.7	0.2
79.05423	777819.5	3.9
81.06985	2261686.2	11.3
83.04894	51220.4	0.3
83.08547	310970.8	1.5
86.09635	6696273.5	33.3
91.05422	347375.1	1.7
93.06982	1082448.0	5.4
93.51006	43576.2	0.2
95.08546	2192543.0	10.9
97.06464	58986.2	0.3
97.10104	109518.5	0.5
97.55677	57204.6	0.3
99.38181	45540.2	0.2
99.61507	43555.6	0.2
101.02786	45154.4	0.2
103.11545	44965.5	0.2
103.47981	44675.1	0.2
104.10693	332765.8	1.7
104.31259	44212.5	0.2
105.06985	301067.1	1.5
107.08556	617627.4	3.1
109.10113	812920.9	4.0
117.06988	95892.7	0.5
119.08553	333430.3	1.7
121.10107	782983.7	3.9
123.08029	62050.3	0.3
123.11666	201293.7	1.0
128.08626	42661.0	0.2
131.08546	218992.2	1.1
133.10106	186871.9	0.9
135.11667	359884.1	1.8
145.10114	205003.5	1.0
146.98166	20099874.0	100.0
147.11703	106354.6	0.5
149.13255	207125.2	1.0
159.11681	206913.5	1.0
161.13261	85857.1	0.4
164.99228	196355.6	1.0
207.25177	55732.6	0.3
217.27188	76223.7	0.4
217.28212	64983.5	0.3
256.78220	50547.4	0.3
261.22113	80966.3	0.4
316.41586	54725.5	0.3
335.25751	6710169.0	33.4
357.23953	1830838.2	9.1
435.25827	48530.2	0.2
437.20453	51050.5	0.3
438.26660	51267.2	0.3
481.23203	8747077.0	43.5
482.23709	55673.8	0.3
540.30554	1640958.5	8.2
