# Supplementary material for: Stable Isotope–Assisted Plant Metabolomics: Combination of Global and Tracer-Based Labeling for Enhanced Untargeted Profiling and Compound Annotation
Source: Front Plant Sci. 2019 Oct 25;10:1366. doi: 10.3389/fpls.2019.01366 (PMC6824187; doi:10.3389/fpls.2019.01366)
Supplement: Supplementary Datasheet 1 — Collection of acquired MS/MS fragmentation spectra. [file DataSheet_1.zip › SupportingInformation MSMSSpectra/MSMS_1416_1.tsv]

# Publication
# -----------
# Title: Stable isotope assisted plant metabolomics: Combination of global and tracer based labeling for enhanced untargeted profiling and compound annotation
# Authors: Maria Doppler, Christoph Bueschl, Bernhard Kluger, Andrea Koutnik, Marc Lemmens, Hermann Buerstmayr, Justyna Rechthaler, Rudolf Krska, Gerhard Adam, Rainer Schuhmacher
# Journal: Frontiers in Plant Science, section Plant Metabolism and Chemodiversity
# Submitted: May 2019
#
# Compound
# --------
# ID: 1416_1
# MZ: 630.30331
# RT: 32.00 min
# GML Cn: 26
# PHE Cn: 0
# TRP Cn: 0
# Charge: 1
# Ion mode: -
# Adduct:
#
# MSMS spectra
# ------------
# Note: This MS/MS spectra has not been curated or checked manually. It is the raw-spectra exported from the DDA-MS/MS acquisition.
#
MZ	Intensity	NormalizedIntensity [%]
57.21899	3164.0	0.2
62.82263	3191.9	0.2
68.05708	3029.0	0.2
69.76274	3842.7	0.3
78.95882	7760.1	0.5
79.79552	3789.7	0.3
84.99052	5233.9	0.4
101.96068	3084.0	0.2
103.29416	3325.4	0.2
112.98560	1480759.2	100.0
113.00740	12781.1	0.9
144.01355	3168.7	0.2
277.21704	78254.8	5.3
402.47531	3872.6	0.3
502.29456	24175.5	1.6
575.54395	3569.3	0.2
606.42780	4658.1	0.3
