# Supplementary material for: Stable Isotope–Assisted Plant Metabolomics: Combination of Global and Tracer-Based Labeling for Enhanced Untargeted Profiling and Compound Annotation
Source: Front Plant Sci. 2019 Oct 25;10:1366. doi: 10.3389/fpls.2019.01366 (PMC6824187; doi:10.3389/fpls.2019.01366)
Supplement: Supplementary Datasheet 1 — Collection of acquired MS/MS fragmentation spectra. [file DataSheet_1.zip › SupportingInformation MSMSSpectra/MSMS_1417_1.tsv]

# Publication
# -----------
# Title: Stable isotope assisted plant metabolomics: Combination of global and tracer based labeling for enhanced untargeted profiling and compound annotation
# Authors: Maria Doppler, Christoph Bueschl, Bernhard Kluger, Andrea Koutnik, Marc Lemmens, Hermann Buerstmayr, Justyna Rechthaler, Rudolf Krska, Gerhard Adam, Rainer Schuhmacher
# Journal: Frontiers in Plant Science, section Plant Metabolism and Chemodiversity
# Submitted: May 2019
#
# Compound
# --------
# ID: 1417_1
# MZ: 476.27767
# RT: 32.01 min
# GML Cn: 23
# PHE Cn: 0
# TRP Cn: 0
# Charge: 1
# Ion mode: +
# Adduct: [M+H]+
#
# MSMS spectra
# ------------
# Note: This MS/MS spectra has not been curated or checked manually. It is the raw-spectra exported from the DDA-MS/MS acquisition.
#
MZ	Intensity	NormalizedIntensity [%]
54.75605	90750.5	0.2
55.05450	2869192.8	6.4
57.03213	172677.3	0.4
57.03373	3839145.0	8.5
57.07011	503903.5	1.1
62.06016	470412.7	1.0
65.03871	144610.4	0.3
67.05431	10898600.0	24.1
68.23394	84796.4	0.2
69.06799	135402.8	0.3
69.06995	3505476.2	7.8
71.04909	478945.4	1.1
71.08547	111491.2	0.2
74.34263	93105.2	0.2
75.03387	91531.8	0.2
75.43334	89979.5	0.2
76.07390	92331.6	0.2
79.05419	3923475.5	8.7
81.06985	11583083.0	25.6
83.04898	201959.9	0.4
83.08543	1437521.1	3.2
85.06467	172090.5	0.4
91.05418	1518725.5	3.4
93.06985	6515412.5	14.4
95.04916	169008.5	0.4
95.08547	10137265.0	22.4
97.06472	494409.8	1.1
97.10119	709459.4	1.6
98.98409	98173.2	0.2
105.06987	1357818.6	3.0
107.07922	98105.3	0.2
107.08548	3722675.5	8.2
109.06463	210644.8	0.5
109.10116	4598146.5	10.2
111.08046	353175.2	0.8
117.06974	484779.1	1.1
119.08549	1524430.0	3.4
121.10110	3823376.5	8.5
123.08025	428274.7	0.9
123.11665	1655750.2	3.7
124.01575	165132.6	0.4
125.09592	137905.1	0.3
128.00153	93198.4	0.2
131.08534	926188.8	2.1
133.10106	1783073.4	3.9
133.42938	84779.5	0.2
135.11674	2288814.8	5.1
137.09595	207752.8	0.5
137.13242	193607.7	0.4
145.10100	784467.4	1.7
147.11667	1075758.4	2.4
149.13213	945435.4	2.1
153.12717	109808.9	0.2
159.11668	730072.7	1.6
159.88687	87228.4	0.2
161.13225	950747.2	2.1
163.14809	188247.9	0.4
173.13235	595391.7	1.3
175.14819	225704.8	0.5
178.04619	87055.8	0.2
187.14828	216401.5	0.5
193.59854	92827.4	0.2
198.05234	116620.1	0.3
198.84442	81135.9	0.2
210.26855	837814.2	1.9
210.28111	431287.7	1.0
213.56474	90663.2	0.2
216.06319	184155.6	0.4
219.17368	101460.0	0.2
243.21100	131820.8	0.3
243.80547	100189.2	0.2
261.22092	786955.2	1.7
307.17075	87273.6	0.2
335.25757	45168884.0	100.0
356.04330	87817.2	0.2
