# Supplementary material for: Stable Isotope–Assisted Plant Metabolomics: Combination of Global and Tracer-Based Labeling for Enhanced Untargeted Profiling and Compound Annotation
Source: Front Plant Sci. 2019 Oct 25;10:1366. doi: 10.3389/fpls.2019.01366 (PMC6824187; doi:10.3389/fpls.2019.01366)
Supplement: Supplementary Datasheet 1 — Collection of acquired MS/MS fragmentation spectra. [file DataSheet_1.zip › SupportingInformation MSMSSpectra/MSMS_1417_5.tsv]

# Publication
# -----------
# Title: Stable isotope assisted plant metabolomics: Combination of global and tracer based labeling for enhanced untargeted profiling and compound annotation
# Authors: Maria Doppler, Christoph Bueschl, Bernhard Kluger, Andrea Koutnik, Marc Lemmens, Hermann Buerstmayr, Justyna Rechthaler, Rudolf Krska, Gerhard Adam, Rainer Schuhmacher
# Journal: Frontiers in Plant Science, section Plant Metabolism and Chemodiversity
# Submitted: May 2019
#
# Compound
# --------
# ID: 1417_5
# MZ: 474.26271
# RT: 32.01 min
# GML Cn: 23
# PHE Cn: 0
# TRP Cn: 0
# Charge: 1
# Ion mode: -
# Adduct: [M-H]-
#
# MSMS spectra
# ------------
# Note: This MS/MS spectra has not been curated or checked manually. It is the raw-spectra exported from the DDA-MS/MS acquisition.
#
MZ	Intensity	NormalizedIntensity [%]
52.87908	136362.5	0.1
59.01326	810836.4	0.8
63.41699	160633.7	0.2
65.49518	156285.5	0.1
67.44710	152191.5	0.1
76.85317	155204.2	0.1
77.79108	154562.6	0.1
78.95881	2437489.8	2.3
104.63159	138244.6	0.1
109.08144	157641.6	0.1
133.03767	148804.5	0.1
140.01163	1441743.2	1.4
143.37610	187463.1	0.2
152.99561	200088.9	0.2
196.03743	1573346.9	1.5
210.14828	2373814.5	2.2
210.15794	450498.2	0.4
214.04825	2697615.0	2.6
216.87358	221116.9	0.2
233.22704	314236.9	0.3
241.40526	145565.6	0.1
259.20599	288375.3	0.3
275.20160	585744.0	0.6
276.98007	351424.6	0.3
277.21689	105756648.0	100.0
277.30099	577127.0	0.5
277.44608	192494.2	0.2
316.01736	167820.2	0.2
361.22296	161905.9	0.2
440.00626	162312.5	0.2
474.26285	879623.1	0.8
