# Supplementary material for: Stable Isotope–Assisted Plant Metabolomics: Combination of Global and Tracer-Based Labeling for Enhanced Untargeted Profiling and Compound Annotation
Source: Front Plant Sci. 2019 Oct 25;10:1366. doi: 10.3389/fpls.2019.01366 (PMC6824187; doi:10.3389/fpls.2019.01366)
Supplement: Supplementary Datasheet 1 — Collection of acquired MS/MS fragmentation spectra. [file DataSheet_1.zip › SupportingInformation MSMSSpectra/MSMS_1423_1.tsv]

# Publication
# -----------
# Title: Stable isotope assisted plant metabolomics: Combination of global and tracer based labeling for enhanced untargeted profiling and compound annotation
# Authors: Maria Doppler, Christoph Bueschl, Bernhard Kluger, Andrea Koutnik, Marc Lemmens, Hermann Buerstmayr, Justyna Rechthaler, Rudolf Krska, Gerhard Adam, Rainer Schuhmacher
# Journal: Frontiers in Plant Science, section Plant Metabolism and Chemodiversity
# Submitted: May 2019
#
# Compound
# --------
# ID: 1423_1
# MZ: 279.23187
# RT: 32.06 min
# GML Cn: 18
# PHE Cn: 0
# TRP Cn: 0
# Charge: 1
# Ion mode: +
# Adduct: [M+H]+
#
# MSMS spectra
# ------------
# Note: This MS/MS spectra has not been curated or checked manually. It is the raw-spectra exported from the DDA-MS/MS acquisition.
#
MZ	Intensity	NormalizedIntensity [%]
53.25439	1242.2	1.8
53.39323	1222.2	1.8
55.05451	6921.2	10.2
57.03379	1317.3	1.9
57.07014	15815.0	23.4
64.95380	1369.8	2.0
67.05431	43596.5	64.5
69.06992	10662.4	15.8
71.08556	32528.6	48.1
72.23006	1306.4	1.9
73.28948	1190.5	1.8
79.05426	5920.3	8.8
80.94785	6461.6	9.6
81.06985	60645.0	89.7
83.08541	7191.6	10.6
85.07417	1522.1	2.3
87.09011	1796.0	2.7
90.22758	1384.4	2.0
91.05429	6119.5	9.1
91.15826	1111.2	1.6
93.06983	9606.7	14.2
93.50286	1087.5	1.6
95.08548	46491.4	68.8
97.06474	1270.4	1.9
97.10115	4867.8	7.2
97.44125	1428.4	2.1
99.08041	27096.7	40.1
105.06986	6039.9	8.9
107.08556	8291.1	12.3
108.08867	1347.7	2.0
109.06504	1403.4	2.1
109.10115	15640.4	23.1
110.89996	1240.9	1.8
112.40519	1439.9	2.1
119.08554	4789.8	7.1
121.10108	7339.1	10.9
123.08066	1481.0	2.2
123.11665	10928.8	16.2
125.09597	1546.3	2.3
131.08553	4999.3	7.4
133.10118	2318.0	3.4
135.08011	1711.2	2.5
135.11679	8555.0	12.7
137.13248	9894.6	14.6
145.10092	4758.4	7.0
145.60451	1433.5	2.1
147.11658	21157.3	31.3
149.02324	67577.0	100.0
149.09633	2171.5	3.2
149.13261	5825.3	8.6
151.14851	1532.6	2.3
153.12749	5049.3	7.5
158.15373	1678.5	2.5
159.11649	2786.1	4.1
161.13210	1978.4	2.9
163.11205	1764.6	2.6
163.14795	5824.1	8.6
165.12735	7348.5	10.9
173.13252	5195.7	7.7
181.15862	2098.6	3.1
186.89456	1521.6	2.3
189.81699	1211.6	1.8
191.17909	7196.1	10.6
195.13795	1599.5	2.4
217.13979	1279.4	1.9
217.15332	2018.6	3.0
217.16409	1644.1	2.4
219.05731	6051.7	9.0
243.21069	5850.7	8.7
250.93727	1635.8	2.4
261.22116	7433.0	11.0
261.27011	1659.1	2.5
279.09329	22839.9	33.8
279.12000	2474.7	3.7
279.15683	2977.7	4.4
279.19412	6470.5	9.6
279.23157	33805.2	50.0
279.28143	5333.6	7.9
304.24985	1713.7	2.5
