# Supplementary material for: Stable Isotope–Assisted Plant Metabolomics: Combination of Global and Tracer-Based Labeling for Enhanced Untargeted Profiling and Compound Annotation
Source: Front Plant Sci. 2019 Oct 25;10:1366. doi: 10.3389/fpls.2019.01366 (PMC6824187; doi:10.3389/fpls.2019.01366)
Supplement: Supplementary Datasheet 1 — Collection of acquired MS/MS fragmentation spectra. [file DataSheet_1.zip › SupportingInformation MSMSSpectra/MSMS_1423_3.tsv]

# Publication
# -----------
# Title: Stable isotope assisted plant metabolomics: Combination of global and tracer based labeling for enhanced untargeted profiling and compound annotation
# Authors: Maria Doppler, Christoph Bueschl, Bernhard Kluger, Andrea Koutnik, Marc Lemmens, Hermann Buerstmayr, Justyna Rechthaler, Rudolf Krska, Gerhard Adam, Rainer Schuhmacher
# Journal: Frontiers in Plant Science, section Plant Metabolism and Chemodiversity
# Submitted: May 2019
#
# Compound
# --------
# ID: 1423_3
# MZ: 311.25811
# RT: 32.06 min
# GML Cn: 18
# PHE Cn: 0
# TRP Cn: 0
# Charge: 1
# Ion mode: +
# Adduct: [M+CH3OH+H]+
#
# MSMS spectra
# ------------
# Note: This MS/MS spectra has not been curated or checked manually. It is the raw-spectra exported from the DDA-MS/MS acquisition.
#
MZ	Intensity	NormalizedIntensity [%]
53.03896	1479.6	0.8
53.45957	1391.6	0.8
53.89160	1159.1	0.7
55.01817	2114.0	1.2
55.05449	95118.2	54.3
57.03373	49472.1	28.2
57.03528	2028.9	1.2
57.07011	75149.2	42.9
57.30174	1205.4	0.7
59.06792	1520.1	0.9
67.05429	24950.3	14.2
69.06990	175131.2	100.0
71.04913	1964.8	1.1
71.08554	50729.1	29.0
72.07098	1903.6	1.1
76.10235	2913.7	1.7
79.05427	6669.5	3.8
81.06982	36718.1	21.0
83.08543	138983.1	79.4
85.06474	8276.4	4.7
85.10112	19062.5	10.9
86.05024	1979.5	1.1
87.08995	2447.4	1.4
89.10572	1680.4	1.0
91.05730	5605.5	3.2
93.06988	13850.9	7.9
95.08541	43747.3	25.0
97.06470	7456.8	4.3
97.10111	102809.9	58.7
99.08040	6819.3	3.9
100.09348	1430.5	0.8
101.06923	12502.7	7.1
102.10892	2861.7	1.6
105.10062	1678.0	1.0
107.08529	14100.1	8.1
109.10105	41437.3	23.7
109.10493	2131.3	1.2
111.08046	6116.3	3.5
111.11674	42244.6	24.1
115.11228	1223.6	0.7
116.08804	1760.9	1.0
118.03949	1517.7	0.9
121.10105	20551.0	11.7
123.11660	19166.6	10.9
125.09603	6078.3	3.5
125.13242	9393.4	5.4
127.11162	3025.7	1.7
132.74443	1275.1	0.7
135.11655	20875.3	11.9
137.13216	13222.5	7.6
139.11191	1850.8	1.1
141.12732	1611.7	0.9
147.11655	3031.2	1.7
149.13228	14985.6	8.6
150.43358	1320.2	0.8
151.14809	19237.5	11.0
153.12732	1960.9	1.1
159.12924	1928.0	1.1
161.14508	35093.1	20.0
161.15207	2084.5	1.2
163.14793	7997.3	4.6
165.16386	4784.9	2.7
174.14816	2401.5	1.4
177.16374	6643.7	3.8
189.16771	2709.7	1.5
191.17938	5052.4	2.9
205.19597	1526.3	0.9
213.57739	7901.4	4.5
219.21043	2088.3	1.2
225.04254	6577.3	3.8
227.02209	1684.9	1.0
233.22543	2103.2	1.2
236.17577	6799.1	3.9
237.22087	2223.4	1.3
241.03780	1562.7	0.9
279.23108	3262.6	1.9
293.26010	3052.5	1.7
311.09695	5648.8	3.2
311.14578	2776.9	1.6
311.20050	3340.0	1.9
311.21786	9021.6	5.2
311.25711	145221.6	82.9
