# Supplementary material for: Stable Isotope–Assisted Plant Metabolomics: Combination of Global and Tracer-Based Labeling for Enhanced Untargeted Profiling and Compound Annotation
Source: Front Plant Sci. 2019 Oct 25;10:1366. doi: 10.3389/fpls.2019.01366 (PMC6824187; doi:10.3389/fpls.2019.01366)
Supplement: Supplementary Datasheet 1 — Collection of acquired MS/MS fragmentation spectra. [file DataSheet_1.zip › SupportingInformation MSMSSpectra/MSMS_1430_1.tsv]

# Publication
# -----------
# Title: Stable isotope assisted plant metabolomics: Combination of global and tracer based labeling for enhanced untargeted profiling and compound annotation
# Authors: Maria Doppler, Christoph Bueschl, Bernhard Kluger, Andrea Koutnik, Marc Lemmens, Hermann Buerstmayr, Justyna Rechthaler, Rudolf Krska, Gerhard Adam, Rainer Schuhmacher
# Journal: Frontiers in Plant Science, section Plant Metabolism and Chemodiversity
# Submitted: May 2019
#
# Compound
# --------
# ID: 1430_1
# MZ: 297.24254
# RT: 32.15 min
# GML Cn: 18
# PHE Cn: 0
# TRP Cn: 0
# Charge: 1
# Ion mode: +
# Adduct:
#
# MSMS spectra
# ------------
# Note: This MS/MS spectra has not been curated or checked manually. It is the raw-spectra exported from the DDA-MS/MS acquisition.
#
MZ	Intensity	NormalizedIntensity [%]
51.93274	1310.2	2.1
54.93440	1398.5	2.2
55.01805	1337.5	2.1
55.05447	18951.2	30.3
57.07012	7770.2	12.4
57.12033	1251.2	2.0
58.67927	1246.4	2.0
59.06781	11184.5	17.9
61.08347	2302.0	3.7
62.48653	1329.9	2.1
66.53730	1309.7	2.1
67.05430	36080.9	57.7
69.03354	2818.7	4.5
69.06995	29925.4	47.9
71.04915	5318.2	8.5
71.08553	2481.3	4.0
72.07100	45827.9	73.3
73.04684	2419.7	3.9
74.08662	14342.9	22.9
76.10229	2681.9	4.3
77.25983	1197.8	1.9
79.05415	12295.9	19.7
80.94781	2002.6	3.2
81.06982	42962.1	68.7
83.04913	2275.9	3.6
83.08552	23352.4	37.3
84.81947	1277.7	2.0
85.06489	2596.6	4.2
85.07439	2707.1	4.3
85.10136	1561.5	2.5
87.08996	56613.4	90.5
88.06590	2377.5	3.8
88.20108	1336.2	2.1
89.10564	6207.7	9.9
89.32941	1318.1	2.1
90.08160	2925.3	4.7
90.97688	1379.3	2.2
91.05434	1748.5	2.8
91.05712	3829.9	6.1
93.06985	15145.4	24.2
95.08549	41424.0	66.2
97.06474	8068.2	12.9
97.10116	37700.5	60.3
99.08018	2163.9	3.5
99.59707	1155.5	1.8
100.09322	10073.2	16.1
102.10895	48711.9	77.9
102.84894	1529.7	2.4
103.08488	3078.6	4.9
104.12465	2538.9	4.1
104.61571	1492.3	2.4
105.06980	2272.0	3.6
105.10032	1918.6	3.1
107.08548	21047.7	33.7
109.10114	32559.5	52.1
111.08047	1541.5	2.5
111.11679	2045.6	3.3
111.29913	1240.4	2.0
113.09618	2128.9	3.4
115.11238	9326.0	14.9
117.06969	1399.8	2.2
117.12792	21920.9	35.1
119.08565	2636.5	4.2
121.10126	9586.9	15.3
123.11656	10565.5	16.9
125.09608	25101.9	40.1
128.11542	1347.9	2.2
130.13129	7905.9	12.6
130.39798	1608.4	2.6
131.08571	2848.3	4.6
131.10699	2545.8	4.1
132.14702	14523.0	23.2
133.10106	3033.5	4.9
135.08040	2021.1	3.2
135.11673	18075.3	28.9
137.13242	7650.1	12.2
141.11896	3024.7	4.8
143.13490	1996.3	3.2
145.10130	1764.4	2.8
145.15024	8505.8	13.6
147.11673	5460.7	8.7
147.16582	12584.7	20.1
149.13260	6933.2	11.1
151.14818	1808.3	2.9
153.12720	10092.1	16.1
155.10689	1974.4	3.2
158.15369	4667.8	7.5
159.11642	1599.2	2.6
160.16933	5411.3	8.7
161.13240	2333.1	3.7
162.18483	1846.5	3.0
163.14783	2542.3	4.1
163.16061	1774.3	2.8
167.14323	1638.5	2.6
171.10226	1820.2	2.9
171.15782	2217.9	3.5
173.11700	5030.4	8.0
173.13246	5385.1	8.6
173.17270	2042.1	3.3
175.14767	1776.3	2.8
175.18890	2455.8	3.9
177.12769	1369.3	2.2
177.16345	1471.7	2.4
179.15659	1663.8	2.7
186.17630	3037.3	4.9
187.14819	1964.1	3.1
189.11165	9394.8	15.0
201.19514	1835.9	2.9
207.17862	1455.0	2.3
209.15392	1930.8	3.1
217.14250	1703.8	2.7
223.16867	1622.1	2.6
243.21019	5582.7	8.9
261.22052	17705.7	28.3
261.27100	1719.3	2.7
266.99887	7009.8	11.2
272.07214	1263.4	2.0
279.23154	38070.8	60.9
279.28104	6886.5	11.0
281.05124	6527.4	10.4
283.03003	27374.5	43.8
285.04547	2796.1	4.5
289.61984	1288.4	2.1
297.04547	18253.6	29.2
297.12997	1915.3	3.1
297.22272	2747.2	4.4
297.23996	25971.1	41.5
297.29193	34625.0	55.4
299.06140	62536.8	100.0
304.26028	1672.8	2.7
