# Supplementary material for: Stable Isotope–Assisted Plant Metabolomics: Combination of Global and Tracer-Based Labeling for Enhanced Untargeted Profiling and Compound Annotation
Source: Front Plant Sci. 2019 Oct 25;10:1366. doi: 10.3389/fpls.2019.01366 (PMC6824187; doi:10.3389/fpls.2019.01366)
Supplement: Supplementary Datasheet 1 — Collection of acquired MS/MS fragmentation spectra. [file DataSheet_1.zip › SupportingInformation MSMSSpectra/MSMS_1431_1.tsv]

# Publication
# -----------
# Title: Stable isotope assisted plant metabolomics: Combination of global and tracer based labeling for enhanced untargeted profiling and compound annotation
# Authors: Maria Doppler, Christoph Bueschl, Bernhard Kluger, Andrea Koutnik, Marc Lemmens, Hermann Buerstmayr, Justyna Rechthaler, Rudolf Krska, Gerhard Adam, Rainer Schuhmacher
# Journal: Frontiers in Plant Science, section Plant Metabolism and Chemodiversity
# Submitted: May 2019
#
# Compound
# --------
# ID: 1431_1
# MZ: 104.10735
# RT: 32.17 min
# GML Cn: 5
# PHE Cn: 0
# TRP Cn: 0
# Charge: 1
# Ion mode: +
# Adduct:
#
# MSMS spectra
# ------------
# Note: This MS/MS spectra has not been curated or checked manually. It is the raw-spectra exported from the DDA-MS/MS acquisition.
#
MZ	Intensity	NormalizedIntensity [%]
58.06535	46641.8	1.4
59.07312	21499.7	0.7
60.08098	755151.1	23.5
61.27952	2762.9	0.1
86.62527	2834.4	0.1
92.50520	2801.8	0.1
93.10651	2832.0	0.1
95.81352	2569.9	0.1
97.37012	2782.0	0.1
103.88592	2800.6	0.1
104.10692	3217355.0	100.0
104.12669	16805.3	0.5
105.06989	11333.2	0.4
105.11036	27267.0	0.8
105.54978	2882.2	0.1
117.90141	2866.3	0.1
118.28608	3114.1	0.1
