# Supplementary material for: Stable Isotope–Assisted Plant Metabolomics: Combination of Global and Tracer-Based Labeling for Enhanced Untargeted Profiling and Compound Annotation
Source: Front Plant Sci. 2019 Oct 25;10:1366. doi: 10.3389/fpls.2019.01366 (PMC6824187; doi:10.3389/fpls.2019.01366)
Supplement: Supplementary Datasheet 1 — Collection of acquired MS/MS fragmentation spectra. [file DataSheet_1.zip › SupportingInformation MSMSSpectra/MSMS_1432_1.tsv]

# Publication
# -----------
# Title: Stable isotope assisted plant metabolomics: Combination of global and tracer based labeling for enhanced untargeted profiling and compound annotation
# Authors: Maria Doppler, Christoph Bueschl, Bernhard Kluger, Andrea Koutnik, Marc Lemmens, Hermann Buerstmayr, Justyna Rechthaler, Rudolf Krska, Gerhard Adam, Rainer Schuhmacher
# Journal: Frontiers in Plant Science, section Plant Metabolism and Chemodiversity
# Submitted: May 2019
#
# Compound
# --------
# ID: 1432_1
# MZ: 353.26859
# RT: 32.21 min
# GML Cn: 21
# PHE Cn: 0
# TRP Cn: 0
# Charge: 1
# Ion mode: +
# Adduct:
#
# MSMS spectra
# ------------
# Note: This MS/MS spectra has not been curated or checked manually. It is the raw-spectra exported from the DDA-MS/MS acquisition.
#
MZ	Intensity	NormalizedIntensity [%]
55.05450	2074087.8	8.6
57.03377	2205576.8	9.1
57.07013	1623421.2	6.7
58.29931	176067.8	0.7
60.48350	192799.3	0.8
67.05434	19307900.0	79.7
67.88860	198940.2	0.8
69.06997	3529155.0	14.6
71.04921	229490.1	0.9
71.08564	289680.6	1.2
75.04411	319185.7	1.3
79.05420	5713772.5	23.6
81.06989	22910368.0	94.6
83.04916	249010.5	1.0
83.08549	2482452.5	10.2
85.06490	422258.0	1.7
91.05418	2152648.8	8.9
93.06992	9520818.0	39.3
95.08551	18072570.0	74.6
97.06493	991310.5	4.1
97.10123	996834.8	4.1
99.08044	353818.8	1.5
99.93043	174479.6	0.7
105.06994	2539692.2	10.5
105.72177	186282.6	0.8
107.08551	8526085.0	35.2
109.10119	11811897.0	48.8
111.08060	387905.3	1.6
113.09637	187184.3	0.8
117.06973	1535820.1	6.3
118.25639	160199.2	0.7
119.08554	3398610.2	14.0
121.10116	9163001.0	37.8
123.08067	261290.2	1.1
123.11679	7294672.0	30.1
123.12152	332265.4	1.4
125.09618	309657.4	1.3
125.57693	183753.4	0.8
131.08557	3565145.8	14.7
133.10115	3806513.5	15.7
135.11681	9555857.0	39.4
137.09601	288342.6	1.2
137.13243	2923883.8	12.1
139.11195	319500.6	1.3
145.10115	3816079.5	15.8
147.11687	3525401.2	14.6
149.13251	6639950.0	27.4
151.11218	336210.8	1.4
151.14839	717892.3	3.0
153.12749	237773.4	1.0
158.34816	175510.0	0.7
159.11682	4276088.0	17.7
160.82011	204842.7	0.8
161.13260	3230513.5	13.3
161.84962	183654.1	0.8
163.11215	269702.8	1.1
163.14807	3591588.5	14.8
165.12761	373152.6	1.5
166.53542	170842.0	0.7
173.13252	4817320.5	19.9
173.74266	168748.3	0.7
175.14787	919749.6	3.8
177.12732	258447.6	1.1
177.16376	1414423.2	5.8
179.14343	194811.4	0.8
181.88831	208946.0	0.9
185.41647	165417.8	0.7
187.14806	2361144.0	9.7
191.14301	231260.9	1.0
201.16383	790429.0	3.3
205.15880	396531.4	1.6
210.18590	2481694.0	10.2
210.19775	727856.4	3.0
215.18005	251467.4	1.0
217.19449	275508.7	1.1
219.17479	284019.7	1.2
219.88170	222271.2	0.9
233.22633	1289484.6	5.3
243.21068	6526308.5	26.9
243.22375	336612.1	1.4
260.34970	207251.4	0.9
261.22113	24224516.0	100.0
263.23535	223866.5	0.9
272.96600	195770.0	0.8
279.23154	1743686.1	7.2
335.25800	2096732.2	8.7
348.86832	184029.8	0.8
353.26837	3733476.0	15.4
