# Supplementary material for: Stable Isotope–Assisted Plant Metabolomics: Combination of Global and Tracer-Based Labeling for Enhanced Untargeted Profiling and Compound Annotation
Source: Front Plant Sci. 2019 Oct 25;10:1366. doi: 10.3389/fpls.2019.01366 (PMC6824187; doi:10.3389/fpls.2019.01366)
Supplement: Supplementary Datasheet 1 — Collection of acquired MS/MS fragmentation spectra. [file DataSheet_1.zip › SupportingInformation MSMSSpectra/MSMS_1432_10.tsv]

# Publication
# -----------
# Title: Stable isotope assisted plant metabolomics: Combination of global and tracer based labeling for enhanced untargeted profiling and compound annotation
# Authors: Maria Doppler, Christoph Bueschl, Bernhard Kluger, Andrea Koutnik, Marc Lemmens, Hermann Buerstmayr, Justyna Rechthaler, Rudolf Krska, Gerhard Adam, Rainer Schuhmacher
# Journal: Frontiers in Plant Science, section Plant Metabolism and Chemodiversity
# Submitted: May 2019
#
# Compound
# --------
# ID: 1432_10
# MZ: 532.34862
# RT: 32.21 min
# GML Cn: 27
# PHE Cn: 0
# TRP Cn: 0
# Charge: 1
# Ion mode: +
# Adduct: [M+NH4]+
#
# MSMS spectra
# ------------
# Note: This MS/MS spectra has not been curated or checked manually. It is the raw-spectra exported from the DDA-MS/MS acquisition.
#
MZ	Intensity	NormalizedIntensity [%]
52.17605	149278.3	1.8
55.05455	667164.9	7.9
57.03371	592029.4	7.0
57.07011	339369.4	4.0
61.00871	137559.3	1.6
61.02858	278523.8	3.3
61.74883	134448.1	1.6
67.05434	4916406.0	58.0
69.06998	847362.0	10.0
79.05421	1573193.5	18.5
81.06988	5692695.0	67.1
83.08548	827387.7	9.8
83.85091	150326.7	1.8
85.02844	534500.1	6.3
85.06490	209079.2	2.5
91.03902	243361.6	2.9
91.05434	745663.5	8.8
93.06990	2681706.2	31.6
95.08550	5050212.5	59.5
97.06471	162168.1	1.9
97.10127	246293.5	2.9
105.07003	1158548.2	13.7
107.08549	2572431.2	30.3
109.10122	3757202.2	44.3
115.05025	143884.6	1.7
117.06979	235505.9	2.8
119.08533	1382989.2	16.3
121.10117	3378650.2	39.8
121.52566	141759.5	1.7
123.11676	1842985.0	21.7
124.58854	157002.0	1.9
131.08556	1365994.5	16.1
133.10103	1503039.0	17.7
135.11679	3561928.8	42.0
135.54874	137607.2	1.6
137.09628	160951.0	1.9
137.13263	581726.9	6.9
145.10123	1280074.5	15.1
147.11670	1296664.5	15.3
149.13258	2550147.0	30.1
159.11678	1681868.6	19.8
161.13231	1219004.4	14.4
162.40691	136847.7	1.6
163.14816	1674973.6	19.7
173.13246	1926899.9	22.7
175.14864	294467.3	3.5
177.16409	318681.6	3.8
187.14818	1222788.1	14.4
201.16353	329062.9	3.9
210.40085	543269.2	6.4
210.41336	1303998.5	15.4
215.17894	167941.0	2.0
233.22646	265369.8	3.1
243.21077	2649978.2	31.2
252.26602	138182.5	1.6
261.22119	8481144.0	100.0
278.48337	150826.7	1.8
279.23172	267072.2	3.1
290.27481	145603.4	1.7
303.06436	140683.9	1.7
304.27020	379426.3	4.5
335.25763	2070117.5	24.4
353.26855	1057007.8	12.5
430.79999	158732.4	1.9
