# Supplementary material for: Stable Isotope–Assisted Plant Metabolomics: Combination of Global and Tracer-Based Labeling for Enhanced Untargeted Profiling and Compound Annotation
Source: Front Plant Sci. 2019 Oct 25;10:1366. doi: 10.3389/fpls.2019.01366 (PMC6824187; doi:10.3389/fpls.2019.01366)
Supplement: Supplementary Datasheet 1 — Collection of acquired MS/MS fragmentation spectra. [file DataSheet_1.zip › SupportingInformation MSMSSpectra/MSMS_1432_11.tsv]

# Publication
# -----------
# Title: Stable isotope assisted plant metabolomics: Combination of global and tracer based labeling for enhanced untargeted profiling and compound annotation
# Authors: Maria Doppler, Christoph Bueschl, Bernhard Kluger, Andrea Koutnik, Marc Lemmens, Hermann Buerstmayr, Justyna Rechthaler, Rudolf Krska, Gerhard Adam, Rainer Schuhmacher
# Journal: Frontiers in Plant Science, section Plant Metabolism and Chemodiversity
# Submitted: May 2019
#
# Compound
# --------
# ID: 1432_11
# MZ: 537.30385
# RT: 32.21 min
# GML Cn: 27
# PHE Cn: 0
# TRP Cn: 0
# Charge: 1
# Ion mode: +
# Adduct: [M+Na]+
#
# MSMS spectra
# ------------
# Note: This MS/MS spectra has not been curated or checked manually. It is the raw-spectra exported from the DDA-MS/MS acquisition.
#
MZ	Intensity	NormalizedIntensity [%]
53.39045	176765.8	0.2
57.33230	154308.6	0.1
60.82006	145762.4	0.1
61.55581	149627.1	0.1
78.65372	161149.5	0.1
96.56484	149189.0	0.1
118.06168	172900.6	0.2
123.47375	149474.0	0.1
185.04198	1297219.1	1.1
192.31950	167580.2	0.1
203.05269	2158720.0	1.9
210.20871	1098180.0	1.0
210.22150	1249757.8	1.1
226.83510	162491.1	0.1
259.07892	1209027.2	1.1
261.29645	165179.0	0.1
293.17642	156187.8	0.1
375.24924	566882.0	0.5
453.12592	163134.6	0.1
516.07074	166790.1	0.1
537.30316	113552864.0	100.0
