# Supplementary material for: Stable Isotope–Assisted Plant Metabolomics: Combination of Global and Tracer-Based Labeling for Enhanced Untargeted Profiling and Compound Annotation
Source: Front Plant Sci. 2019 Oct 25;10:1366. doi: 10.3389/fpls.2019.01366 (PMC6824187; doi:10.3389/fpls.2019.01366)
Supplement: Supplementary Datasheet 1 — Collection of acquired MS/MS fragmentation spectra. [file DataSheet_1.zip › SupportingInformation MSMSSpectra/MSMS_1432_20.tsv]

# Publication
# -----------
# Title: Stable isotope assisted plant metabolomics: Combination of global and tracer based labeling for enhanced untargeted profiling and compound annotation
# Authors: Maria Doppler, Christoph Bueschl, Bernhard Kluger, Andrea Koutnik, Marc Lemmens, Hermann Buerstmayr, Justyna Rechthaler, Rudolf Krska, Gerhard Adam, Rainer Schuhmacher
# Journal: Frontiers in Plant Science, section Plant Metabolism and Chemodiversity
# Submitted: May 2019
#
# Compound
# --------
# ID: 1432_20
# MZ: 513.30664
# RT: 32.21 min
# GML Cn: 27
# PHE Cn: 0
# TRP Cn: 0
# Charge: 1
# Ion mode: -
# Adduct: [M-H]-
#
# MSMS spectra
# ------------
# Note: This MS/MS spectra has not been curated or checked manually. It is the raw-spectra exported from the DDA-MS/MS acquisition.
#
MZ	Intensity	NormalizedIntensity [%]
55.01834	61958.3	0.3
57.03409	16174.0	0.1
58.00557	11645.7	0.1
58.74108	9553.3	0.0
59.00520	9123.4	0.0
59.01336	1045078.1	4.9
71.01354	640626.2	3.0
71.10691	8708.7	0.0
73.02924	215861.6	1.0
83.01372	71937.7	0.3
83.05009	21267.7	0.1
85.02937	138765.5	0.7
87.00868	81264.7	0.4
89.02438	667578.4	3.2
91.03997	13417.7	0.1
95.01370	47122.9	0.2
95.54227	10965.2	0.1
97.02938	38675.6	0.2
99.00870	38772.0	0.2
99.80961	9416.6	0.0
101.02435	787341.6	3.7
101.97137	10063.9	0.0
103.04001	11350.3	0.1
113.02435	398739.2	1.9
115.03975	17792.1	0.1
119.03485	202991.5	1.0
121.34344	9919.4	0.0
125.02424	39742.8	0.2
127.04018	12227.6	0.1
127.07602	17735.3	0.1
131.03470	43450.1	0.2
133.05067	75039.8	0.4
143.03473	94866.7	0.4
149.04561	15196.1	0.1
157.05052	22374.4	0.1
161.04546	402650.7	1.9
171.88159	10061.6	0.0
179.05595	131113.9	0.6
182.13091	19292.2	0.1
187.06085	10615.0	0.1
205.19615	20512.7	0.1
211.48480	10173.4	0.0
220.22893	9962.9	0.0
233.22736	112641.4	0.5
235.08182	81456.5	0.4
236.65604	9831.0	0.0
238.01036	8818.6	0.0
253.09274	2043872.0	9.7
259.20688	80886.5	0.4
275.20218	75134.9	0.4
276.97998	17803.6	0.1
277.21710	21132732.0	100.0
277.44730	10491.0	0.0
277.46307	16537.7	0.1
291.23007	12492.3	0.1
