# Supplementary material for: Stable Isotope–Assisted Plant Metabolomics: Combination of Global and Tracer-Based Labeling for Enhanced Untargeted Profiling and Compound Annotation
Source: Front Plant Sci. 2019 Oct 25;10:1366. doi: 10.3389/fpls.2019.01366 (PMC6824187; doi:10.3389/fpls.2019.01366)
Supplement: Supplementary file 3 [file Table_1.xlsx]

## Sheet: Supplementary Table 1
Supplementary Table 1. Elemental composition of the two nutrient solutions (start solution and solution for vegetative period)
Elemental Composition of Nutrient Solutions
Macronutrients
		N	P	K	Ca	Mg	S	C
Start Solution	mM/l	3.00037	0.499669	1.50452	1	0.5	0.50322	0.10218
Solution for Vegetative Period	mM/l	7.51547	0.499669	4.50287	1	0.3	0.301467	0.0613079
Micronutrients
		Fe	Mn	B	Zn	Cu	Mo	Cl	Si	Na
Start Solution	mM/l	0.010218	0.00298115	0.00231392	0.00306023	0.000319529	9.9194e-05	0.00596231	0.1068	0.0614685
Solution for Vegetative Period	mM/l	0.00613079	0.00596231	0.00115696	0.00114759	0.000319529	2.97582e-05	0.0119246	0.1068	0.00619031
Pipetting Scheme for Nutrient Solutions
					Start Solution			Solution for Vegetative Period
		Stock Solution			Amount of Stock Solutions [ml/l]
HNO3 (ƍ=1,51)		0.65			0.087			0.32
Ca(NO3)2 x 4 H2O		236 g/l			1			1
Fe - Chelat C10H12N2NaFeO8		15 g/l			0.25			0.15
MgSO4 x 7 H2O		493 g/l			0.25			0.15
NH4NO3		80 g/l			0.34			2.2
H3BO3		2.86 g/l			0.05			0.025
MnCl2 x 4 H2O		1.18 g/l			0.5			1
ZnSO4 x 7 H2O		0.22 g/l			4			1.5
CuSO4 x 5 H2O		0.051 g/l			1			1
Na2MoO4 x 2 H2O		0.12 g/l			0.2			0.06
KH2PO4		136 g/l			0.42			0.5
KOH (ƍ=1.288)		0.3			0.226			0.834
