# Supplementary material for: Stable Isotope–Assisted Plant Metabolomics: Combination of Global and Tracer-Based Labeling for Enhanced Untargeted Profiling and Compound Annotation
Source: Front Plant Sci. 2019 Oct 25;10:1366. doi: 10.3389/fpls.2019.01366 (PMC6824187; doi:10.3389/fpls.2019.01366)
Supplement: Supplementary file 4 [file Table_2.xlsx]

## Sheet: Supplementary Table 2
Supplementary Table 2. Parameter settings for data processing using MetExtract II
	Parameter	GML experiment	Tracer labeling datasets (Phe / Trp)	MS/MS fragment spectra
	Module	AllExtract	TracExtract	FragExtract
Single file processing	Isotopic enrichment % (N / L)	98.9 / 98.6	98.9 / 99.5	-
	Δ m/z	1.00335		-
	Min - max Cn atoms	5 - 60	6 - 18 / 6 - 22	-
	Scan range start - stop (minutes)	3 - 36		-
	Intensity threshold (≥)	100,000		1,000
	Intensity cutoff (≤)	10,000		-
	Consider isotopolog abundance	No		-
	Mass deviation (± ppm)	3		30
	Isotopologs verified (N / L)	2 / 2		-
	Max. isotopolog ratio error % (N / L)	25 / 25		-
	Clustering (ppm)	10		-
	Min. number of spectra	4		-
	EIC width (± ppm)	8		5
	Peak width (min / max scans)	10 / 30		-
	Peak matching (scans)	10		-
	Min. peak correlation	0.75		-
	Min. convolution correlation	0.85		-
Bracketing	Max. m/z width (± ppm)	8		-
	Max. time window (minutes)	0.15		-
	Min. connections for convolution	4	2	-
	Integration max. time difference (minutes)	0.15		-
