# Supplementary material for: Stable Isotope–Assisted Plant Metabolomics: Combination of Global and Tracer-Based Labeling for Enhanced Untargeted Profiling and Compound Annotation
Source: Front Plant Sci. 2019 Oct 25;10:1366. doi: 10.3389/fpls.2019.01366 (PMC6824187; doi:10.3389/fpls.2019.01366)
Supplement: Supplementary file 5 [file Table_3.xlsx]

## Sheet: Supplementary Table 3
Supplementary Table 3. List of all detected features of this study
Cn: number of carbon atoms for this feature found in the respective GML, PHE or TRP experiment
(a) not detected in the respective reference experiment but assigned to the respective group during the combination of the different types of labeling experiments
* MSI identification levels are according to Blaženović, I., Kind, T., Ji, J., and Fiehn, O. (2018). Software Tools and Approaches for Compound Identification of LC-MS/MS Data in Metabolomics. Metabolites 8(2). doi: 10.3390/metabo8020031.
ID	M/Z	RT [min]	Ionisation Mode	Charge	Ion Species	GML Met	GML Cn	PHE Met	PHE Cn	TRP Met	TRP Cn	Sum Formulas Count	Sum Formulas	Identified as	Hit Count (In-house Wheat Database)	In-house Wheat Database	Hit Count (ChEBI)	ChEBI	MSMS Spectra Acquired	MSI Level *	Identifier
1_1	229.025	2.22	-	1		GML	14					0			0		0			Level 4
2_1	191.019	2.22	-	1		GML	6					2	C6H12N2; C6H8O7		2	citrate {Type: Calc. Adduct: -H, Num: TriticumAestivum_inhouseDB_166, Sumformula: C6H8O7, AdditionalInfo: {'AdditionalColumn2': 'PlantCyc', 'AdditionalColumn1': ''}}; D-isocitrate {Type: Calc. Adduct: -H, Num: TriticumAestivum_inhouseDB_212, Sumformula: C6H8O7, AdditionalInfo: {'AdditionalColumn2': 'PlantCyc', 'AdditionalColumn1': ''}}	18	more than 15 hits		Level 3
3_1	387.115	2.24	-	1		GML	12					10	C12H22N4O9; C12H19N7O8; C12H27N3O7S2; C12H23N8OP3; C12H34O4P4; C12H31N4S2P3; C12H29N3O5SP2; C12H32O6SP2; C12H36OSP4; C12H37O2S2P		0		0			Level 4
4_1	145.05	2.25	+	1		GML	6					1	C6H8O4		0		17	more than 15 hits		Level 3
5_1	241.155	2.27333	+	1		GML	12					2	C12H17NO3; C12H20N2O3		0		16	more than 15 hits		Level 3
5_2	113.024	2.27333	+	1		GML	5					1	C5H4O3		0		3	3-furoic acid{CHEBI:30846}; 2-oxopenta-3,4-dienoic acid{CHEBI:133363}; 2-furoic acid{CHEBI:30845}		Level 3
5_3	565.048	2.27333	-	1		GML	15					59	C15H26N4O12S; C15H22N2O19S; C15H30O14S3; C15H24N6O10S3; C15H10N20S3; C15H16N10O11S; C15H21N9O9S3; C15H32N2O9S5; C15H22N4O15S; C15H37NO7S7; C15H29N5O8S5; C15H13N13O10S; C15H19N14OP5; C15H7N20O2P; C15H18N10O9P2; C15H18N7O15P; C15H22N10O4P4; C15H24N2O17P2; C15H33O11P5; C15H30N3O10P5; C15H28N4O10P2; C15H15N13O8P2; C15H7N18O6P; C15H41N2OS4P3; C15H25N10O2S3P3; C15H31N6O4S3P; C15H33N6OS5P3; C15H19N8O12S…		2	UDP-D-glucose {Type: Calc. Adduct: -H, Num: KushalappaMets_168, Sumformula: C15H24N2O17P2, AdditionalInfo: {'AdditionalColumn2': 'V. Bollina, A. C. Kushalappa, T. M. Choo, Y. Dion, S. Rioux (2011). \Identification of metabolites related to mechanisms of resistance in barley against Fusarium graminearum, based on mass spectrometry.\ Plant Molecular Biology 77: 355-370.', 'AdditionalColumn1': ''}};…	9	{CHEBI:9845}; {CHEBI:42885}; {CHEBI:9811}; UDP-alpha-D-galactofuranose{CHEBI:67118}; UDP-alpha-D-galactose{CHEBI:67119}; UDP-D-mannose{CHEBI:35451}; {CHEBI:9839}; {CHEBI:42751}; {CHEBI:52249}		Level 3
6_1	181.05	2.29	+	1		GML	9					1	C9H8O4		7	Caffeic acid {Type: Calc. Adduct: +H, Num: RefStds_5, Sumformula: C9H8O4, AdditionalInfo: {'AdditionalColumn2': '', 'AdditionalColumn1': ''}}; trans caffeic acid {Type: Calc. Adduct: +H, Num: RefStds_92, Sumformula: C9H8O4, AdditionalInfo: {'AdditionalColumn2': '', 'AdditionalColumn1': ''}}; caffeic acid {Type: Calc. Adduct: +H, Num: 170324_newMets_249, Sumformula: C9H8O4, AdditionalInfo: {'Addit…	13	{CHEBI:1431}; (S)-3,7-dihydroxychroman-4-one{CHEBI:69195}; {CHEBI:2890}; trans-caffeic acid{CHEBI:16433}; 2,3-dihydroxy-trans-cinnamic acid{CHEBI:32356}; {CHEBI:1118}; 5,7-dihydroxy-4-methylphthalide{CHEBI:68194}; Monomethyl phthalate{CHEBI:89749}; 2,3-dihydroxycinnamic acid{CHEBI:48681}; cis-caffeic acid{CHEBI:17395}; caffeic acid{CHEBI:36281}; 4-acetoxy benzoic acid{CHEBI:86560}; (S)-3-hydroxy-…		Level 3
7_1	127.039	2.33	+	1		GML	6					1	C6H6O3		5	Phloroglucinol {Type: Calc. Adduct: +H, Num: RefStds_59, Sumformula: C6H6O3, AdditionalInfo: {'AdditionalColumn2': '', 'AdditionalColumn1': ''}}; triacetic acid lactone {Type: Calc. Adduct: +H, Num: RefStds_60, Sumformula: C6H6O3, AdditionalInfo: {'AdditionalColumn2': '', 'AdditionalColumn1': ''}}; Pyrogallol {Type: Calc. Adduct: +H, Num: KushalappaMets_55, Sumformula: C6H6O3, AdditionalInfo: {'A…	11	levoglucosenone{CHEBI:30999}; {CHEBI:42598}; {CHEBI:8114}; 3-hydroxy-2-methyl-4-pyrone{CHEBI:69438}; isolevoglucosenone{CHEBI:32577}; {CHEBI:482}; 5-Methylfuran-2-carboxylic acid{CHEBI:89918}; {CHEBI:9660}; 2-methyl-5-methylenefuran-3,4-dione{CHEBI:76246}; 4-hydroxy-5-methyl-2-methylenefuran-3-one{CHEBI:76245}; {CHEBI:3026}		Level 3
8_1	153.055	2.33	+	1		GML	8					1	C8H8O3		9	Methyl salicylate {Type: Calc. Adduct: +H, Num: RefStds_19, Sumformula: C8H8O3, AdditionalInfo: {'AdditionalColumn2': '', 'AdditionalColumn1': ''}}; 3-Hydroxyphenylacetic acid {Type: Calc. Adduct: +H, Num: RefStds_57, Sumformula: C8H8O3, AdditionalInfo: {'AdditionalColumn2': '', 'AdditionalColumn1': ''}}; 2-Hydroxyphenylacetic acid {Type: Calc. Adduct: +H, Num: RefStds_63, Sumformula: C8H8O3, Add…	30	more than 15 hits		Level 3
9_1	161.06	2.37	+	1		GML	11					0			0		0			Level 4
10_1	115.039	2.37	+	1		GML	5					1	C5H6O3		0		8	4-hydroxy-5-methyl-3-furanone{CHEBI:74456}; {CHEBI:67181}; cis-acetylacrylic acid{CHEBI:28993}; 3-methylsuccinic anhydride{CHEBI:87587}; 2-hydroxypenta-2,4-dienoic acid{CHEBI:18355}; cis-2-hydroxypenta-2,4-dienoic acid{CHEBI:1113}; tulipalin B{CHEBI:87123}; 2-oxopent-4-enoic acid{CHEBI:37318}		Level 3
11_1	137.06	2.39	+	1		GML	8					1	C8H8O2		5	Phenylacetic acid {Type: Calc. Adduct: +H, Num: RefStds_125, Sumformula: C8H8O2, AdditionalInfo: {'AdditionalColumn2': '', 'AdditionalColumn1': ''}}; m-Toluic acid {Type: Calc. Adduct: +H, Num: TriticumAestivum_inhouseDB_1107, Sumformula: C8H8O2, AdditionalInfo: {'AdditionalColumn2': '', 'AdditionalColumn1': ''}}; Phenylacetic acid {Type: Calc. Adduct: +H, Num: PheMets_24, Sumformula: C8H8O2, Add…	16	more than 15 hits		Level 3
12_1	191.019	2.39333	-	1		GML	6					2	C6H12N2; C6H8O7		2	citrate {Type: Calc. Adduct: -H, Num: TriticumAestivum_inhouseDB_166, Sumformula: C6H8O7, AdditionalInfo: {'AdditionalColumn2': 'PlantCyc', 'AdditionalColumn1': ''}}; D-isocitrate {Type: Calc. Adduct: -H, Num: TriticumAestivum_inhouseDB_212, Sumformula: C6H8O7, AdditionalInfo: {'AdditionalColumn2': 'PlantCyc', 'AdditionalColumn1': ''}}	18	more than 15 hits		Level 3
12_2	111.008	2.39333	-	1		GML	5					0			0		0			Level 4
12_3	193.023	2.39333	-	1		GML	6					1	C6H8N2O4		0		9	3-(5-oxoisoxazolin-4-yl)-L-alanine{CHEBI:77030}; 3-(5-oxoisoxazolin-2-yl)-L-alanine{CHEBI:77029}; 3-(5-oxoisoxazolin-2-yl)-L-alanine zwitterion{CHEBI:76855}; 3-(5-oxoisoxazolin-4-yl)-L-alanine zwitterion{CHEBI:76856}; N-succinimidyl N-methylcarbamate{CHEBI:83949}; N-formimidoyl-L-glutamate(2-){CHEBI:18327}; hydantoin-5-propionic acid{CHEBI:28297}; (3-amino-2,5-dioxopyrrolidin-1-yl)acetic acid{CHE…		Level 3
13_1	107.05	2.42	+	1		GML	7					1	C7H6O		1	benzaldehyde {Type: Calc. Adduct: +H, Num: TriticumAestivum_inhouseDB_603, Sumformula: C7H6O, AdditionalInfo: {'AdditionalColumn2': '', 'AdditionalColumn1': 'volatiles'}}	5	o-quinomethane{CHEBI:52409}; p-quinomethane{CHEBI:52406}; 1-methoxycyclohexa-1,3-dien-5-yne{CHEBI:33826}; benzaldehyde{CHEBI:17169}; 2-methoxycyclohexa-1,3-dien-5-yne{CHEBI:33831}		Level 3
14_1	123.044	2.44	+	1		GML	7					1	C7H6O2		5	4-hydroxybenzaldehyde {Type: Calc. Adduct: +H, Num: RefStds_53, Sumformula: C7H6O2, AdditionalInfo: {'AdditionalColumn2': '', 'AdditionalColumn1': ''}}; p-Hydroxybenzaldehyde {Type: Calc. Adduct: +H, Num: TriticumAestivum_inhouseDB_829, Sumformula: C7H6O2, AdditionalInfo: {'AdditionalColumn2': '', 'AdditionalColumn1': 'phenolic compounds'}}; Benzoic acid {Type: Calc. Adduct: +H, Num: PheMets_25, …	9	Tropolone{CHEBI:79966}; {CHEBI:9005}; 1,3-benzodioxole{CHEBI:38732}; benzodioxole{CHEBI:38733}; 3H-1,2-benzodioxole{CHEBI:38734}; {CHEBI:1857}; {CHEBI:3029}; hydroxybenzaldehyde{CHEBI:24673}; {CHEBI:1537}	X	Level 3
15_1	209.081	2.53	+	1		GML	11					1	C11H12O4		6	Sinapoyl aldehyde {Type: Calc. Adduct: +H, Num: RefStds_91, Sumformula: C11H12O4, AdditionalInfo: {'AdditionalColumn2': '', 'AdditionalColumn1': ''}}; Sinapaldehyde {Type: Calc. Adduct: +H, Num: 170324_newMets_18, Sumformula: C11H12O4, AdditionalInfo: {'AdditionalColumn2': '', 'AdditionalColumn1': 'Phenylpropanoids'}}; Sinapaldehyde {Type: Calc. Adduct: +H, Num: KushalappaMets_174, Sumformula: C1…	17	more than 15 hits		Level 3
16_1	136.062	2.56	+	1		GML	5					2	C5H5N5; C5H2N4		0		3	zarzissine{CHEBI:66501}; 2-aminopurine{CHEBI:479072}; {CHEBI:2470}		Level 3
17_1	268.104	2.61583	+	1		GML	10	PHE	(a)			6	C10H13N5O4; C10H10N4O4; C10H18O3S2; C10H21NO3S2; C10H20OSP2; C10H23NOSP2		0		9	2-[(2,4-dimethoxyphenyl)methylideneamino]-1-nitroguanidine{CHEBI:107091}; {CHEBI:22250}; 9-beta-D-xylofuranosyladenine{CHEBI:46515}; {CHEBI:42987}; formycin A{CHEBI:42452}; 2-(6-aminopurin-9-yl)-5-(hydroxymethyl)oxolane-3,4-diol{CHEBI:93913}; (2R,4R,5R)-2-(6-aminopurin-9-yl)-5-(hydroxymethyl)oxolane-3,4-diol{CHEBI:95180}; {CHEBI:2472}; zidovudine{CHEBI:10110}		Level 3
17_2	123.044	2.61583	+	1		GML	7	PHE	(a)			1	C7H6O2		5	4-hydroxybenzaldehyde {Type: Calc. Adduct: +H, Num: RefStds_53, Sumformula: C7H6O2, AdditionalInfo: {'AdditionalColumn2': '', 'AdditionalColumn1': ''}}; p-Hydroxybenzaldehyde {Type: Calc. Adduct: +H, Num: TriticumAestivum_inhouseDB_829, Sumformula: C7H6O2, AdditionalInfo: {'AdditionalColumn2': '', 'AdditionalColumn1': 'phenolic compounds'}}; Benzoic acid {Type: Calc. Adduct: +H, Num: PheMets_25, …	9	Tropolone{CHEBI:79966}; {CHEBI:9005}; 1,3-benzodioxole{CHEBI:38732}; benzodioxole{CHEBI:38733}; 3H-1,2-benzodioxole{CHEBI:38734}; {CHEBI:1857}; {CHEBI:3029}; hydroxybenzaldehyde{CHEBI:24673}; {CHEBI:1537}	X	Level 3
17_3	136.076	2.61583	+	1		GML	8	PHE	(a)			2	C8H9NO; C8H6O		2	2-PHENYLACETAMIDE {Type: Calc. Adduct: +H, Num: RefStds_106, Sumformula: C8H9NO, AdditionalInfo: {'AdditionalColumn2': '', 'AdditionalColumn1': ''}}; Phenylacetaldoxime {Type: Calc. Adduct: +H, Num: KushalappaMets_145, Sumformula: C8H9NO, AdditionalInfo: {'AdditionalColumn2': 'V. Bollina, A. C. Kushalappa, T. M. Choo, Y. Dion, S. Rioux (2011). \Identification of metabolites related to mechanisms …	13	{CHEBI:47792}; 2-amino-1-phenylethanone{CHEBI:104022}; {CHEBI:7331}; N-benzylformamide{CHEBI:41117}; phenyl acetimidate{CHEBI:52478}; o-aminoacetophenone{CHEBI:91110}; {CHEBI:1264}; phenylacetaldehyde oxime{CHEBI:47791}; (E)-phenylacetaldehyde oxime{CHEBI:47793}; {CHEBI:33075}; {CHEBI:34570}; 2-benzofuran{CHEBI:35261}; benzofuran{CHEBI:36790}		Level 3
17_4	189.124	2.61583	+	1		GML	8	PHE	(a)			2	C8H16N2O3; C8H13NO3		0		25	more than 15 hits		Level 3
17_5	165.055	2.61583	+	1	[M+H]+	GML	9	PHE	(a)			1	C9H8O3		5	p-Coumaric acid {Type: M match, Num: RefStds_7, Sumformula: C9H8O3, AdditionalInfo: {'AdditionalColumn2': '', 'AdditionalColumn1': ''}}; p-coumaric acid {Type: M match, Num: KushalappaMets_56, Sumformula: C9H8O3, AdditionalInfo: {'AdditionalColumn2': 'V. Bollina, A. C. Kushalappa, T. M. Choo, Y. Dion, S. Rioux (2011). \Identification of metabolites related to mechanisms of resistance in barley ag…	18	more than 15 hits		Level 3
17_6	182.081	2.61583	+	1	[M+NH4]+	GML	9	PHE	9			1	C9H8O3		5	p-Coumaric acid {Type: M match, Num: RefStds_7, Sumformula: C9H8O3, AdditionalInfo: {'AdditionalColumn2': '', 'AdditionalColumn1': ''}}; p-coumaric acid {Type: M match, Num: KushalappaMets_56, Sumformula: C9H8O3, AdditionalInfo: {'AdditionalColumn2': 'V. Bollina, A. C. Kushalappa, T. M. Choo, Y. Dion, S. Rioux (2011). \Identification of metabolites related to mechanisms of resistance in barley ag…	18	more than 15 hits		Level 3
18_1	173.009	2.625	-	1		GML	6					1	C6H6O6	cis-aconitic acid	3	cis-Aconitic acid {Type: Calc. Adduct: -H, Num: RefStds_90, Sumformula: C6H6O6, AdditionalInfo: {'AdditionalColumn2': '', 'AdditionalColumn1': ''}}; cis-aconitate {Type: Calc. Adduct: -H, Num: TriticumAestivum_inhouseDB_165, Sumformula: C6H6O6, AdditionalInfo: {'AdditionalColumn2': 'PlantCyc', 'AdditionalColumn1': ''}}; L-dehydro-ascorbate {Type: Calc. Adduct: -H, Num: TriticumAestivum_inhouseDB_…	8	{CHEBI:10482}; {CHEBI:6210}; 2-hydroxy-3-oxoadipate(2-){CHEBI:57712}; 4-hydroxy-4-methyl-2-oxoglutarate(2-){CHEBI:58276}; {CHEBI:4358}; {CHEBI:57796}; {CHEBI:10719}; aconitic acid{CHEBI:22211}		Level 1	InChI=1S/C6H6O6/c7-4(8)1-3(6(11)12)2-5(9)10/h1H,2H2,(H,7,8)(H,9,10)(H,11,12)/b3-1-
18_2	129.018	2.625	-	1		GML	5					0		cis-aconitic acid	0		0			Level 1	InChI=1S/C6H6O6/c7-4(8)1-3(6(11)12)2-5(9)10/h1H,2H2,(H,7,8)(H,9,10)(H,11,12)/b3-1-
19_1	227.092	2.64	+	1		GML	11					1	C11H14O5		0		8	1-hydroxy-7-(hydroxymethyl)-1,4a,5,7a-tetrahydrocyclopenta[c]pyran-4-carboxylic acid methyl ester{CHEBI:94318}; Inflatin C{CHEBI:69272}; isochlamydosporol{CHEBI:69277}; chaetoglocin A{CHEBI:68766}; chaetoglocin B{CHEBI:68767}; Genipin{CHEBI:5298}; 4-hydroxy-5-propionyl-1,3-di-O-methylpyrogallol{CHEBI:70419}; 2-(3,4,5-trimethoxyphenyl)acetic acid{CHEBI:125676}		Level 3
20_1	229.155	2.69	+	1		GML	11					2	C11H17NO3; C11H20N2O3		0		15	more than 15 hits		Level 3
21_1	312.095	2.7	-	1		GML	10					3	C10H13N9O2; C10H10N12O; C10H18N8S2		0		0			Level 4
22_1	252.109	2.72	+	1		GML	10					6	C10H10N4O3; C10H13N5O3; C10H21NO2S2; C10H18O2S2; C10H23NSP2; C10H20SP2		0		8	2-amino-6-(1-hydroxypropyl)-8-methylpteridine-4,7(3H,8H)-dione{CHEBI:134223}; oxetanocin A{CHEBI:86012}; {CHEBI:40099}; cordycepin{CHEBI:29014}; {CHEBI:4405}; {CHEBI:1960}; (2R,3S,5S)-2-(6-aminopurin-9-yl)-5-(hydroxymethyl)-3-oxolanol{CHEBI:124989}; 4-[(3-methyl-5-nitro-4-imidazolyl)amino]phenol{CHEBI:107756}		Level 3
23_1	221.092	2.73	+	1						TRP	11	2	C11H12N2O3; C11H9NO3		4	5-Hydroxy-L-tryptophan {Type: Calc. Adduct: +H, Num: TrpMets_8, Sumformula: C11H12N2O3, AdditionalInfo: {'AdditionalColumn2': '', 'AdditionalColumn1': ''}}; Indole-3-pyruvic acid {Type: Calc. Adduct: +NH4, Num: RefStds_97, Sumformula: C11H9NO3 , AdditionalInfo: {'AdditionalColumn2': '', 'AdditionalColumn1': ''}}; Doryanine {Type: Calc. Adduct: +NH4, Num: KushalappaMets_148, Sumformula: C11H9NO3, …	19	more than 15 hits		Level 3
24_1	237.087	2.79	+	1						TRP	11	3	C11H9NO4; C11H12N2O4; C13H17SP		3	N-Formylkynurenine {Type: Calc. Adduct: +H, Num: TrpMets_47, Sumformula: C11H12N2O4, AdditionalInfo: {'AdditionalColumn2': '', 'AdditionalColumn1': ''}}; 5-Hydroxyindolepyruvate {Type: Calc. Adduct: +NH4, Num: TrpMets_7, Sumformula: C11H9NO4, AdditionalInfo: {'AdditionalColumn2': '', 'AdditionalColumn1': ''}}; 8-Methoxykynurenate {Type: Calc. Adduct: +NH4, Num: TrpMets_60, Sumformula: C11H9NO4, A…	8	N-formyl-L-kynurenine zwitterion{CHEBI:58629}; N,N-dihydroxy-L-tryptophan{CHEBI:47993}; {CHEBI:6215}; N-formyl-D-kynurenine zwitterion{CHEBI:60051}; N-formyl-D-kynurenine{CHEBI:55476}; {CHEBI:5156}; 4-hydroxy-8-methoxyquinaldic acid{CHEBI:2323}; {CHEBI:2073}		Level 3
25_1	241.155	2.83	+	1		GML	12					2	C12H17NO3; C12H20N2O3		0		16	more than 15 hits		Level 3
26_1	474.219	2.865	+	1		GML	12;18					0			0		0			Level 4
27_1	375.026	2.92	-	1		GML	6					4	C6H15N7O8S2; C6H12N8O7S; C6H14N8O5P2; C6H17N8O3S3P		0		0			Level 4
28_1	132.102	3.01	+	1		GML	6					2	C6H13NO2; C6H10O2		2	Isoleucine {Type: Calc. Adduct: +H, Num: KushalappaMets_143, Sumformula: C6H13NO2, AdditionalInfo: {'AdditionalColumn2': 'V. Bollina, A. C. Kushalappa, T. M. Choo, Y. Dion, S. Rioux (2011). \Identification of metabolites related to mechanisms of resistance in barley against Fusarium graminearum, based on mass spectrometry.\ Plant Molecular Biology 77: 355-370.', 'AdditionalColumn1': 'Amino acids'…	51	more than 15 hits	X	Level 3
28_2	134.106	3.01	+	1		GML	6					0			0		0			Level 4
28_3	215.139	3.01	+	1		GML	10					2	C10H15NO3; C10H18N2O3		1	d-Desthiobiotin {Type: Calc. Adduct: +H, Num: RefStds_111, Sumformula: C10H18N2O3, AdditionalInfo: {'AdditionalColumn2': '', 'AdditionalColumn1': ''}}	17	more than 15 hits		Level 3
28_4	544.27	3.01	+	1		GML	11					1	C11H35N12O10P		0		0			Level 4
28_5	294.155	3.01	+	1		GML	12					1	C12H23NO7		0		1	{CHEBI:59239}		Level 2
28_6	538.25	3.01	+	1		GML	17					35	C17H29N19; C17H40N6O6S3; C17H43N7O6S3; C17H51N3O5S5; C17H32N10O7S; C17H35N11O7S; C17H48N2O5S5; C17H35N11OS3; C17H43N7S5; C17H34N13O4P; C17H44N5O2P5; C17H32N9O7P; C17H46N3O11P; C17H52NO7P5; C17H37N4O12P; C17H40N5O12P; C17H37N11O5P2; C17H49O7P5; C17H45O11S2P; C17H42N6O4S2P2; C17H42N5O4SP3; C17H50NO3S3P3; C17H52NOS2P5; C17H48NO5S4P; C17H52N5S3P3; C17H44N9OSP3; C17H50N5O2S4P; C17H53N3O3S4P2; C17H50NO…		0		0			Level 4
28_7	130.086	3.01	-	1		GML	6					0			0		0			Level 4
28_8	237.007	3.01	-	1		GML	7					3	C7H10O7S; C7H6N5O3P; C7H16NSP3		0		0			Level 4
29_1	143.034	3.04	-	1		GML	6					0			0		0			Level 4
30_1	276.144	3.06	+	1		GML	12					4	C12H13N5O; C12H18O6; C12H21NO6; C12H21NS2		0		3	O-glutaroyl-L-carnitine{CHEBI:82952}; O-glutarylcarnitine{CHEBI:73040}; tensyuic acid B{CHEBI:133827}		Level 3
31_1	329.088	3.07	-	1		GML	14					6	C14H12N8O; C14H22N2O2; C14H9N11; C14H18O9; C14H20N4S2; C14H24NO2P3		0		5	4-(beta-D-glucopyranosyloxy)-3-methoxybenzoic acid{CHEBI:68950}; 1-O-vanilloyl-beta-D-glucose{CHEBI:71512}; naepaine{CHEBI:135021}; rivastigmine{CHEBI:8874}; 3-Hydroxylidocaine{CHEBI:80567}		Level 3
31_2	462.197	3.07	+	1		GML	14					25	C14H32N6O4S3; C14H35N7O4S3; C14H27N11O5S; C14H43N3O3S5; C14H24N10O5S; C14H40N2O3S5; C14H44NO5P5; C14H26N13O2P; C14H41O5P5; C14H29N4O10P; C14H38N3O9P; C14H32N5O10P; C14H36N5P5; C14H24N9O5P; C14H42NOS3P3; C14H32N5O4S2P; C14H42N2OS4P2; C14H40NO9S2P; C14H39O7SP3; C14H42NO7SP3; C14H42N5S4P; C14H34N5O2SP3; C14H40NO3S4P; C14H37O9S2P; C14H34N9OS2P		0		0			Level 4
32_1	137.046	3.1	+	1		GML	5					2	C5H4N4O; C5HN3O		0		4	5-amino-1-formylimidazole-4-carbonitrile{CHEBI:134465}; 3H-pyrazolo[4,3-d]pyrimidin-7-ol{CHEBI:44995}; {CHEBI:5841}; {CHEBI:2601}		Level 3
33_1	284.099	3.13	+	1		GML	10					7	C10H13N5O5; C10H10N4O5; C10H5N9; C10H21NO4S2; C10H18O4S2; C10H20O2SP2; C10H23NO2SP2		2	Guanosine {Type: Calc. Adduct: +H, Num: 170324_newMets_24, Sumformula: H13O5N5C10, AdditionalInfo: {'AdditionalColumn2': '', 'AdditionalColumn1': 'Nucleoside\xa0'}}; Guanosine {Type: Calc. Adduct: +H, Num: KushalappaMets_161, Sumformula: C10H13N5O5, AdditionalInfo: {'AdditionalColumn2': 'V. Bollina, A. C. Kushalappa, T. M. Choo, Y. Dion, S. Rioux (2011). \Identification of metabolites related to …	6	adenosine 1-oxide{CHEBI:35485}; {CHEBI:5564}; Crotonoside{CHEBI:3927}; 9-beta-D-arabinofuranosylguanine{CHEBI:73141}; {CHEBI:61068}; {CHEBI:1969}	X	Level 3
34_1	161.045	3.14625	-	1		GML	6					1	C6H10O5		1	3-hydroxy-3-methylglutaric acid {Type: Calc. Adduct: -H, Num: KushalappaMets_74, Sumformula: C6H10O5, AdditionalInfo: {'AdditionalColumn2': 'V. Bollina, A. C. Kushalappa, T. M. Choo, Y. Dion, S. Rioux (2011). \Identification of metabolites related to mechanisms of resistance in barley against Fusarium graminearum, based on mass spectrometry.\ Plant Molecular Biology 77: 355-370.', 'AdditionalColu…	37	more than 15 hits	X	Level 3
34_2	232.027	3.14625	+	1		GML	6					1	C6H13NO3P2		0		0			Level 4
34_3	384.223	3.14625	+	1		GML	6;10;16					0			0		0		X	Level 4
34_4	508.24	3.14625	+	1		GML	6;16;22					0			0		0		X	Level 4
34_5	524.293	3.14625	+	1		GML	6					0			0		0			Level 4
34_6	133.05	3.14625	-	1		GML	5					0			0		0			Level 4
34_7	282.085	3.14625	-	1		GML	10					3	C10H13N5O5; C10H21NO4S2; C10H23NO2SP2		2	Guanosine {Type: Calc. Adduct: -H, Num: 170324_newMets_24, Sumformula: H13O5N5C10, AdditionalInfo: {'AdditionalColumn2': '', 'AdditionalColumn1': 'Nucleoside\xa0'}}; Guanosine {Type: Calc. Adduct: -H, Num: KushalappaMets_161, Sumformula: C10H13N5O5, AdditionalInfo: {'AdditionalColumn2': 'V. Bollina, A. C. Kushalappa, T. M. Choo, Y. Dion, S. Rioux (2011). \Identification of metabolites related to …	5	adenosine 1-oxide{CHEBI:35485}; {CHEBI:5564}; Crotonoside{CHEBI:3927}; 9-beta-D-arabinofuranosylguanine{CHEBI:73141}; {CHEBI:61068}		Level 3
34_8	375.13	3.14625	-	1		GML	16					8	C16H28N2O3; C16H18N8O2; C16H24O10; C16H15N11O; C16H34S4; C16H23N7S2; C16H26N4OS2; C16H30NO3P3		0		3	7-Epiloganic acid{CHEBI:2261}; {CHEBI:6512}; 3-oxo-N-[(3S)-2-oxopyrrolidin-3-yl]dodecanamide{CHEBI:44612}	X	Level 3
35_1	152.057	3.15	+	1		GML	5					4	C5H2N4O; C5H5N5O; C5H13NS2; C5H10S2		0		7	guanine{CHEBI:16235}; N(6)-hydroxyadenine{CHEBI:78235}; {CHEBI:5563}; 5-amino-4-cyano-1H-imidazole-1-carboxamide{CHEBI:134420}; 8-oxoadenine{CHEBI:134104}; 8-hydroxyadenine{CHEBI:134105}; isoguanine{CHEBI:62462}	X	Level 3
36_1	434.202	3.16	+	1		GML	13;20					0			0		0			Level 4
37_1	403.033	3.17	+	1		GML	13					9	C13H7N9S3; C13H8N12S; C13H10N10S3; C13H2N14OS; C13H13N6O5P; C13H18O9P2; C13H23N2O2SP3; C13H21N2O3S3P; C13H21N2O4S2P		0		0			Level 4
38_1	477.069	3.19	+	1		GML	16					33	C16H24N6OS5; C16H30N4S5; C16H16N10O2S3; C16H22O13S; C16H32N2S7; C16H22N8OS3; C16H5N13O3S; C16H13N9O2S3; C16H21N5OS5; C16H8N14O3S; C16H29NS7; C16H7N16P; C16H31N2O2P5; C16H24O11P2; C16H19N6O7P; C16H13N8O8P; C16H10N7O8P; C16H22N3O3P5; C16H7N13OP2; C16H25N4O3P5; C16H5N12O3P; C16H10N14OP2; C16H15N9S2P2; C16H15N8SP3; C16H20N3O5SP3; C16H27N2O6S2P; C16H31O4S3P3; C16H18N10S2P2; C16H21N4OS4P; C16H33O2S2P5;…		0		0			Level 4
39_1	442.229	3.19	+	1		GML	5					0			0		0			Level 4
39_2	514.26	3.19	+	1		GML	10;16					0			0		0			Level 4
40_1	297.119	3.2	-	1		GML	10					6	C10H20N4O5; C10H17N7O4; C10H25N3O3S2; C10H32P4; C10H30O2SP2; C10H27N3OSP2		0		1	saxitoxin{CHEBI:34970}	X	Level 2
41_1	370.181	3.21	+	1		GML	8					3	C8H19N9O6; C8H21N10O4P; C8H24N11O4P		0		0			Level 4
42_1	264.144	3.23	+	1		GML	11					4	C11H21NO6; C11H18O6; C11H13N5O; C11H21NS2		0		1	2-(4-methoxyphenyl)-N'-(1,2,4-triazol-4-yl)ethanimidamide{CHEBI:105825}		Level 2
43_1	276.018	3.23111	-	1		GML	6					4	C6H11N7S3; C6H16O8P2; C6H8N7O2P; C6H14N3O4SP		0		0			Level 4
43_2	160.076	3.23111	+	1		GML	10					2	C10H6O; C10H9NO		1	Indole-3-acetaldehyde {Type: Calc. Adduct: +H, Num: TrpMets_31, Sumformula: C10H9NO, AdditionalInfo: {'AdditionalColumn2': '', 'AdditionalColumn1': ''}}	9	tiliquinol{CHEBI:134789}; 6-methoxyquinoline{CHEBI:72822}; indol-3-ylacetaldehyde{CHEBI:18086}; Echinopsine{CHEBI:4749}; 8-methylquinolin-2(1H)-one{CHEBI:48989}; 3-Methyl-quinolin-2-ol{CHEBI:1588}; 4-methylquinolin-2(1H)-one{CHEBI:48986}; N-hydroxynaphthalen-1-amine{CHEBI:34871}; 3-methylquinolin-2(1H)-one{CHEBI:20114}		Level 3
43_3	398.203	3.23111	+	1		GML	10					8	C10H32N6O3S3; C10H27N11O4S; C10H24N10O4S; C10H29N4O9P; C10H26N13OP; C10H24N9O4P; C10H32N5O9P; C10H32N5O3S2P		0		0			Level 4
43_4	396.223	3.23111	+	1		GML	11					8	C11H34N6O2S3; C11H29N11O3S; C11H26N10O3S; C11H28N13P; C11H34N5O8P; C11H31N4O8P; C11H26N9O3P; C11H34N5O2S2P		0		0			Level 4
43_5	399.127	3.23111	+	1	[M+Na]+	GML	16					1	C16H24O10		0		2	7-Epiloganic acid{CHEBI:2261}; {CHEBI:6512}	X	Level 3
43_6	421.135	3.23111	-	1		GML	10;16					0			0		0		X	Level 4
43_7	347.099	3.23111	-	1		GML	13					6	C13H18N4O6; C13H15N7O5; C13H23N3O4S2; C13H30OP4; C13H25N3O2SP2; C13H28O3SP2		0		2	{CHEBI:2154}; N-(2,4-dinitro-6-carboxy)phenyl-1.6-diaminohexane{CHEBI:53649}	X	Level 3
43_8	357.119	3.23111	-	1	[M-H2O-H]-	GML	16					1	C16H24O10		0		2	7-Epiloganic acid{CHEBI:2261}; {CHEBI:6512}		Level 3
43_9	413.109	3.23111	-	1		GML	18;24					0			0		0			Level 4
44_1	586.181	3.25	+	1		GML	16					59	C16H20N14O10; C16H37NO20; C16H23N15O10; C16H47N3O7S6; C16H47N3OS8; C16H31N11O9S2; C16H28N10O9S2; C16H41N11S5; C16H39N7O8S4; C16H39N7O2S6; C16H31N11O3S4; C16H36N6O8S4; C16H44N2O7S6; C16H33N15OS3; C16H23N15O4S2; C16H45N5O7S4; C16H25N19OS2; C16H33N15S4; C16H25N19O2S; C16H30N9O7P3; C16H21N21OP2; C16H27N19P2; C16H18N20OP2; C16H32N13O4P3; C16H35N4O12P3; C16H38N5O12P3; C16H42N9O2P5; C16H44N3O11P3; C16H3…		0		0			Level 4
45_1	301.093	3.26	-	1		GML	13					4	C13H22N2O; C13H12N8; C13H18O8; C13H24NOP3		0		5	4-hydroxy-2-methoxyphenyl 1-O-beta-D-glucopyranoside{CHEBI:68337}; nigragillin{CHEBI:133753}; N'-cyclopentyl-N'-(2-furanylmethyl)propane-1,3-diamine{CHEBI:94053}; Isonoruron{CHEBI:82232}; Noruron{CHEBI:82233}		Level 3
46_1	197.081	3.3	+	1		GML	10					1	C10H12O4		5	3,4,5-trimethoxybenzaldehyde {Type: Calc. Adduct: +H, Num: TriticumAestivum_inhouseDB_517, Sumformula: C10H12O4, AdditionalInfo: {'AdditionalColumn2': '', 'AdditionalColumn1': 'volatiles'}}; dihydroferulic acid {Type: Calc. Adduct: +H, Num: TriticumAestivum_inhouseDB_664, Sumformula: C10H12O4, AdditionalInfo: {'AdditionalColumn2': '', 'AdditionalColumn1': 'phenolic compounds'}}; xanthoxylin {Type…	18	more than 15 hits		Level 3
47_1	286.14	3.3	+	1		GML	12					3	C12H19N3O5; C12H16N2O5; C12H11N7		0		5	Gly-Pro-Hyp{CHEBI:74135}; HC Blue No. 2{CHEBI:82472}; Ser-Tyr{CHEBI:73652}; Musk ambrette{CHEBI:82495}; {CHEBI:93604}		Level 3
48_1	453.071	3.3175	-	1		GML	16					22	C16H10N12O3; C16H21N7O3S3; C16H26N2O6S; C16H24N4O4S3; C16H22O13S; C16H29N3O2S5; C16H32O3S5; C16H13N11O4S; C16H16N8O5S; C16H7N16P; C16H18N8O3P2; C16H30NO4P5; C16H28N2O4P2; C16H24O11P2; C16H18N5O9P; C16H31N3S4P2; C16H26N4O2S2P2; C16H28NO6SP3; C16H34OS4P2; C16H20N8SP2; C16H28N4SP4; C16H26NO8S2P		0		1	8-amino-8-demethylriboflavin 5'-phosphate(3-){CHEBI:139569}	X	Level 2
48_2	203.139	3.3175	+	1		GML	9					2	C9H15NO3; C9H18N2O3		0		16	more than 15 hits		Level 3
48_3	235.06	3.3175	+	1		GML	12					1	C12H10O5		0		5	{CHEBI:110724}; 7-methoxycoumarin-4-acetic acid{CHEBI:51666}; 2-hydroxy-6-(2-hydroxyphenyl)-6-oxo-cis,cis-hexa-2,4-dienoic acid{CHEBI:1135}; 2-O,3-dimethylflaviolin{CHEBI:82611}; 2-(7-methoxy-4-oxo-1-benzopyran-3-yl)acetic acid{CHEBI:113533}		Level 3
48_4	145.05	3.3175	-	1		GML	6					0			0		0			Level 4
49_1	364.161	3.33	+	1		GML	8;14					0			0		0			Level 4
50_1	403.033	3.33	+	1		GML	13					8	C13H7N9S3; C13H10N10S3; C13H2N14OS; C13H13N6O5P; C13H18O9P2; C13H23N2O2SP3; C13H21N2O3S3P; C13H21N2O4S2P		0		0			Level 4
51_1	159.068	3.35	+	2		GML	20					0			0		0			Level 4
52_1	351.182	3.38	+	1		GML	20					3	C20H19N3O2; C20H22N4O2; C20H30OS2		0		28	more than 15 hits		Level 3
53_1	190.144	3.39	+	1		GML	9					2	C9H16O3; C9H19NO3		0		8	(2Z,4R)-hydroxynon-2-enoic acid{CHEBI:68949}; 4-hydroxynon-2-enoic acid{CHEBI:86180}; (2E,8R)-8-hydroxynon-2-enoic acid{CHEBI:78819}; sodium hexacyclonate{CHEBI:134805}; 7-methyl-3-oxooctanoic acid{CHEBI:37107}; 9-oxononanoic acid{CHEBI:78700}; (2E)-9-hydroxynon-2-enoic acid{CHEBI:79115}; 2-oxononanoic acid{CHEBI:55523}		Level 3
54_1	266.09	3.4	-	1		GML	10					3	C10H13N5O4; C10H21NO3S2; C10H23NOSP2		0		9	2-[(2,4-dimethoxyphenyl)methylideneamino]-1-nitroguanidine{CHEBI:107091}; {CHEBI:22250}; 9-beta-D-xylofuranosyladenine{CHEBI:46515}; {CHEBI:42987}; formycin A{CHEBI:42452}; 2-(6-aminopurin-9-yl)-5-(hydroxymethyl)oxolane-3,4-diol{CHEBI:93913}; (2R,4R,5R)-2-(6-aminopurin-9-yl)-5-(hydroxymethyl)oxolane-3,4-diol{CHEBI:95180}; {CHEBI:2472}; zidovudine{CHEBI:10110}		Level 3
55_1	139.003	3.45	+	1		GML	6					1	C6H2O4		0		0			Level 4
56_1	274.949	3.45	+	1		GML	6					2	C6H6O7P2; C6HN6O3P		0		0			Level 4
57_1	219.077	3.49	+	1						TRP	11	2	C11H7NO3; C11H10N2O3		0		5	N-(4-amino-2-oxo-1-benzopyran-3-yl)acetamide{CHEBI:113149}; 1-(3,4-dihydroxyphenyl)-2-(1-imidazolyl)ethanone{CHEBI:92075}; heptobarbital{CHEBI:134900}; 4-(5-methyl-3-oxo-1H-pyrazol-2-yl)benzoic acid{CHEBI:116589}; 1-(2-phenylethyl)imidazolidine-2,4,5-trione{CHEBI:87273}		Level 3
58_1	237.087	3.55	+	1		GML	11			TRP	11	2	C11H9NO4; C11H12N2O4		3	N-Formylkynurenine {Type: Calc. Adduct: +H, Num: TrpMets_47, Sumformula: C11H12N2O4, AdditionalInfo: {'AdditionalColumn2': '', 'AdditionalColumn1': ''}}; 5-Hydroxyindolepyruvate {Type: Calc. Adduct: +NH4, Num: TrpMets_7, Sumformula: C11H9NO4, AdditionalInfo: {'AdditionalColumn2': '', 'AdditionalColumn1': ''}}; 8-Methoxykynurenate {Type: Calc. Adduct: +NH4, Num: TrpMets_60, Sumformula: C11H9NO4, A…	8	N-formyl-L-kynurenine zwitterion{CHEBI:58629}; N,N-dihydroxy-L-tryptophan{CHEBI:47993}; {CHEBI:6215}; N-formyl-D-kynurenine zwitterion{CHEBI:60051}; N-formyl-D-kynurenine{CHEBI:55476}; {CHEBI:5156}; 4-hydroxy-8-methoxyquinaldic acid{CHEBI:2323}; {CHEBI:2073}		Level 3
59_1	405.14	3.59	-	1		GML	17					11	C17H17N11O2; C17H30N2O4; C17H20N8O3; C17H26O11; C17H28N4O2S2; C17H36OS4; C17H25N7OS2; C17H33N3S4; C17H32NO4P3; C17H30N4SP2; C17H30NO6SP		1	Ipolamiide {Type: Calc. Adduct: -H, Num: KushalappaMets_34, Sumformula: C17H26O11, AdditionalInfo: {'AdditionalColumn2': 'Chamarthi, S. K., K. Kumar, R. Gunnaiah, A. C. Kushalappa, Y. Dion and T. M. Choo (2014). \Identification of fusarium head blight resistance related metabolites specific to doubled-haploid lines in barley.\ European Journal of Plant Pathology 138(1): 67-78.', 'AdditionalColumn…	5	Morroniside{CHEBI:80852}; Ipolamiide{CHEBI:5954}; 10-Hydroxyloganin{CHEBI:705}; 2-[(3R,6aS,8S,10aS)-3-hydroxy-1-methyl-3,4,6,6a,8,9,10,10a-octahydro-2H-pyrano[2,3-c][1,5]oxazocin-8-yl]-N-cyclopentylacetamide{CHEBI:130361}; 6-deoxy-alpha-L-Talp2,3Ac2-(1->3)-beta-D-Glcp-yl group{CHEBI:138259}	X	Level 3
60_1	243.05	3.596	+	1	[M+H]+	GML	10					1	C10H10O7		0		0			Level 4
60_2	331.198	3.596	+	1		GML	14					6	C14H32N2O4; C14H26N4O5; C14H23N3O5; C14H18N8; C14H34O4S2; C14H36O2SP2		0		0			Level 4
60_3	314.091	3.596	+	2		GML	20					0			0		0			Level 4
60_4	153.055	3.596	-	1		GML	8					1	C8H10O3		1	3,4-dimethoxyphenol {Type: Calc. Adduct: -H, Num: TriticumAestivum_inhouseDB_518, Sumformula: C8H10O3, AdditionalInfo: {'AdditionalColumn2': '', 'AdditionalColumn1': 'volatile methoxybenzenes'}}	8	vanillyl alcohol{CHEBI:18353}; {CHEBI:1843}; 3,5-Dimethoxyphenol{CHEBI:88715}; 2,6-dimethoxyphenol{CHEBI:955}; hexahydrophthalic anhydride{CHEBI:103210}; hydroxytyrosol{CHEBI:68889}; 1-(4-hydroxyphenyl)ethane-1,2-diol{CHEBI:125383}; filicinic acid{CHEBI:71593}		Level 3
60_5	241.035	3.596	-	1	[M-H]-	GML	10					1	C10H10O7		0		0			Level 4
61_1	309.119	3.6	-	1		GML	5;12					0			0		0			Level 4
62_1	215.139	3.6	+	1		GML	10					2	C10H15NO3; C10H18N2O3		1	d-Desthiobiotin {Type: Calc. Adduct: +H, Num: RefStds_111, Sumformula: C10H18N2O3, AdditionalInfo: {'AdditionalColumn2': '', 'AdditionalColumn1': ''}}	17	more than 15 hits		Level 3
63_1	167.071	3.64	+	1		GML	9					1	C9H10O3		7	3-(2-Hydroxyphenyl)propanoic acid {Type: Calc. Adduct: +H, Num: RefStds_62, Sumformula: C9H10O3, AdditionalInfo: {'AdditionalColumn2': '', 'AdditionalColumn1': ''}}; 3-Phenyllactic acid {Type: Calc. Adduct: +H, Num: RefStds_85, Sumformula: C9H10O3, AdditionalInfo: {'AdditionalColumn2': '', 'AdditionalColumn1': ''}}; 3-(3-hydroxyphenyl)propanoic acid {Type: Calc. Adduct: +H, Num: RefStds_102, Sumf…	36	more than 15 hits		Level 3
64_1	206.103	3.67	+	1		GML	8					2	C8H15NO5; C8H12O5		0		8	4-acetamido-4,6-dideoxy-D-galactose{CHEBI:73783}; evernitrose{CHEBI:30984}; N-Acetyl-D-fucosamine{CHEBI:79971}; N-acetyl-D-quinovosamine{CHEBI:59277}; [2)-alpha-L-Rhap3/4Ac-(1->] residue{CHEBI:78849}; (3R,3aS,6aR)-hexahydrofuro[2,3-b]furan-3-yl glycolate{CHEBI:88342}; Tetrahydro-2,5-furan-diacetic acid{CHEBI:89885}; 2-Oxosuberate{CHEBI:80587}		Level 3
65_1	221.092	3.67313	+	1	[M+H]+	GML	11			TRP	11	1	C11H12N2O3		1	5-Hydroxy-L-tryptophan {Type: M match, Num: TrpMets_8, Sumformula: C11H12N2O3, AdditionalInfo: {'AdditionalColumn2': '', 'AdditionalColumn1': ''}}	13	N-hydroxy-L-tryptophan{CHEBI:47992}; 5-hydroxy-L-tryptophan zwitterion{CHEBI:58266}; 4-hydroxy-L-tryptophan{CHEBI:40072}; 5-hydroxy-D-tryptophan{CHEBI:43186}; 2-hydroxy-L-tryptophan{CHEBI:74690}; {CHEBI:2064}; Jasminine{CHEBI:6083}; 4-hydroxytryptophan{CHEBI:70772}; 7-hydroxytryptophan{CHEBI:70777}; 2-hydroxytryptophan{CHEBI:70769}; N-(2-hydroxy-5-methoxy-1H-indol-3-yl)acetamide{CHEBI:117216}; 7-…	X	Level 3
65_2	284.134	3.67313	+	1	[M+NH4]+	GML	10			TRP	(a)	1	C10H18O8		0		1	alpha-bradyrhizose{CHEBI:133869}		Level 2
65_3	203.082	3.67313	+	1		GML	11			TRP	11	2	C11H7NO2; C11H10N2O2		0		8	2-iminio-3-(indol-3-yl)propanoate{CHEBI:59193}; {CHEBI:59192}; {CHEBI:10203}; 2-imino-3-(indol-3-yl)propanoic acid{CHEBI:90891}; 4-amino-N-(2-furanyl)benzamide{CHEBI:113218}; 2-[[hydroxy(methyl)amino]methylidene]-8-quinolinone{CHEBI:109359}; alpha,beta-didehydrotryptophan zwitterion{CHEBI:78216}; Vasicinone{CHEBI:9936}		Level 3
65_4	269.114	3.67313	+	1		GML	12			TRP	(a)	3	C12H13NO5; C12H16N2O5; C12H8N6		0		6	Ser-Tyr{CHEBI:73652}; Musk ambrette{CHEBI:82495}; N-feruloylglycine{CHEBI:17691}; acetic acid [2-(1,3-benzodioxol-5-ylmethylamino)-2-oxoethyl] ester{CHEBI:120580}; {CHEBI:7271}; LSM-16463{CHEBI:105100}		Level 3
65_5	159.029	3.67313	-	1		GML	5			TRP	(a)	1	C5H6N4O		0		0			Level 4
65_6	265.093	3.67313	-	1	[M-H]-	GML	10			TRP	(a)	1	C10H18O8		0		1	alpha-bradyrhizose{CHEBI:133869}	X	Level 2
65_7	219.077	3.67313	-	1	[M-H]-	GML	11			TRP	11	1	C11H12N2O3		1	5-Hydroxy-L-tryptophan {Type: M match, Num: TrpMets_8, Sumformula: C11H12N2O3, AdditionalInfo: {'AdditionalColumn2': '', 'AdditionalColumn1': ''}}	13	N-hydroxy-L-tryptophan{CHEBI:47992}; 5-hydroxy-L-tryptophan zwitterion{CHEBI:58266}; 4-hydroxy-L-tryptophan{CHEBI:40072}; 5-hydroxy-D-tryptophan{CHEBI:43186}; 2-hydroxy-L-tryptophan{CHEBI:74690}; {CHEBI:2064}; Jasminine{CHEBI:6083}; 4-hydroxytryptophan{CHEBI:70772}; 7-hydroxytryptophan{CHEBI:70777}; 2-hydroxytryptophan{CHEBI:70769}; N-(2-hydroxy-5-methoxy-1H-indol-3-yl)acetamide{CHEBI:117216}; 7-…		Level 3
65_8	175.087	3.67313	+	1		GML	(a)			TRP	10	2	C10H7NO; C10H10N2O		3	Indole-3-acetamide {Type: Calc. Adduct: +H, Num: RefStds_46, Sumformula: C10H10N2O, AdditionalInfo: {'AdditionalColumn2': '', 'AdditionalColumn1': ''}}; Indole-3-acetaldoxime {Type: Calc. Adduct: +H, Num: TrpMets_36, Sumformula: C10H10N2O, AdditionalInfo: {'AdditionalColumn2': '', 'AdditionalColumn1': ''}}; Indole-3-acetamide {Type: Calc. Adduct: +H, Num: TrpMets_80, Sumformula: C10H10N2O, Additi…	7	(E)-indol-3-ylacetaldehyde oxime{CHEBI:17545}; indol-3-ylacetaldehyde oxime{CHEBI:28311}; (5-pyridin-3-ylfuran-2-yl)methanamine{CHEBI:41804}; (Z)-indol-3-ylacetaldehyde oxime{CHEBI:48577}; {CHEBI:46118}; edaravone{CHEBI:31530}; 1-Nitrosonaphthalene{CHEBI:34108}		Level 3
66_1	127.039	3.71	+	1		GML	6					1	C6H6O3		5	Phloroglucinol {Type: Calc. Adduct: +H, Num: RefStds_59, Sumformula: C6H6O3, AdditionalInfo: {'AdditionalColumn2': '', 'AdditionalColumn1': ''}}; triacetic acid lactone {Type: Calc. Adduct: +H, Num: RefStds_60, Sumformula: C6H6O3, AdditionalInfo: {'AdditionalColumn2': '', 'AdditionalColumn1': ''}}; Pyrogallol {Type: Calc. Adduct: +H, Num: KushalappaMets_55, Sumformula: C6H6O3, AdditionalInfo: {'A…	11	levoglucosenone{CHEBI:30999}; {CHEBI:42598}; {CHEBI:8114}; 3-hydroxy-2-methyl-4-pyrone{CHEBI:69438}; isolevoglucosenone{CHEBI:32577}; {CHEBI:482}; 5-Methylfuran-2-carboxylic acid{CHEBI:89918}; {CHEBI:9660}; 2-methyl-5-methylenefuran-3,4-dione{CHEBI:76246}; 4-hydroxy-5-methyl-2-methylenefuran-3-one{CHEBI:76245}; {CHEBI:3026}		Level 3
67_1	286.092	3.72	+	1		GML	12					4	C12H7N5O2; C12H15NO7; C12H12O7; C12H15NOS2		0		6	4-nitrophenyl alpha-L-fucoside{CHEBI:90253}; 4-nitrophenyl beta-L-fucoside{CHEBI:90255}; Buchananine{CHEBI:3202}; N-(beta-D-glucosyl)nicotinate{CHEBI:49125}; N-(D-glucopyranosyl)nicotinate{CHEBI:15917}; {CHEBI:38347}		Level 3
67_2	301.093	3.72	-	1		GML	13					4	C13H22N2O; C13H12N8; C13H18O8; C13H24NOP3		0		5	4-hydroxy-2-methoxyphenyl 1-O-beta-D-glucopyranoside{CHEBI:68337}; nigragillin{CHEBI:133753}; N'-cyclopentyl-N'-(2-furanylmethyl)propane-1,3-diamine{CHEBI:94053}; Isonoruron{CHEBI:82232}; Noruron{CHEBI:82233}		Level 3
68_1	296.125	3.75	+	1		GML	13					4	C13H9N7; C13H23NO4; C13H14N2O5; C13H17N3O5		0		6	Asn-Tyr{CHEBI:73427}; Tyr-Gly-Gly{CHEBI:74991}; 3-(3,4-dimethoxyphenyl)-1,2,4-oxadiazole-5-carboxylic acid ethyl ester{CHEBI:115615}; O-hexenoyl-L-carnitine{CHEBI:85523}; 2-Hexenoylcarnitine{CHEBI:88762}; O-hexenoylcarnitine{CHEBI:86082}		Level 3
69_1	250.093	3.75	+	1		GML	8					2	C8H11NO6; C8H23NSP2		0		1	{CHEBI:972}		Level 2
70_1	231.051	3.76	-	1		GML	8					3	C8H7N7O2; C8H15N3OS2; C8H20SP2		0		0		X	Level 4
71_1	259.129	3.77	+	1		GML	11					3	C11H15NO5; C11H18N2O5; C11H10N6		0		3	(S)-methocarbamol{CHEBI:77502}; (R)-methocarbamol{CHEBI:77501}; 2-hydroxy-3-(2-methoxyphenoxy)propyl carbamate{CHEBI:77498}		Level 3
72_1	195.065	3.79	+	1		GML	11					0			0		0			Level 4
73_1	478.39	3.86	+	1		GML	5					0			0		0			Level 4
73_2	320.171	3.86	+	1		GML	8;13					0			0		0			Level 4
73_3	325.188	3.86	+	1		GML	8					3	C8H21N9O2S; C8H24N10O2S; C8H23N9P2		0		0			Level 4
73_4	217.155	3.86	+	1		GML	10					2	C10H17NO3; C10H20N2O3		0		5	Val-Val{CHEBI:73704}; (2S)-2-(hydroxymethyl)-2-(methoxymethyl)-1-azabicyclo[2.2.2]octan-3-one{CHEBI:95018}; ecgonine methyl ester{CHEBI:31529}; N-(tert-butoxycarbonyl)piperidin-2-one{CHEBI:59556}; Tussilagine{CHEBI:9782}		Level 3
74_1	239.103	3.9	+	1		GML	11					2	C11H11NO4; C11H14N2O4		0		6	Gly-Tyr{CHEBI:73517}; felbamate{CHEBI:4995}; pronilide{CHEBI:134968}; Tyr-Gly{CHEBI:74990}; 3-(6-hydroxyindol-3-yl)lactic acid{CHEBI:36665}; 3-amino-5-methoxy-2-benzofurancarboxylic acid methyl ester{CHEBI:119945}		Level 3
74_2	253.118	3.9	+	1		GML	12					2	C12H13NO4; C12H16N2O4		0		7	Phe-Ser{CHEBI:71032}; 1-[(1S,3S,4R,5S)-3-hydroxy-4-(hydroxymethyl)bicyclo[3.1.0]hexan-1-yl]thymine{CHEBI:45586}; Ser-Phe{CHEBI:71029}; 3-hydroxyhexobarbital{CHEBI:1543}; Tyr-Ala{CHEBI:74879}; Ala-Tyr{CHEBI:73395}; 1-[(1S,2S,4S,5R)-4-hydroxy-5-(hydroxymethyl)bicyclo[3.1.0]hexan-2-yl]thymine{CHEBI:46026}		Level 3
75_1	323.069	3.98	+	2		GML	20					0			0		0			Level 4
76_1	323.043	4.02	+	1		GML	6					0			0		0			Level 4
77_1	139.039	4.05	+	1		GML	7					1	C7H6O3		4	p-hydroxybenzoic acid {Type: Calc. Adduct: +H, Num: TriticumAestivum_inhouseDB_830, Sumformula: C7H6O3, AdditionalInfo: {'AdditionalColumn2': '', 'AdditionalColumn1': 'phenolic acids'}}; salicylic acid {Type: Calc. Adduct: +H, Num: TriticumAestivum_inhouseDB_842, Sumformula: C7H6O3, AdditionalInfo: {'AdditionalColumn2': '', 'AdditionalColumn1': 'fatty acids'}}; salicylic acid {Type: Calc. Adduct:…	13	2-hydroxy-5-methylquinone{CHEBI:81667}; {CHEBI:1538}; {CHEBI:39754}; {CHEBI:5322}; {CHEBI:1858}; dihydroxybenzaldehyde{CHEBI:50196}; 2,4-dihydroxybenzaldehyde{CHEBI:50198}; Sesamol{CHEBI:9126}; 2,6-dihydroxybenzaldehyde{CHEBI:50206}; 3,5-dihydroxybenzaldehyde{CHEBI:50204}; 3,4-dihydroxybenzaldehyde{CHEBI:50205}; {CHEBI:50778}; salicylic acid{CHEBI:16914}		Level 3
78_1	153.041	4.08667	+	1		GML	5					3	C5H4N4O2; C5HN3O2; C5H12OS2		0		5	xanthine{CHEBI:15318}; alloxanthine{CHEBI:28315}; hypoxanthine 3-N-oxide{CHEBI:72574}; {CHEBI:10059}; 7H-xanthine{CHEBI:48517}		Level 3
78_2	282.12	4.08667	+	1		GML	11					6	C11H15N5O4; C11H12N4O4; C11H23NO3S2; C11H20O3S2; C11H25NOSP2; C11H22OSP2		0		11	N(7)-methylformycin A{CHEBI:42575}; 6-methylformycin A{CHEBI:42495}; immucillin G{CHEBI:43467}; O(6)-methyl-2'-deoxyguanosine{CHEBI:27549}; 7-methylguanosin-5'-yl group{CHEBI:52826}; 2-methyladenosine{CHEBI:19688}; 1-methyladenosine{CHEBI:16020}; {CHEBI:424380}; cordysinin B{CHEBI:69426}; N-[2-[(4-methyl-1,2,5-oxadiazol-3-yl)oxy]ethyl]-4-nitroaniline{CHEBI:122031}; 2-(5-methyl-3-oxo-1H-pyrazol-2-…		Level 3
78_3	401.017	4.08667	+	1		GML	13					7	C13H8N10S3; C13H5N9S3; C13H11N6O5P; C13H16O9P2; C13H19N2O3S3P; C13H21N2O2SP3; C13H19N2O4S2P		0		0			Level 4
78_4	137.024	4.08667	-	1		GML	7					0			0		0			Level 4
78_5	299.077	4.08667	-	1		GML	13					4	C13H20N2O; C13H10N8; C13H16O8; C13H22NOP3		0		5	1-O-salicyl-D-glucose{CHEBI:133564}; 2-(D-glucosyloxy)benzoic acid{CHEBI:87766}; {CHEBI:1776}; 4-(4-propan-2-yl-1-piperazinyl)phenol{CHEBI:116817}; prilocaine{CHEBI:8404}	X	Level 3
78_6	345.083	4.08667	-	1		GML	13					6	C13H16N4O6; C13H13N7O5; C13H21N3O4S2; C13H28OP4; C13H26O3SP2; C13H23N3O2SP2		0		2	Levofuraltadone{CHEBI:82348}; furaltadone{CHEBI:74803}		Level 3
79_1	409.045	4.11	-	1		GML	14					18	C14H6N12O2; C14H17N7O2S3; C14H18O12S; C14H25N3OS5; C14H9N11O3S; C14H28O2S5; C14H20N4O3S3; C14H22N2O5S; C14H12N8O4S; C14H14N5O8P; C14H24N2O3P2; C14H14N8O2P2; C14H26NO3P5; C14H20O10P2; C14H30S4P2; C14H22N4OS2P2; C14H24NO5SP3; C14H22NO7S2P		0		0			Level 4
80_1	294.145	4.11	+	1				PHE	9			15	C14H19N3O4; C13H15N3O3; C15H15N7; C13H17N7; C10H21N7O; C14H16N2O4; C15H12N6; C17H21NO2; C9H25N3O4S; C12H24NO5P; C10H26NO5P; C11H22N5OP; C16H24NSP; C16H21SP; C11H30NS2P		0		26	more than 15 hits		Level 3
81_1	209.045	4.135	+	1		GML	10					1	C10H8O5		0		3	3-[(1-carboxyvinyl)oxy]benzoic acid{CHEBI:77107}; Fraxetin{CHEBI:5169}; pisonin C{CHEBI:67360}		Level 3
81_2	307.104	4.135	-	1		GML	5					0			0		0			Level 4
82_1	376.172	4.18	+	1		GML	15					7	C15H22N2O8; C15H31NO7; C15H17N7O3; C15H19N11; C15H25N3O8; C15H25N3O2S2; C15H27N3SP2		0		1	Glu-Asp-Ile{CHEBI:73491}		Level 2
83_1	201.04	4.195	+	1		GML	8					2	C8H8O6; C8H8S2		0		9	(2Z,4E)-4-hydroxy-6-oxoocta-2,4-dienedioic acid{CHEBI:133872}; Phthalate 3,4-cis-dihydrodiol{CHEBI:81665}; {CHEBI:10476}; {CHEBI:1888}; {CHEBI:1469}; (2E,4Z)-4-Hydroxy-6-oxo-2,4-octadienedioic acid{CHEBI:133882}; {CHEBI:217}; {CHEBI:1830}; {CHEBI:1129}		Level 3
83_2	260.161	4.195	+	1		GML	11					2	C11H21N3O4; C11H18N2O4		0		3	Ile-Gln{CHEBI:74065}; Leu-Ala-Gly{CHEBI:73526}; poly(N,N'-methylenebisacrylamide-co-methacrylic acid){CHEBI:55314}		Level 3
84_1	331.067	4.2	-	1		GML	13	PHE	7			8	C13H10N8O2; C13H7N11O; C13H16O10; C13H20N2O3; C13H26S4; C13H18N4OS2; C13H15N7S2; C13H22NO3P3		1	p-coumaroyl-2-hydroxyputrescine {Type: Calc. Adduct: +Br, Num: TriticumAestivum_inhouseDB_804, Sumformula: C13H20N2O3, AdditionalInfo: {'AdditionalColumn2': '', 'AdditionalColumn1': 'phenolic compounds'}}	5	6-O-galloyl-beta-D-glucose{CHEBI:65941}; {CHEBI:655}; 2-galloyl-D-glucose{CHEBI:136559}; (2R,3R,4S)-2-({[(1S)-2-hydroxy-1-phenylethyl]amino}methyl)pyrrolidine-3,4-diol{CHEBI:42697}; (2R,3R,4S)-2-({[(1R)-2-hydroxy-1-phenylethyl]amino}methyl)pyrrolidine-3,4-diol{CHEBI:42787}		Level 3
85_1	217.035	4.24598	-	1		GML	8			TRP	(a)	3	C8H14N2; C8H10O7; C8H16NP3		0		1	2-pentan-3-yl-1H-imidazole{CHEBI:116642}	X	Level 2
85_2	109.029	4.24598	+	1	[M+H]+	GML	6			TRP	(a)	1	C6H4O2		0		6	catecholate(2-){CHEBI:32402}; 1,4-benzoquinone{CHEBI:16509}; benzoquinone{CHEBI:39439}; {CHEBI:484}; 4,6-dihydroxy-1,3-phenylene group{CHEBI:51421}; dihydroxyphenylene group{CHEBI:51423}		Level 3
85_3	141.055	4.24598	+	1	[M+CH3OH+H]+	GML	6			TRP	(a)	1	C6H4O2		0		6	catecholate(2-){CHEBI:32402}; 1,4-benzoquinone{CHEBI:16509}; benzoquinone{CHEBI:39439}; {CHEBI:484}; 4,6-dihydroxy-1,3-phenylene group{CHEBI:51421}; dihydroxyphenylene group{CHEBI:51423}		Level 3
85_4	169.05	4.24598	+	1		GML	7			TRP	(a)	1	C7H4O3		0		0		X	Level 4
85_5	187.06	4.24598	+	1		GML	7			TRP	(a)	1	C7H6O4		8	2,3-Dihydroxybenzoic acid {Type: Calc. Adduct: +CH3OH+H, Num: RefStds_28, Sumformula: C7H6O4, AdditionalInfo: {'AdditionalColumn2': '', 'AdditionalColumn1': ''}}; 2,4-Dihydroxybenzoic acid {Type: Calc. Adduct: +CH3OH+H, Num: RefStds_29, Sumformula: C7H6O4, AdditionalInfo: {'AdditionalColumn2': '', 'AdditionalColumn1': ''}}; 2,5-Dihydroxybenzoic acid {Type: Calc. Adduct: +CH3OH+H, Num: RefStds_30,…	9	{CHEBI:885}; 3,4-dihydroxybenzoic acid{CHEBI:36062}; 3,5-dihydroxybenzoic acid{CHEBI:39912}; {CHEBI:936}; (1S,6R)-3-methyl-7-oxabicyclo[4.1.0]heptane-2,4,5-trione{CHEBI:94414}; {CHEBI:89942}; patulin{CHEBI:74926}; 2,3-dihydroxy-5-methyl-1,4-benzoquinone{CHEBI:46691}; 2,6-dihydroxybenzoic acid{CHEBI:68465}		Level 3
85_6	215.055	4.24598	+	1	[M+H]+	GML	8			TRP	(a)	0			1	5-Hydroxyindoleacetic acid {Type: Calc. Adduct: +Na, Num: 170324_newMets_202, Sumformula: , AdditionalInfo: {'AdditionalColumn2': '', 'AdditionalColumn1': 'Auxin'}}	0			Level 2
85_7	233.066	4.24598	+	1		GML	8			TRP	(a)	2	C8H8O6; C8H20SP2		0		9	(2Z,4E)-4-hydroxy-6-oxoocta-2,4-dienedioic acid{CHEBI:133872}; Phthalate 3,4-cis-dihydrodiol{CHEBI:81665}; {CHEBI:10476}; {CHEBI:1888}; {CHEBI:1469}; (2E,4Z)-4-Hydroxy-6-oxo-2,4-octadienedioic acid{CHEBI:133882}; {CHEBI:217}; {CHEBI:1830}; {CHEBI:1129}	X	Level 3
85_8	247.082	4.24598	+	1	[M+CH3OH+H]+;;	GML	8;10;11			TRP	(a)	0			0		0			Level 4
85_9	268.103	4.24598	+	1	[M+NH4]+	GML	8			TRP	(a)	0			0		0		X	Level 4
85_10	273.058	4.24598	+	1	[M+Na]+	GML	8			TRP	(a)	0			0		0		X	Level 4
85_11	289.032	4.24598	+	1	[M+K]+	GML	8			TRP	(a)	0			0		0			Level 4
85_12	323.006	4.24598	+	1		GML	8			TRP	(a)	4	C8H14O8P2; C8H9N6O4P; C8H17N2O3S2P; C8H19N2OSP3		0		0			Level 4
85_13	351.001	4.24598	+	1	[M+CH3OH+H]+	GML	8			TRP	(a)	0			0		0			Level 4
85_14	209.092	4.24598	+	1		GML	10			TRP	10	1	C10H9NO3		2	5-hydroxyindole-3-acetic-acid {Type: M match, Num: RefStds_44, Sumformula: C10H9NO3 , AdditionalInfo: {'AdditionalColumn2': '', 'AdditionalColumn1': ''}}; 5-Hydroxyindoleacetate {Type: M match, Num: TrpMets_10, Sumformula: C10H9NO3, AdditionalInfo: {'AdditionalColumn2': '', 'AdditionalColumn1': ''}}	7	5-methoxyindole-2-carboxylic acid{CHEBI:133222}; 2-oxindole-3-acetic acid{CHEBI:133221}; 5-Phenyl-1,3-oxazinane-2,4-dione{CHEBI:80594}; 2-hydroxy-(indol-3-yl)acetic acid{CHEBI:136581}; SureCN668028{CHEBI:74932}; {CHEBI:2001}; {CHEBI:2071}		Level 3
85_15	249.062	4.24598	-	1	[M-H]-	GML	8			TRP	(a)	0			0		0		X	Level 4
85_16	316.96	4.24598	-	1	[M-H]-	GML	8			TRP	(a)	0			0		0			Level 4
85_17	192.066	4.24598	+	1		GML	(a)			TRP	10	1	C10H9NO3		2	5-hydroxyindole-3-acetic-acid {Type: M match, Num: RefStds_44, Sumformula: C10H9NO3 , AdditionalInfo: {'AdditionalColumn2': '', 'AdditionalColumn1': ''}}; 5-Hydroxyindoleacetate {Type: M match, Num: TrpMets_10, Sumformula: C10H9NO3, AdditionalInfo: {'AdditionalColumn2': '', 'AdditionalColumn1': ''}}	7	5-methoxyindole-2-carboxylic acid{CHEBI:133222}; 2-oxindole-3-acetic acid{CHEBI:133221}; 5-Phenyl-1,3-oxazinane-2,4-dione{CHEBI:80594}; 2-hydroxy-(indol-3-yl)acetic acid{CHEBI:136581}; SureCN668028{CHEBI:74932}; {CHEBI:2001}; {CHEBI:2071}		Level 3
86_1	250.092	4.30273	+	1	[M+NH4]+	GML	8			TRP	(a)	0			0		0		X	Level 4
86_2	278.036	4.30273	+	2		GML	8			TRP	(a)	0			0		0			Level 4
86_3	255.048	4.30273	+	1	[M+Na]+	GML	8			TRP	(a)	0			0		0			Level 4
86_4	271.022	4.30273	+	1	[M+K]+	GML	8			TRP	(a)	0			0		0			Level 4
86_5	304.996	4.30273	+	1	[M+H]+	GML	8			TRP	(a)	0			0		0			Level 4
86_6	319.011	4.30273	+	1		GML	8			TRP	(a)	11	C8H10N6O2S3; C8H7N5O2S3; C8H8N8O2S; C8H16N4OS3; C8H24S5; C8H2N10O3S; C8HN9OP2; C8H4N10OP2; C8H12N6S2P2; C8H9N5S2P2; C8H13N2O6SP		0		0			Level 4
86_7	337.022	4.30273	+	1	[M+CH3OH+H]+	GML	8			TRP	(a)	0			0		0			Level 4
86_8	177.102	4.30273	+	1		GML	10			TRP	10	2	C10H12N2O; C10H9NO		5	Serotonin {Type: Calc. Adduct: +H, Num: RefStds_15, Sumformula: C10H12N2O, AdditionalInfo: {'AdditionalColumn2': '', 'AdditionalColumn1': ''}}; serotonin {Type: Calc. Adduct: +H, Num: TriticumAestivum_inhouseDB_846, Sumformula: C10H12N2O, AdditionalInfo: {'AdditionalColumn2': '', 'AdditionalColumn1': 'anthocyanins'}}; Serotonin {Type: Calc. Adduct: +H, Num: TrpMets_13, Sumformula: C10H12N2O, Addi…	17	more than 15 hits		Level 3
86_9	127.039	4.30273	-	1		GML	6			TRP	(a)	0			0		0			Level 4
86_10	155.034	4.30273	-	1		GML	7			TRP	(a)	1	C7H8O4		1	Ascladiol {Type: Calc. Adduct: -H, Num: TriticumAestivum_inhouseDB_1011, Sumformula: C7H8O4, AdditionalInfo: {'AdditionalColumn2': 'CCD', 'AdditionalColumn1': ''}}	17	more than 15 hits	X	Level 3
86_11	199.024	4.30273	-	1		GML	8			TRP	(a)	1	C8H8O6		0		9	(2Z,4E)-4-hydroxy-6-oxoocta-2,4-dienedioic acid{CHEBI:133872}; Phthalate 3,4-cis-dihydrodiol{CHEBI:81665}; {CHEBI:10476}; {CHEBI:1888}; {CHEBI:1469}; (2E,4Z)-4-Hydroxy-6-oxo-2,4-octadienedioic acid{CHEBI:133882}; {CHEBI:217}; {CHEBI:1830}; {CHEBI:1129}	X	Level 3
87_1	317.07	4.33	-	1		GML	13					5	C13H18O7S; C13H22N2S; C13H14N5O3P; C13H20O5P2; C13H24NSP3		0		0			Level 4
88_1	205.035	4.35667	-	1		GML	6					4	C6H8N4O3; C6H5N7O2; C6H13N3OS2; C6H18SP2		0		1	2-((5-(hydroxyamino)furan-2-yl)methylene)hydrazinecarboxamide{CHEBI:136727}	X	Level 2
88_2	298.115	4.35667	+	1		GML	11					7	C11H15N5O5; C11H7N9; C11H12N4O5; C11H23NO4S2; C11H20O4S2; C11H22O2SP2; C11H25NO2SP2		1	Guanosine;Derivative: 2- N -Me {Type: Calc. Adduct: +H, Num: TriticumAestivum_inhouseDB_1043, Sumformula: C11H15N5O5, AdditionalInfo: {'AdditionalColumn2': 'CCD', 'AdditionalColumn1': ''}}	6	3'-O-methylguanosine{CHEBI:70867}; psicofuranin{CHEBI:8612}; N(2)-methylguanosine{CHEBI:19702}; 2'-O-methylguanosine{CHEBI:19229}; 1-methylguanosine{CHEBI:19062}; nelarabine{CHEBI:63612}		Level 3
88_3	131.034	4.35667	-	1		GML	5					0			0		0			Level 4
89_1	171.029	4.38	+	1		GML	6					1	C6H2O4		0		0			Level 4
90_1	146.06	4.405	+	1						TRP	9	2	C9H7NO; C9H4O		1	Indole-3-aldehyde {Type: Calc. Adduct: +H, Num: RefStds_48, Sumformula: C9H7NO , AdditionalInfo: {'AdditionalColumn2': '', 'AdditionalColumn1': ''}}	13	{CHEBI:1601}; benzoylacetonitrile{CHEBI:51855}; quinolin-7-ol{CHEBI:48980}; quinolin-8-ol{CHEBI:48981}; quinolin-4-ol{CHEBI:15815}; indole-3-carbaldehyde{CHEBI:28238}; {CHEBI:850}; quinolin-6-ol{CHEBI:48994}; quinolin-5-ol{CHEBI:48993}; agrocybin{CHEBI:59833}; {CHEBI:471}; quinolin-2-ol{CHEBI:16365}; 2-nonene-4,6,8-triynal{CHEBI:73737}		Level 3
90_2	219.077	4.405	+	1						TRP	11	2	C11H7NO3; C11H10N2O3		0		5	N-(4-amino-2-oxo-1-benzopyran-3-yl)acetamide{CHEBI:113149}; 1-(3,4-dihydroxyphenyl)-2-(1-imidazolyl)ethanone{CHEBI:92075}; heptobarbital{CHEBI:134900}; 4-(5-methyl-3-oxo-1H-pyrazol-2-yl)benzoic acid{CHEBI:116589}; 1-(2-phenylethyl)imidazolidine-2,4,5-trione{CHEBI:87273}		Level 3
91_1	281.113	4.46125	+	1		GML	13	PHE	(a)			3	C13H13NO5; C13H16N2O5; C13H8N6		0		3	Asp-Phe{CHEBI:73830}; 2-(beta-D-glucosyl)benzimidazole{CHEBI:43513}; Phe-Asp{CHEBI:73631}		Level 3
91_2	189.04	4.46125	+	1		GML	6	PHE	(a)			1	C6H4O5		0		11	(3E)-2-oxohex-3-enedioate{CHEBI:64908}; maleylacetate{CHEBI:16468}; (Z)-5-oxohex-2-enedioate{CHEBI:16967}; 4-oxohex-2-enedioate{CHEBI:12040}; {CHEBI:64015}; (2E,4Z)-2-hydroxymuconate(2-){CHEBI:64016}; fumarylacetate{CHEBI:37161}; furan-2,5-dicarboxylic acid{CHEBI:84212}; 2-oxohex-3-enedioate{CHEBI:64928}; (2Z,4E)-2-hydroxymuconate(2-){CHEBI:28080}; 3-hydroxy-cis,cis-muconate(2-){CHEBI:58139}		Level 3
91_3	207.05	4.46125	+	1		GML	6	PHE	(a)			2	C6H6O6; C6H18SP2		3	cis-Aconitic acid {Type: Calc. Adduct: +CH3OH+H, Num: RefStds_90, Sumformula: C6H6O6, AdditionalInfo: {'AdditionalColumn2': '', 'AdditionalColumn1': ''}}; cis-aconitate {Type: Calc. Adduct: +CH3OH+H, Num: TriticumAestivum_inhouseDB_165, Sumformula: C6H6O6, AdditionalInfo: {'AdditionalColumn2': 'PlantCyc', 'AdditionalColumn1': ''}}; L-dehydro-ascorbate {Type: Calc. Adduct: +CH3OH+H, Num: TriticumA…	8	{CHEBI:10482}; {CHEBI:6210}; 2-hydroxy-3-oxoadipate(2-){CHEBI:57712}; 4-hydroxy-4-methyl-2-oxoglutarate(2-){CHEBI:58276}; {CHEBI:4358}; {CHEBI:57796}; {CHEBI:10719}; aconitic acid{CHEBI:22211}		Level 3
91_4	292.202	4.46125	+	1		GML	16	PHE	9			2	C16H25N3O2; C16H22N2O2		2	Spd-Cou {Type: Calc. Adduct: +H, Num: genPPAs_146, Sumformula: C16H25N3O2, AdditionalInfo: {'AdditionalColumn2': '', 'AdditionalColumn1': ''}}; p-coumaroyl-spermidine {Type: Calc. Adduct: +H, Num: TriticumAestivum_inhouseDB_805, Sumformula: C16H25N3O2, AdditionalInfo: {'AdditionalColumn2': '', 'AdditionalColumn1': 'phenolic compounds'}}	3	N-[[4-(diethylamino)phenyl]methylideneamino]carbamic acid tert-butyl ester{CHEBI:119859}; 1-(propan-2-ylamino)-3-[2-(1-pyrrolyl)phenoxy]-2-propanol{CHEBI:91607}; Allyxycarb{CHEBI:82087}		Level 3
92_1	258.992	4.47	-	1		GML	9					4	C9H8O7S; C9H4N5O3P; C9H10O5P2; C9H14NSP3		0		1	caffeic acid 3-sulfate{CHEBI:90242}		Level 2
93_1	237.087	4.47	+	1						TRP	11	3	C11H9NO4; C11H12N2O4; C13H17SP		3	N-Formylkynurenine {Type: Calc. Adduct: +H, Num: TrpMets_47, Sumformula: C11H12N2O4, AdditionalInfo: {'AdditionalColumn2': '', 'AdditionalColumn1': ''}}; 5-Hydroxyindolepyruvate {Type: Calc. Adduct: +NH4, Num: TrpMets_7, Sumformula: C11H9NO4, AdditionalInfo: {'AdditionalColumn2': '', 'AdditionalColumn1': ''}}; 8-Methoxykynurenate {Type: Calc. Adduct: +NH4, Num: TrpMets_60, Sumformula: C11H9NO4, A…	8	N-formyl-L-kynurenine zwitterion{CHEBI:58629}; N,N-dihydroxy-L-tryptophan{CHEBI:47993}; {CHEBI:6215}; N-formyl-D-kynurenine zwitterion{CHEBI:60051}; N-formyl-D-kynurenine{CHEBI:55476}; {CHEBI:5156}; 4-hydroxy-8-methoxyquinaldic acid{CHEBI:2323}; {CHEBI:2073}		Level 3
94_1	168.97	4.51	-	2		GML	9					0			0		0			Level 4
95_1	221.081	4.515	+	1		GML	12					1	C12H12O4		0		10	Cyclosordariolone, (rac)-{CHEBI:69693}; purpurester B{CHEBI:69473}; {CHEBI:958}; 1-(3,9-Dihydroxy-1,3-dihydrobenzo[c]oxepin-3-yl)ethanone, (rac)-{CHEBI:69697}; 5,7-dimethoxy-4-methyl-1-benzopyran-2-one{CHEBI:121071}; Polygonolide{CHEBI:8306}; eugenitin{CHEBI:67491}; methyl p-coumarate acetate{CHEBI:86584}; 4-hydroxy-2-(1-methylethenyl)-2,3-dihydrobenzofuran-5-carboxylic acid{CHEBI:91480}; 4-aceto…		Level 3
95_2	399.13	4.515	-	1		GML	18					9	C18H18N8O2; C18H15N11O; C18H28N2O3; C18H24O10; C18H34S4; C18H26N4OS2; C18H23N7S2; C18H30NO3P3; C18H28NO5SP		1	3Æ-O-b-Glucopyranosyl plumbagic acid methyl ester {Type: Calc. Adduct: -H, Num: KushalappaMets_154, Sumformula: C18H24O10, AdditionalInfo: {'AdditionalColumn2': 'V. Bollina, A. C. Kushalappa, T. M. Choo, Y. Dion, S. Rioux (2011). \Identification of metabolites related to mechanisms of resistance in barley against Fusarium graminearum, based on mass spectrometry.\ Plant Molecular Biology 77: 355-3…	5	isopropyl (3-methyl-1-{[1-(4-methylphenyl)ethyl]amino}-1-oxobutan-2-yl)carbamate{CHEBI:83593}; L-(R)-iprovalicarb{CHEBI:83590}; L-(S)-iprovalicarb{CHEBI:83591}; iprovalicarb{CHEBI:82023}; 3-[cyclopropylmethyl(propyl)amino]-N-(3,5-dimethoxyphenyl)propanamide{CHEBI:103949}		Level 3
96_1	139.003	4.53	+	1		GML	6					1	C6H2O4		0		0			Level 4
97_1	161.045	4.56	+	1		GML	5					1	C5H4O4		0		6	mesaconate(2-){CHEBI:36986}; glutaconate(2-){CHEBI:36134}; itaconate(2-){CHEBI:17240}; (E)-glutaconate(2-){CHEBI:36460}; citraconate(2-){CHEBI:30719}; 5-hydroxyfuran-2-carboxylic acid{CHEBI:86395}		Level 3
98_1	173.009	4.59	-	1		GML	6					1	C6H6O6		3	cis-Aconitic acid {Type: Calc. Adduct: -H, Num: RefStds_90, Sumformula: C6H6O6, AdditionalInfo: {'AdditionalColumn2': '', 'AdditionalColumn1': ''}}; cis-aconitate {Type: Calc. Adduct: -H, Num: TriticumAestivum_inhouseDB_165, Sumformula: C6H6O6, AdditionalInfo: {'AdditionalColumn2': 'PlantCyc', 'AdditionalColumn1': ''}}; L-dehydro-ascorbate {Type: Calc. Adduct: -H, Num: TriticumAestivum_inhouseDB_…	8	{CHEBI:10482}; {CHEBI:6210}; 2-hydroxy-3-oxoadipate(2-){CHEBI:57712}; 4-hydroxy-4-methyl-2-oxoglutarate(2-){CHEBI:58276}; {CHEBI:4358}; {CHEBI:57796}; {CHEBI:10719}; aconitic acid{CHEBI:22211}		Level 3
99_1	111.008	4.60167	-	1		GML	5					0			0		0			Level 4
99_2	143.034	4.60167	+	1		GML	5					1	C5H2O3		0		0			Level 4
99_3	224.077	4.60167	+	1	[M+NH4]+	GML	6					0			0		0			Level 4
99_4	229.032	4.60167	+	1	[M+Na]+	GML	6					0			0		0			Level 4
99_5	306.975	4.60167	+	1		GML	6					9	C6H3N5O3S3; C6H6N6O3S3; C6H12N4O2S3; C6H4N8O3S; C6H16N2S4P2; C6H13NS4P2; C6H5N5OS2P2; C6H9N2O7SP; C6H8N6OS2P2		0		0			Level 4
99_6	186.076	4.60167	+	1		GML	8					2	C8H11NO4; C8H8O4		3	homogentisate {Type: Calc. Adduct: +NH4, Num: TriticumAestivum_inhouseDB_264, Sumformula: C8H8O4, AdditionalInfo: {'AdditionalColumn2': 'PlantCyc', 'AdditionalColumn1': ''}}; vanillic acid {Type: Calc. Adduct: +NH4, Num: TriticumAestivum_inhouseDB_885, Sumformula: C8H8O4, AdditionalInfo: {'AdditionalColumn2': '', 'AdditionalColumn1': 'phenolic acids'}}; vanillic acid {Type: Calc. Adduct: +NH4, Nu…	24	more than 15 hits		Level 3
100_1	279.109	4.62	-	1		GML	11					3	C11H20O8; C11H14N8; C11H26NOP3		0		0			Level 4
101_1	409.045	4.72	-	1		GML	14					18	C14H6N12O2; C14H17N7O2S3; C14H18O12S; C14H25N3OS5; C14H9N11O3S; C14H28O2S5; C14H20N4O3S3; C14H22N2O5S; C14H12N8O4S; C14H14N5O8P; C14H24N2O3P2; C14H14N8O2P2; C14H26NO3P5; C14H20O10P2; C14H30S4P2; C14H22N4OS2P2; C14H24NO5SP3; C14H22NO7S2P		0		0			Level 4
102_1	418.208	4.72	+	1				PHE	9			84	C16H20N10O3; C19H25N9O; C16H23N11O3; C19H28O9; C18H29N5O5; C16H29N9O2; C19H23N5O4; C15H19N11O2; C18H27NO8; C20H27N5O5; C20H24N4O5; C19H31NO9; C15H33N5O6; C12H23N11O2S; C11H27N7O6S; C12H31N7O7S; C11H29N11O3S; C15H41NO4S3; C21H28N4S2; C21H31N5S2; C19H31NO3S2; C14H37NO9S; C24H27N5S; C19H33N5S2; C16H45NS4; C12H28N6O7S; C13H27N11O3S; C11H32N2O11S; C20H35NO4S2; C20H32O4S2; C12H31N7OS3; C13H32N6O2S3; C1…		0		3	beta-aminoarteether maleate{CHEBI:78570}; tegaserod maleate{CHEBI:51044}; jacoline N-oxide{CHEBI:136454}		Level 3
103_1	317.07	4.74	-	1		GML	13					5	C13H18O7S; C13H22N2S; C13H14N5O3P; C13H20O5P2; C13H24NSP3		0		0			Level 4
104_1	127.05	4.8	+	1		GML	5					2	C5H6N2O2; C5H3NO2		0		18	more than 15 hits	X	Level 3
104_2	241.083	4.8	-	1		GML	10					1	C10H14N2O5		0		3	telbivudine{CHEBI:63624}; HC Yellow No. 4{CHEBI:82474}; {CHEBI:9579}	X	Level 3
104_3	287.088	4.8	-	1		GML	10					5	C10H11N9O2; C10H14N6O3; C10H19N5OS2; C10H27NS4; C10H24N2SP2		0		0		X	Level 4
105_1	295.104	4.81	-	1		GML	11					5	C11H24N2O2; C11H14N8O; C11H20O9; C11H22N4S2; C11H26NO2P3		0		1	1-acyl-3-alpha-D-galactosyl-sn-glycerol{CHEBI:63771}		Level 2
106_1	279.109	4.81	-	1		GML	11					3	C11H20O8; C11H14N8; C11H26NOP3		0		0			Level 4
107_1	232.976	4.86	-	1		GML	7					4	C7H10N2S; C7H6O7S; C7H2N5O3P; C7H12NSP3		0		0			Level 4
108_1	127.039	4.86	+	1		GML	6					1	C6H6O3		5	Phloroglucinol {Type: Calc. Adduct: +H, Num: RefStds_59, Sumformula: C6H6O3, AdditionalInfo: {'AdditionalColumn2': '', 'AdditionalColumn1': ''}}; triacetic acid lactone {Type: Calc. Adduct: +H, Num: RefStds_60, Sumformula: C6H6O3, AdditionalInfo: {'AdditionalColumn2': '', 'AdditionalColumn1': ''}}; Pyrogallol {Type: Calc. Adduct: +H, Num: KushalappaMets_55, Sumformula: C6H6O3, AdditionalInfo: {'A…	11	levoglucosenone{CHEBI:30999}; {CHEBI:42598}; {CHEBI:8114}; 3-hydroxy-2-methyl-4-pyrone{CHEBI:69438}; isolevoglucosenone{CHEBI:32577}; {CHEBI:482}; 5-Methylfuran-2-carboxylic acid{CHEBI:89918}; {CHEBI:9660}; 2-methyl-5-methylenefuran-3,4-dione{CHEBI:76246}; 4-hydroxy-5-methyl-2-methylenefuran-3-one{CHEBI:76245}; {CHEBI:3026}		Level 3
109_1	279.101	4.88	+	1	[M+H]+	GML	10					2	C10H18N2O5S; C10H20N2O3P2		0		4	gamma-Glu-Met{CHEBI:82965}; N-acetyl-L-methionyl-L-serine{CHEBI:134491}; Met-Glu{CHEBI:74702}; Glu-Met{CHEBI:73507}		Level 3
109_2	289.092	4.88	+	1		GML	12					4	C12H8N4O3; C12H16O8; C12H10N8; C12H16O2S2		0		0			Level 4
109_3	277.087	4.88	-	1	[M-H]-	GML	10					2	C10H18N2O5S; C10H20N2O3P2		0		4	gamma-Glu-Met{CHEBI:82965}; N-acetyl-L-methionyl-L-serine{CHEBI:134491}; Met-Glu{CHEBI:74702}; Glu-Met{CHEBI:73507}		Level 3
110_1	331.067	4.945	-	1		GML	13	PHE	7			8	C13H10N8O2; C13H7N11O; C13H16O10; C13H20N2O3; C13H26S4; C13H18N4OS2; C13H15N7S2; C13H22NO3P3		1	p-coumaroyl-2-hydroxyputrescine {Type: Calc. Adduct: +Br, Num: TriticumAestivum_inhouseDB_804, Sumformula: C13H20N2O3, AdditionalInfo: {'AdditionalColumn2': '', 'AdditionalColumn1': 'phenolic compounds'}}	5	6-O-galloyl-beta-D-glucose{CHEBI:65941}; {CHEBI:655}; 2-galloyl-D-glucose{CHEBI:136559}; (2R,3R,4S)-2-({[(1S)-2-hydroxy-1-phenylethyl]amino}methyl)pyrrolidine-3,4-diol{CHEBI:42697}; (2R,3R,4S)-2-({[(1R)-2-hydroxy-1-phenylethyl]amino}methyl)pyrrolidine-3,4-diol{CHEBI:42787}	X	Level 3
111_1	247.129	4.995	+	1	[M+H]+	GML	10					1	C10H18N2O5		0		10	alpha-Glu-Val{CHEBI:68846}; gamma-Glu-Val{CHEBI:68848}; Leu-Asp{CHEBI:74332}; beta-Asp-Ile{CHEBI:68601}; beta-Asp-Leu{CHEBI:68600}; 2,4-diacetamido-2,4,6-trideoxy-beta-L-altrose{CHEBI:63283}; alpha-Asp-Ile{CHEBI:68599}; alpha-Asp-Leu{CHEBI:68596}; 2,4-diacetamido-2,4,6-trideoxy-alpha-D-mannopyranose{CHEBI:68645}; Val-Glu{CHEBI:75011}		Level 3
111_2	245.114	4.995	-	1	[M-H]-	GML	10					1	C10H18N2O5		0		10	alpha-Glu-Val{CHEBI:68846}; gamma-Glu-Val{CHEBI:68848}; Leu-Asp{CHEBI:74332}; beta-Asp-Ile{CHEBI:68601}; beta-Asp-Leu{CHEBI:68600}; 2,4-diacetamido-2,4,6-trideoxy-beta-L-altrose{CHEBI:63283}; alpha-Asp-Ile{CHEBI:68599}; alpha-Asp-Leu{CHEBI:68596}; 2,4-diacetamido-2,4,6-trideoxy-alpha-D-mannopyranose{CHEBI:68645}; Val-Glu{CHEBI:75011}		Level 3
112_1	191.019	5.03	-	1		GML	6	PHE	6			2	C6H12N2; C6H8O7		2	citrate {Type: Calc. Adduct: -H, Num: TriticumAestivum_inhouseDB_166, Sumformula: C6H8O7, AdditionalInfo: {'AdditionalColumn2': 'PlantCyc', 'AdditionalColumn1': ''}}; D-isocitrate {Type: Calc. Adduct: -H, Num: TriticumAestivum_inhouseDB_212, Sumformula: C6H8O7, AdditionalInfo: {'AdditionalColumn2': 'PlantCyc', 'AdditionalColumn1': ''}}	18	more than 15 hits		Level 3
113_1	166.086	5.0592	+	1	[M+H]+,[M+NH4]+	GML	9	PHE	9			2	C9H8O2; C9H11NO2	Phenylalanine	6	L-Phenylalanine {Type: Calc. Adduct: +H, Num: RefStds_10, Sumformula: C9H11NO2, AdditionalInfo: {'AdditionalColumn2': '', 'AdditionalColumn1': ''}}; L-phenylalanine {Type: Calc. Adduct: +H, Num: TriticumAestivum_inhouseDB_295, Sumformula: C9H11NO2, AdditionalInfo: {'AdditionalColumn2': 'PlantCyc', 'AdditionalColumn1': ''}}; trans-Cinnamic acid {Type: Calc. Adduct: +NH4, Num: RefStds_2, Sumformula…	33	more than 15 hits	X	Level 1	InChI=1S/C9H11NO2/c10-8(9(11)12)6-7-4-2-1-3-5-7/h1-5,8H,6,10H2,(H,11,12)
113_2	107.05	5.0592	+	1		GML	7	PHE	7			1	C7H6O	Phenylalanine	1	benzaldehyde {Type: Calc. Adduct: +H, Num: TriticumAestivum_inhouseDB_603, Sumformula: C7H6O, AdditionalInfo: {'AdditionalColumn2': '', 'AdditionalColumn1': 'volatiles'}}	5	o-quinomethane{CHEBI:52409}; p-quinomethane{CHEBI:52406}; 1-methoxycyclohexa-1,3-dien-5-yne{CHEBI:33826}; benzaldehyde{CHEBI:17169}; 2-methoxycyclohexa-1,3-dien-5-yne{CHEBI:33831}		Level 1	InChI=1S/C9H11NO2/c10-8(9(11)12)6-7-4-2-1-3-5-7/h1-5,8H,6,10H2,(H,11,12)
113_3	103.055	5.0592	+	1	[M+H]+	GML	8	PHE	8			1	C8H6	Phenylalanine	0		1	pentalene{CHEBI:33074}	X	Level 1	InChI=1S/C9H11NO2/c10-8(9(11)12)6-7-4-2-1-3-5-7/h1-5,8H,6,10H2,(H,11,12)
113_4	120.081	5.0592	+	1	[M+NH4]+	GML	8	PHE	8			1	C8H6	Phenylalanine	0		1	pentalene{CHEBI:33074}	X	Level 1	InChI=1S/C9H11NO2/c10-8(9(11)12)6-7-4-2-1-3-5-7/h1-5,8H,6,10H2,(H,11,12)
113_5	149.06	5.0592	+	1	[M+H]+	GML	9	PHE	9			1	C9H8O2	Phenylalanine	4	trans-Cinnamic acid {Type: M match, Num: RefStds_2, Sumformula: C9H8O2, AdditionalInfo: {'AdditionalColumn2': '', 'AdditionalColumn1': ''}}; Dihydrocoumarin {Type: M match, Num: RefStds_99, Sumformula: C9H8O2, AdditionalInfo: {'AdditionalColumn2': '', 'AdditionalColumn1': ''}}; trans-cinnamic acid {Type: M match, Num: TriticumAestivum_inhouseDB_402, Sumformula: C9H8O2, AdditionalInfo: {'Additiona…	10	{CHEBI:3710}; {CHEBI:1513}; {CHEBI:10720}; cis-cinnamic acid{CHEBI:35699}; vinyl benzoate{CHEBI:84279}; 3,4-dihydroisocoumarin{CHEBI:23745}; 3,4-dihydrocoumarin{CHEBI:16151}; {CHEBI:1563}; {CHEBI:75313}; 1-phenyl-1,2-propanedione{CHEBI:63552}		Level 1	InChI=1S/C9H11NO2/c10-8(9(11)12)6-7-4-2-1-3-5-7/h1-5,8H,6,10H2,(H,11,12)
113_6	168.09	5.0592	+	1		GML	9	PHE	(a)			0		Phenylalanine	0		0			Level 1	InChI=1S/C9H11NO2/c10-8(9(11)12)6-7-4-2-1-3-5-7/h1-5,8H,6,10H2,(H,11,12)
113_7	266.011	5.0592	+	1		GML	9	PHE	9			1	C9H11NO3P2	Phenylalanine	0		2	(R)-dichlorprop(1-){CHEBI:75288}; (S)-dichlorprop(1-){CHEBI:75287}		Level 1	InChI=1S/C9H11NO2/c10-8(9(11)12)6-7-4-2-1-3-5-7/h1-5,8H,6,10H2,(H,11,12)
113_8	556.364	5.0592	+	1		GML	9	PHE	9			0		Phenylalanine	0		0			Level 1	InChI=1S/C9H11NO2/c10-8(9(11)12)6-7-4-2-1-3-5-7/h1-5,8H,6,10H2,(H,11,12)
113_9	315.105	5.0592	+	1		GML	12	PHE	(a)			7	C12H20O8; C12H21N4P3; C12H18N3P3; C12H19N4O2SP; C12H16N3O2SP; C12H25N2OSP; C12H27OS3P	Phenylalanine	0		4	tribufos{CHEBI:38737}; sodium (allyl 3-deoxy-7-O-methyl-alpha-D-manno-oct-2-ulopyranosid)onate{CHEBI:77909}; [3)-alpha-L-Rhap-(1->2)-alpha-L-Rhap-(1->]n{CHEBI:62853}; (allyl 3-deoxy-7-O-methyl-alpha-D-manno-oct-2-ulopyranosid)onic acid{CHEBI:77911}	X	Level 1	InChI=1S/C9H11NO2/c10-8(9(11)12)6-7-4-2-1-3-5-7/h1-5,8H,6,10H2,(H,11,12)
113_10	458.202	5.0592	+	1		GML	12;21	PHE	9			161	C17H19N11O3; C18H20N10O4; C19H16N14; C17H33N5O7; C19H19N15; C21H25N9O2; C18H23N11O4; C20H29N5O6; C21H28O10; C18H29N9O3; C21H31NO10; C21H23N5O5; C20H27NO9; C22H24N4O6; C22H27N5O6; C17H41NO6S2; C25H23N5S; C14H39N3O7S3; C13H32N2O12S; C18H37N5O2S2; C18H28N6O3S2; C22H32O5S2; C11H31N13OS3; C14H28N6O8S; C26H33N3S; C15H43N3O2S5; C14H31N7O8S; C26H24N4OS; C13H35N3O12S; C13H35N3O6S3; C11H28N12OS3; C26H35NS3…	Phenylalanine	0		12	1-[(2S,3R,6R)-2-(hydroxymethyl)-6-[2-[4-(methoxymethyl)-1-triazolyl]ethyl]-3-oxanyl]-3-[4-(trifluoromethyl)phenyl]urea{CHEBI:100019}; 1-[(2R,3S,6S)-2-(hydroxymethyl)-6-[2-[4-(methoxymethyl)-1-triazolyl]ethyl]-3-oxanyl]-3-[4-(trifluoromethyl)phenyl]urea{CHEBI:102767}; 1-[(2S,3S,6R)-2-(hydroxymethyl)-6-[2-[4-(methoxymethyl)-1-triazolyl]ethyl]-3-oxanyl]-3-[4-(trifluoromethyl)phenyl]urea{CHEBI:98695}…		Level 1	InChI=1S/C9H11NO2/c10-8(9(11)12)6-7-4-2-1-3-5-7/h1-5,8H,6,10H2,(H,11,12)
113_11	467.233	5.0592	+	1		GML	12	PHE	(a)			6	C12H30N6O11; C12H29N16OP; C12H35N8O9P; C12H32N7O9P; C12H35N8O3S2P; C12H37N12S2P	Phenylalanine	0		0			Level 1	InChI=1S/C9H11NO2/c10-8(9(11)12)6-7-4-2-1-3-5-7/h1-5,8H,6,10H2,(H,11,12)
113_12	336.13	5.0592	-	1		GML	6	PHE	(a)			0		Phenylalanine	0		0			Level 1	InChI=1S/C9H11NO2/c10-8(9(11)12)6-7-4-2-1-3-5-7/h1-5,8H,6,10H2,(H,11,12)
113_13	231.051	5.0592	-	1		GML	8	PHE	(a)			3	C8H7N7O2; C8H15N3OS2; C8H20SP2	Phenylalanine	0		0			Level 1	InChI=1S/C9H11NO2/c10-8(9(11)12)6-7-4-2-1-3-5-7/h1-5,8H,6,10H2,(H,11,12)
113_14	164.071	5.0592	-	1	[M-H]-	GML	9	PHE	9			1	C9H11NO2	Phenylalanine	2	L-Phenylalanine {Type: M match, Num: RefStds_10, Sumformula: C9H11NO2, AdditionalInfo: {'AdditionalColumn2': '', 'AdditionalColumn1': ''}}; L-phenylalanine {Type: M match, Num: TriticumAestivum_inhouseDB_295, Sumformula: C9H11NO2, AdditionalInfo: {'AdditionalColumn2': 'PlantCyc', 'AdditionalColumn1': ''}}	23	more than 15 hits		Level 1	InChI=1S/C9H11NO2/c10-8(9(11)12)6-7-4-2-1-3-5-7/h1-5,8H,6,10H2,(H,11,12)
113_15	310.002	5.0592	-	1		GML	9	PHE	9			6	C9H9N7S3; C9HN11OS; C9H6N7O2P; C9H14O8P2; C9H14N3OS2P; C9H12N3O4SP	Phenylalanine	0		0			Level 1	InChI=1S/C9H11NO2/c10-8(9(11)12)6-7-4-2-1-3-5-7/h1-5,8H,6,10H2,(H,11,12)
113_16	317.996	5.0592	-	1		GML	9	PHE	(a)			2	C9H12N3O4P3; C9H10N3O6SP	Phenylalanine	0		0			Level 1	InChI=1S/C9H11NO2/c10-8(9(11)12)6-7-4-2-1-3-5-7/h1-5,8H,6,10H2,(H,11,12)
113_17	222.077	5.0592	-	1		GML	11	PHE	(a)			1	C11H13NO4	Phenylalanine	0		5	Dioxacarb{CHEBI:82093}; bendiocarb{CHEBI:34556}; N-acetyl-L-tyrosine{CHEBI:21563}; N-acetyltyrosine{CHEBI:68561}; mephenoxalone{CHEBI:134916}		Level 1	InChI=1S/C9H11NO2/c10-8(9(11)12)6-7-4-2-1-3-5-7/h1-5,8H,6,10H2,(H,11,12)
113_18	337.114	5.0592	-	1		GML	12	PHE	(a)			6	C12H20N4O6; C12H17N7O5; C12H25N3O4S2; C12H32OP4; C12H30O3SP2; C12H27N3O2SP2	Phenylalanine	0		2	dapdiamide E{CHEBI:85337}; dapdiamide E zwitterion{CHEBI:84912}		Level 1	InChI=1S/C9H11NO2/c10-8(9(11)12)6-7-4-2-1-3-5-7/h1-5,8H,6,10H2,(H,11,12)
113_19	329.125	5.0592	-	1		GML	15	PHE	(a)			4	C15H16N8; C15H26N2O; C15H22O8; C15H28NOP3	Phenylalanine	0		2	Leontiformine{CHEBI:6410}; Retamine{CHEBI:8813}		Level 1	InChI=1S/C9H11NO2/c10-8(9(11)12)6-7-4-2-1-3-5-7/h1-5,8H,6,10H2,(H,11,12)
113_20	399.13	5.0592	-	1		GML	18	PHE	(a)			9	C18H18N8O2; C18H15N11O; C18H28N2O3; C18H24O10; C18H34S4; C18H26N4OS2; C18H23N7S2; C18H30NO3P3; C18H28NO5SP	Phenylalanine	1	3Æ-O-b-Glucopyranosyl plumbagic acid methyl ester {Type: Calc. Adduct: -H, Num: KushalappaMets_154, Sumformula: C18H24O10, AdditionalInfo: {'AdditionalColumn2': 'V. Bollina, A. C. Kushalappa, T. M. Choo, Y. Dion, S. Rioux (2011). \Identification of metabolites related to mechanisms of resistance in barley against Fusarium graminearum, based on mass spectrometry.\ Plant Molecular Biology 77: 355-3…	5	isopropyl (3-methyl-1-{[1-(4-methylphenyl)ethyl]amino}-1-oxobutan-2-yl)carbamate{CHEBI:83593}; L-(R)-iprovalicarb{CHEBI:83590}; L-(S)-iprovalicarb{CHEBI:83591}; iprovalicarb{CHEBI:82023}; 3-[cyclopropylmethyl(propyl)amino]-N-(3,5-dimethoxyphenyl)propanamide{CHEBI:103949}		Level 1	InChI=1S/C9H11NO2/c10-8(9(11)12)6-7-4-2-1-3-5-7/h1-5,8H,6,10H2,(H,11,12)
113_21	131.049	5.0592	+	1		GML	(a)	PHE	9			1	C9H6O	Phenylalanine	0		0			Level 1	InChI=1S/C9H11NO2/c10-8(9(11)12)6-7-4-2-1-3-5-7/h1-5,8H,6,10H2,(H,11,12)
113_22	351.005	5.0592	-	1		GML	(a)	PHE	9			70	C20H4N2O5; C18H3N5O4; C19H8O5; C23H6O3; C15H4N6O3; C12H16O6S3; C11H3N11O2S; C12H8N4O7S; C9H20O6S4; C13H20OS5; C11H12N2O7S; C21H8N2S2; C15H10N2O5S; C11H19N3S5; C12H16N2O2S3; C14H11NO8S; C23H8S; C11H11N7OS3; C9H16N6S2; C16H16O2S; C13H4N8O3S; C16H14N2S3; C15H15NO3S3; C13H12N4O2S3; C11H14O9P2; C10H9N7O4P2; C16H11O6P; C17H7N4O2P; C10H15N2O6P3; C12H13O8P; C12H10N4O5P2; C13H6N8OP2; C11H5N11P2; C16H8N3O5…	Phenylalanine	0		1	2-(4-bromophenyl)-N-(5-tert-butyl-1,3,4-thiadiazol-2-yl)acetamide{CHEBI:105033}		Level 1	InChI=1S/C9H11NO2/c10-8(9(11)12)6-7-4-2-1-3-5-7/h1-5,8H,6,10H2,(H,11,12)
113_23	440.106	5.0592	-	1		GML	(a)	PHE	9			169	C31H14N4; C16H13N13O2; C31H17NO; C33H15NO; C17H15N9O6; C20H27NO5; C19H21N3O8; C18H22N2O11; C28H15N3O3; C11H19N9O8; C15H23N3O10; C16H19N5O10; C14H18N8O9; C16H10N16O; C15H17N9O6; C12H15N13O4; C27H19NO3; C30H18O4; C15H23NO14; C13H11N15O4; C16H23N7O3; C15H14N12O5; C14H34O7S4; C24H27NS; C9H19N11O8S; C22H22N2O6S; C16H21N9OS2; C23H18N6O2S; C12H21N9O6S; C15H38O2S6; C25H19N3O3S; C15H25N5O5S2; C11H27N5O7S2…	Phenylalanine	0		14	2-[3-[3-(2-hydroxyethyl)-2-phenylimino-4-thiazolyl]phenyl]isoindole-1,3-dione{CHEBI:94156}; (2S)-3-(4-acetamidophenoxy)-2-hydroxy-2-methyl-N-[4-nitro-3-(trifluoromethyl)phenyl]propanamide{CHEBI:94760}; N-(2-methoxyphenyl)-5-methyl-3-[(2-methylphenyl)methyl]-4-oxo-6-thieno[2,3-d]pyrimidinecarboxamide{CHEBI:116111}; N4-[[2,5-dimethyl-1-[3-(trifluoromethyl)phenyl]-3-pyrrolyl]methylideneamino]-5-nitr…		Level 1	InChI=1S/C9H11NO2/c10-8(9(11)12)6-7-4-2-1-3-5-7/h1-5,8H,6,10H2,(H,11,12)
113_24	479.109	5.0592	-	1		GML	(a)	PHE	9			279	C11H22N8O12; C23H15N9O4; C25H16N6O5; C24H14N10O; C22H19N5O8; C20H16N8O7; C36H16O2; C23H28O6; C24H20N2O9; C21H12N12O3; C12H28N6O9; C22H22N2O9; C20H16N10O3; C24H24N4O2; C23H18N6O5; C16H12N16O; C34H15N3O; C19H20N6O7; C31H16N4; C18H24N2O11; C19H11N15O2; C11H32N2O13; C21H23NO12; C15H22N8O7S; C23H31NO2S4; C24H32OS2; C22H27NO7S2; C16H18N12O3S; C24H22N6S2; C18H40S7; C23H23N5O3S2; C11H24N8O9S; C16H42S7; C…	Phenylalanine	0		19	more than 15 hits		Level 1	InChI=1S/C9H11NO2/c10-8(9(11)12)6-7-4-2-1-3-5-7/h1-5,8H,6,10H2,(H,11,12)
113_25	611.207	5.0592	-	1		GML	(a)	PHE	9			680	C33H36O9; C22H27N15O7; C36H24N10O; C34H23N13; C38H30N4O3; C20H24N18O6; C37H31N3O6; C24H22N20; C35H28N8O; C24H28N12O8; C20H24N20O2; C24H39NO17; C22H40N6O9; C18H23N21O5; C23H32N10O8; C23H36N10O5; C21H20N22O2; C23H26N16O4; C23H23N19O3; C38H27N7O2; C23H32N8O12; C18H32N12O10; C27H40N4O7; C27H30N10O6; C39H32O7; C22H36N6O12; C21H34N8O12; C39H36N2; C19H22N22O2; C25H38N2O14; C26H31N9O9; C21H40N2O16; C17H3…	Phenylalanine	0		3	Glu-Glu-Gln-Trp{CHEBI:73484}; 8,8a-epoxymorellic acid{CHEBI:66402}; 13(2)-carboxypyropheophorbide a(2-){CHEBI:58743}		Level 1	InChI=1S/C9H11NO2/c10-8(9(11)12)6-7-4-2-1-3-5-7/h1-5,8H,6,10H2,(H,11,12)
113_26	739.311	5.0592	-	1		GML	(a)	PHE	9			1285	C23H35N25O5; C20H36N24O8; C23H44N16O10; C28H38N20O4; C25H47N11O15; C20H56N4O22; C26H52N6O16; C34H44N10O7; C39H44N6O9; C30H47N9O13; C22H48N12O14; C18H44N18O12; C25H36N22O6; C27H48N8O16; C26H52N4O20; C25H56N2O20; C21H43N17O13; C23H38N22O6; C28H44N12O12; C25H60N2O17; C19H40N22O8; C26H32N26O2; C38H48N2O13; C34H35N19O2; C24H34N26O2; C37H52O13; C27H39N19O7; C29H34N24; C31H56N4O11; C29H51N5O17; C27H52N1…	Phenylalanine	0		1	1-(1,3-benzodioxol-5-yl)-3-[(3R,9R,10S)-9-[[1,3-benzodioxol-5-ylmethyl(methyl)amino]methyl]-12-[(2R)-1-hydroxypropan-2-yl]-3,10-dimethyl-13-oxo-2,8-dioxa-12-azabicyclo[12.4.0]octadeca-1(14),15,17-trien-16-yl]urea{CHEBI:130658}		Level 1	InChI=1S/C9H11NO2/c10-8(9(11)12)6-7-4-2-1-3-5-7/h1-5,8H,6,10H2,(H,11,12)
113_27	730.281	5.0592	-	1		GML	(a)	PHE	18			1363	C19H39N19O11; C26H32N22O5; C31H32N20O3; C22H57N3O18; C21H51N5O21; C42H32N14; C47H41NO7; C19H45N11O19; C36H35N15O2; C45H43NO7; C34H29N21; C31H41N9O12; C25H45N9O14; C29H40N12O11; C24H29N27; C34H49NO14; C35H36N14O5; C43H37N9O; C23H53N7O14; C34H43N7O10; C38H47NO12; C32H31N21; C23H49N5O21; C46H39N5O3; C29H49N3O16; C26H41N13O10; C20H35N23O7; C47H45N3; C44H33N11O; C21H37N19O11; C32H41N15O; C32H48N2O17; …	Phenylalanine	0		1	naloxegol{CHEBI:82975}		Level 1	InChI=1S/C9H11NO2/c10-8(9(11)12)6-7-4-2-1-3-5-7/h1-5,8H,6,10H2,(H,11,12)
114_1	258.992	5.06	-	1		GML	9					3	C9H8O7S; C9H10O5P2; C9H14NSP3		0		1	caffeic acid 3-sulfate{CHEBI:90242}		Level 2
115_1	221.081	5.13	+	1		GML	12					1	C12H12O4		0		10	Cyclosordariolone, (rac)-{CHEBI:69693}; purpurester B{CHEBI:69473}; {CHEBI:958}; 1-(3,9-Dihydroxy-1,3-dihydrobenzo[c]oxepin-3-yl)ethanone, (rac)-{CHEBI:69697}; 5,7-dimethoxy-4-methyl-1-benzopyran-2-one{CHEBI:121071}; Polygonolide{CHEBI:8306}; eugenitin{CHEBI:67491}; methyl p-coumarate acetate{CHEBI:86584}; 4-hydroxy-2-(1-methylethenyl)-2,3-dihydrobenzofuran-5-carboxylic acid{CHEBI:91480}; 4-aceto…		Level 3
116_1	315.073	5.14	-	1				PHE	7			33	C13H16O9; C11H15N3O8; C14H12N4O5; C13H10N8O; C9H12N8O3; C13H7N11; C12H11N7O4; C14H20O4S2; C12H19N3O3S2; C7H20N6O2S3; C8H22O9S; C17H16N2S; C13H18N4S2; C7H12N10O3S; C9H20N4O2S2; C20H15NOS; C12H26P4; C8H13N8O4P; C10H23N2OP3; C11H15N6O2P; C11H25O3P; C9H20NO9P; C10H19N2O6P; C13H22NO2P3; C16H17N2OSP; C12H21N3OSP2; C11H23N2OS2P; C12H24O2SP2; C9H22N4SP2; C14H16N5SP; C8H21N4O3S2P; C10H18N6SP2; C10H24NO4S2P		0		4	1-(3,4-dihydroxybenzoyl)-beta-D-glucopyranose{CHEBI:136876}; 2,5-dihydroxybenzoic acid 5-O-beta-D-glucoside{CHEBI:136772}; 4-(3,4-dimethylphenyl)-5-phenyl-2-thiazolamine{CHEBI:122193}; (4-methylphenyl)-(10-phenothiazinyl)methanone{CHEBI:93656}		Level 3
117_1	328.139	5.15	+	1		GML	15					4	C15H13N5O2; C15H21NO7; C15H18O7; C15H21NOS2		1	2-Oxo-6-dehydroxyneoanisatin {Type: Calc. Adduct: +NH4, Num: KushalappaMets_136, Sumformula: C15H18O7, AdditionalInfo: {'AdditionalColumn2': 'V. Bollina, A. C. Kushalappa, T. M. Choo, Y. Dion, S. Rioux (2011). \Identification of metabolites related to mechanisms of resistance in barley against Fusarium graminearum, based on mass spectrometry.\ Plant Molecular Biology 77: 355-370.', 'AdditionalCol…	6	N-(1-deoxy-1-fructosyl)phenylalanine{CHEBI:136561}; picrotin{CHEBI:8205}; 2,3-diacetoxypropioveratrone{CHEBI:86538}; {CHEBI:10721}; microdiplodiasol{CHEBI:68283}; Mellitoxin{CHEBI:6737}		Level 3
118_1	279.109	5.31	-	1		GML	11					4	C11H20O8; C11H24N2O; C11H14N8; C11H26NOP3		0		0			Level 4
119_1	203.139	5.33	+	1		GML	9					2	C9H15NO3; C9H18N2O3		0		16	more than 15 hits		Level 3
120_1	260.161	5.35	+	1		GML	11					2	C11H21N3O4; C11H18N2O4		0		3	Ile-Gln{CHEBI:74065}; Leu-Ala-Gly{CHEBI:73526}; poly(N,N'-methylenebisacrylamide-co-methacrylic acid){CHEBI:55314}		Level 3
121_1	136.076	5.41	+	1				PHE	8			2	C8H9NO; C8H6O		2	2-PHENYLACETAMIDE {Type: Calc. Adduct: +H, Num: RefStds_106, Sumformula: C8H9NO, AdditionalInfo: {'AdditionalColumn2': '', 'AdditionalColumn1': ''}}; Phenylacetaldoxime {Type: Calc. Adduct: +H, Num: KushalappaMets_145, Sumformula: C8H9NO, AdditionalInfo: {'AdditionalColumn2': 'V. Bollina, A. C. Kushalappa, T. M. Choo, Y. Dion, S. Rioux (2011). \Identification of metabolites related to mechanisms …	13	{CHEBI:47792}; 2-amino-1-phenylethanone{CHEBI:104022}; {CHEBI:7331}; N-benzylformamide{CHEBI:41117}; phenyl acetimidate{CHEBI:52478}; o-aminoacetophenone{CHEBI:91110}; {CHEBI:1264}; phenylacetaldehyde oxime{CHEBI:47791}; (E)-phenylacetaldehyde oxime{CHEBI:47793}; {CHEBI:33075}; {CHEBI:34570}; 2-benzofuran{CHEBI:35261}; benzofuran{CHEBI:36790}		Level 3
122_1	232.976	5.43	-	1		GML	7					4	C7H10N2S; C7H6O7S; C7H2N5O3P; C7H12NSP3		0		0			Level 4
123_1	168.97	5.58	-	2		GML	9					0			0		0			Level 4
124_1	177.102	5.615	+	1		GML	10			TRP	10	2	C10H12N2O; C10H9NO		5	Serotonin {Type: Calc. Adduct: +H, Num: RefStds_15, Sumformula: C10H12N2O, AdditionalInfo: {'AdditionalColumn2': '', 'AdditionalColumn1': ''}}; serotonin {Type: Calc. Adduct: +H, Num: TriticumAestivum_inhouseDB_846, Sumformula: C10H12N2O, AdditionalInfo: {'AdditionalColumn2': '', 'AdditionalColumn1': 'anthocyanins'}}; Serotonin {Type: Calc. Adduct: +H, Num: TrpMets_13, Sumformula: C10H12N2O, Addi…	17	more than 15 hits		Level 3
125_1	221.092	5.6375	+	1		GML	11			TRP	11	1	C11H12N2O3		1	5-Hydroxy-L-tryptophan {Type: M match, Num: TrpMets_8, Sumformula: C11H12N2O3, AdditionalInfo: {'AdditionalColumn2': '', 'AdditionalColumn1': ''}}	13	N-hydroxy-L-tryptophan{CHEBI:47992}; 5-hydroxy-L-tryptophan zwitterion{CHEBI:58266}; 4-hydroxy-L-tryptophan{CHEBI:40072}; 5-hydroxy-D-tryptophan{CHEBI:43186}; 2-hydroxy-L-tryptophan{CHEBI:74690}; {CHEBI:2064}; Jasminine{CHEBI:6083}; 4-hydroxytryptophan{CHEBI:70772}; 7-hydroxytryptophan{CHEBI:70777}; 2-hydroxytryptophan{CHEBI:70769}; N-(2-hydroxy-5-methoxy-1H-indol-3-yl)acetamide{CHEBI:117216}; 7-…		Level 3
125_2	219.077	5.6375	-	1		GML	(a)			TRP	11	1	C11H12N2O3		1	5-Hydroxy-L-tryptophan {Type: M match, Num: TrpMets_8, Sumformula: C11H12N2O3, AdditionalInfo: {'AdditionalColumn2': '', 'AdditionalColumn1': ''}}	13	N-hydroxy-L-tryptophan{CHEBI:47992}; 5-hydroxy-L-tryptophan zwitterion{CHEBI:58266}; 4-hydroxy-L-tryptophan{CHEBI:40072}; 5-hydroxy-D-tryptophan{CHEBI:43186}; 2-hydroxy-L-tryptophan{CHEBI:74690}; {CHEBI:2064}; Jasminine{CHEBI:6083}; 4-hydroxytryptophan{CHEBI:70772}; 7-hydroxytryptophan{CHEBI:70777}; 2-hydroxytryptophan{CHEBI:70769}; N-(2-hydroxy-5-methoxy-1H-indol-3-yl)acetamide{CHEBI:117216}; 7-…		Level 3
126_1	235.06	5.73	+	1		GML	12					1	C12H10O5		0		5	{CHEBI:110724}; 7-methoxycoumarin-4-acetic acid{CHEBI:51666}; 2-hydroxy-6-(2-hydroxyphenyl)-6-oxo-cis,cis-hexa-2,4-dienoic acid{CHEBI:1135}; 2-O,3-dimethylflaviolin{CHEBI:82611}; 2-(7-methoxy-4-oxo-1-benzopyran-3-yl)acetic acid{CHEBI:113533}		Level 3
126_2	158.081	5.73	+	1		GML	7					2	C7H11NO3; C7H8O3		1	methoxyresorcinol {Type: Calc. Adduct: +NH4, Num: TriticumAestivum_inhouseDB_779, Sumformula: C7H8O3, AdditionalInfo: {'AdditionalColumn2': '', 'AdditionalColumn1': 'volatile methoxybenzenes'}}	16	more than 15 hits		Level 3
126_3	251.056	5.73	-	1		GML	12					1	C12H12O6		0		2	mono(3-carboxypropyl) phthalate{CHEBI:132872}; caffeoylglycolic acid methyl ester{CHEBI:65548}		Level 3
127_1	282.08	5.8	+	1		GML	13					4	C13H12O4S; C13H15NO4S; C13H14O2P2; C13H17NO2P2		0		2	N-acetyl-S-phenacyl-L-cysteine{CHEBI:59632}; (1R,2R)-3-[(1,2-Dihydro-2-hydroxy-1-naphthalenyl)thio]-2-oxopropanoic acid{CHEBI:33997}		Level 3
128_1	315.073	5.84167	-	1		GML	13	PHE	7			5	C13H7N11; C13H10N8O; C13H16O9; C13H18N4S2; C13H22NO2P3		0		2	1-(3,4-dihydroxybenzoyl)-beta-D-glucopyranose{CHEBI:136876}; 2,5-dihydroxybenzoic acid 5-O-beta-D-glucoside{CHEBI:136772}		Level 3
128_2	417.012	5.84167	+	1		GML	13	PHE	(a)			12	C13H5N9OS3; C13H14N8S3; C13H16N6S5; C13H13N5S5; C13H8N10OS3; C13H11N6O6P; C13H16O10P2; C13H2N14P2; C13H21N2O3SP3; C13H19N2O5S2P; C13H15N4O4SP3; C13H19N2O4S3P		0		0			Level 4
128_3	249.062	5.84167	-	1		GML	8	PHE	(a)			4	C8H9N7O3; C8H17N3O2S2; C8H22OSP2; C8H19N3SP2		0		0			Level 4
129_1	186.076	5.97	+	1		GML	8					2	C8H11NO4; C8H8O4		3	homogentisate {Type: Calc. Adduct: +NH4, Num: TriticumAestivum_inhouseDB_264, Sumformula: C8H8O4, AdditionalInfo: {'AdditionalColumn2': 'PlantCyc', 'AdditionalColumn1': ''}}; vanillic acid {Type: Calc. Adduct: +NH4, Num: TriticumAestivum_inhouseDB_885, Sumformula: C8H8O4, AdditionalInfo: {'AdditionalColumn2': '', 'AdditionalColumn1': 'phenolic acids'}}; vanillic acid {Type: Calc. Adduct: +NH4, Nu…	24	more than 15 hits		Level 3
130_1	316.212	5.98	+	1				PHE	8			15	C16H29NO5; C15H25NO4; C12H31N5O2; C17H25N5O; C17H22N4O; C16H21N5; C15H27N5O; C16H26O5; C8H25N7O2S; C17H33NS2; C17H30S2; C11H26N9P; C13H32N3O2P; C11H23N8P; C10H27N4O4P		0		10	Butoctamide hydrogen succinate{CHEBI:31326}; N9-(4-butoxyphenyl)-6,8,10-triazaspiro[4.5]deca-6,9-diene-7,9-diamine{CHEBI:105688}; artemether{CHEBI:195280}; TX-1875{CHEBI:134260}; 2,3,4,5-tetranor-15-oxoprostaglandin F2alpha{CHEBI:73983}; minaprine{CHEBI:51038}; 1-methyl-N-(8-methyl-8-azabicyclo[3.2.1]octan-3-yl)-3-indazolecarboxamide{CHEBI:91535}; N-tert-butyl-7,7-dimethyl-2-oxo-1,8-dioxaspiro[4.…		Level 3
131_1	189.124	6	+	1		GML	8					2	C8H16N2O3; C8H13NO3		0		25	more than 15 hits		Level 3
132_1	216.981	6.02	-	1		GML	7					2	C7H6O6S; C7H2N5O2P		0		5	4-hydroxybenzoic acid-4-O-sulphate{CHEBI:88700}; 5-sulfosalicylic acid{CHEBI:68555}; 3-hydroxybenzoic acid-3-O-sulphate{CHEBI:88717}; salicylsulfuric acid{CHEBI:134899}; 2-methoxyresorcinol sulfate(1-){CHEBI:133550}		Level 3
133_1	219.134	6.055	+	1	[M+H]+	GML	9					1	C9H18N2O4		0		13	Thr-Val{CHEBI:90328}; Ser-Ile{CHEBI:90326}; N-(3-carboxypropanoyl)-N-hydroxycadaverine{CHEBI:50443}; Meprobamate{CHEBI:6761}; N(6)-(2-carboxyethyl)-L-lysine{CHEBI:131623}; {CHEBI:7367}; Leu-Ser{CHEBI:73523}; D-lysopine dizwitterion{CHEBI:58058}; Ile-Ser{CHEBI:74078}; N(6)-(2-carboxyethyl)lysine{CHEBI:61063}; N(6)-(1-carboxyethyl)-L-lysine{CHEBI:60125}; Ser-Leu{CHEBI:74815}; Val-Thr{CHEBI:90330}		Level 3
133_2	217.119	6.055	-	1	[M-H]-	GML	9					1	C9H18N2O4		0		13	Thr-Val{CHEBI:90328}; Ser-Ile{CHEBI:90326}; N-(3-carboxypropanoyl)-N-hydroxycadaverine{CHEBI:50443}; Meprobamate{CHEBI:6761}; N(6)-(2-carboxyethyl)-L-lysine{CHEBI:131623}; {CHEBI:7367}; Leu-Ser{CHEBI:73523}; D-lysopine dizwitterion{CHEBI:58058}; Ile-Ser{CHEBI:74078}; N(6)-(2-carboxyethyl)lysine{CHEBI:61063}; N(6)-(1-carboxyethyl)-L-lysine{CHEBI:60125}; Ser-Leu{CHEBI:74815}; Val-Thr{CHEBI:90330}		Level 3
134_1	105.07	6.10833	+	1	[M+H]+	GML	8	PHE	8			1	C8H8		1	Styrene {Type: M match, Num: TriticumAestivum_inhouseDB_853, Sumformula: C8H8, AdditionalInfo: {'AdditionalColumn2': '', 'AdditionalColumn1': 'volatiles'}}	6	cubane{CHEBI:33014}; o-quinodimethane{CHEBI:52411}; p-quinodimethane{CHEBI:52410}; [8]annulene{CHEBI:47034}; benzocyclobutene{CHEBI:87328}; {CHEBI:9296}		Level 3
134_2	122.097	6.10833	+	1	[M+NH4]+	GML	8	PHE	8			1	C8H8		1	Styrene {Type: M match, Num: TriticumAestivum_inhouseDB_853, Sumformula: C8H8, AdditionalInfo: {'AdditionalColumn2': '', 'AdditionalColumn1': 'volatiles'}}	6	cubane{CHEBI:33014}; o-quinodimethane{CHEBI:52411}; p-quinodimethane{CHEBI:52410}; [8]annulene{CHEBI:47034}; benzocyclobutene{CHEBI:87328}; {CHEBI:9296}		Level 3
134_3	512.374	6.10833	+	1		GML	8	PHE	8			0			0		0			Level 4
135_1	246.145	6.18667	+	1		GML	10					2	C10H16N2O4; C10H19N3O4		0		12	Leu-Gly-Gly{CHEBI:74538}; Leu-Asn{CHEBI:73529}; Gly-Gly-Leu{CHEBI:73904}; Gly-Gly-Ile{CHEBI:73902}; Gly-Gly-D-Leu{CHEBI:73901}; Ile-Asn{CHEBI:74063}; Val-Gln{CHEBI:75010}; Pro-Hyp{CHEBI:74767}; Pro-Hyp zwitterion{CHEBI:133733}; pyroglutamylvaline{CHEBI:132991}; (S)-ATPA{CHEBI:34019}; 2-amino-3-(5-tert-butyl-3-oxo-4-isoxazolyl)propanoic acid{CHEBI:91806}		Level 3
135_2	247.129	6.18667	+	1		GML	10					2	C10H18N2O5; C10H15NO5		0		10	alpha-Glu-Val{CHEBI:68846}; gamma-Glu-Val{CHEBI:68848}; Leu-Asp{CHEBI:74332}; beta-Asp-Ile{CHEBI:68601}; beta-Asp-Leu{CHEBI:68600}; 2,4-diacetamido-2,4,6-trideoxy-beta-L-altrose{CHEBI:63283}; alpha-Asp-Ile{CHEBI:68599}; alpha-Asp-Leu{CHEBI:68596}; 2,4-diacetamido-2,4,6-trideoxy-alpha-D-mannopyranose{CHEBI:68645}; Val-Glu{CHEBI:75011}		Level 3
135_3	421.081	6.18667	-	1		GML	16					17	C16H10N12O; C16H26N2O4S; C16H29N3S5; C16H22O11S; C16H24N4O2S3; C16H32OS5; C16H13N11O2S; C16H16N8O3S; C16H21N7OS3; C16H18N5O7P; C16H24O9P2; C16H28N2O2P2; C16H30NO2P5; C16H18N8OP2; C16H26NO6S2P; C16H26N4S2P2; C16H28NO4SP3		0		1	Penicillin K{CHEBI:81064}		Level 2
136_1	216.981	6.19	-	1		GML	7					2	C7H6O6S; C7H2N5O2P		0		5	4-hydroxybenzoic acid-4-O-sulphate{CHEBI:88700}; 5-sulfosalicylic acid{CHEBI:68555}; 3-hydroxybenzoic acid-3-O-sulphate{CHEBI:88717}; salicylsulfuric acid{CHEBI:134899}; 2-methoxyresorcinol sulfate(1-){CHEBI:133550}		Level 3
137_1	260.161	6.37	+	1		GML	11					2	C11H21N3O4; C11H18N2O4		0		3	Ile-Gln{CHEBI:74065}; Leu-Ala-Gly{CHEBI:73526}; poly(N,N'-methylenebisacrylamide-co-methacrylic acid){CHEBI:55314}		Level 3
137_2	311.124	6.37	+	1		GML	14					4	C14H15NO6; C14H10N6O; C14H18N2O6; C14H18N2S2		0		5	Glu-Tyr{CHEBI:73513}; gamma-Glu-Tyr{CHEBI:82969}; Tyr-Glu{CHEBI:74883}; 6-[(4-hydroxy-3-nitrophenyl)acetamido]caproic acid{CHEBI:44604}; (+)-2,7-Dideoxypancratistatin{CHEBI:31017}		Level 3
138_1	220.118	6.47	+	1	[M+H]+	GML	9					1	C9H17NO5		3	Pantothenic acid {Type: M match, Num: KushalappaMets_153, Sumformula: C9H17NO5, AdditionalInfo: {'AdditionalColumn2': 'V. Bollina, A. C. Kushalappa, T. M. Choo, Y. Dion, S. Rioux (2011). \Identification of metabolites related to mechanisms of resistance in barley against Fusarium graminearum, based on mass spectrometry.\ Plant Molecular Biology 77: 355-370.', 'AdditionalColumn1': ''}}; (R)-pantot…	2	{CHEBI:18701}; pantothenic acid{CHEBI:7916}	X	Level 3
138_2	242.1	6.47	+	1	[M+Na]+	GML	9					1	C9H17NO5		3	Pantothenic acid {Type: M match, Num: KushalappaMets_153, Sumformula: C9H17NO5, AdditionalInfo: {'AdditionalColumn2': 'V. Bollina, A. C. Kushalappa, T. M. Choo, Y. Dion, S. Rioux (2011). \Identification of metabolites related to mechanisms of resistance in barley against Fusarium graminearum, based on mass spectrometry.\ Plant Molecular Biology 77: 355-370.', 'AdditionalColumn1': ''}}; (R)-pantot…	2	{CHEBI:18701}; pantothenic acid{CHEBI:7916}	X	Level 3
138_3	320.043	6.47	+	1		GML	9					3	C9H17NO6P2; C9H12N7O2P; C9H20N3OS2P		0		0			Level 4
138_4	514.08	6.47	+	1		GML	16					28	C16H7N11O8; C16H15N7O13; C16H21N5O12; C16H12N6O13; C16H9N15O5; C16H29NO11S2; C16H23N3O6S4; C16H17N11O4S2; C16H33N3O2S6; C16H20N2O12S2; C16H23N3O12S2; C16H15N7O7S2; C16H25N7O3S4; C16H21N11P4; C16H22NO10P3; C16H24N2O8P4; C16H24N5O7P3; C16H27N3O8P4; C16H27N7OS3P2; C16H31NO9SP2; C16H19N11O2SP2; C16H35N3S5P2; C16H25N3O4S3P2; C16H34NO4SP5; C16H17N7O5SP2; C16H25N3O10SP2; C16H29N7SP4; C16H22N2O10SP2		0		0			Level 4
138_5	218.103	6.47	-	1	[M-H]-	GML	9					1	C9H17NO5		3	Pantothenic acid {Type: M match, Num: KushalappaMets_153, Sumformula: C9H17NO5, AdditionalInfo: {'AdditionalColumn2': 'V. Bollina, A. C. Kushalappa, T. M. Choo, Y. Dion, S. Rioux (2011). \Identification of metabolites related to mechanisms of resistance in barley against Fusarium graminearum, based on mass spectrometry.\ Plant Molecular Biology 77: 355-370.', 'AdditionalColumn1': ''}}; (R)-pantot…	2	{CHEBI:18701}; pantothenic acid{CHEBI:7916}	X	Level 3
138_6	343.104	6.47	-	1		GML	15					6	C15H14N8O; C15H20O9; C15H11N11; C15H24N2O2; C15H22N4S2; C15H26NO2P3		0		8	Sophoranol{CHEBI:80905}; tetracaine{CHEBI:9468}; Lamprolobine{CHEBI:6369}; 17-hydroxylupanine{CHEBI:64287}; Ammothamnine{CHEBI:2672}; Nuttalline{CHEBI:7659}; {CHEBI:751}; N-[(2-ethoxyphenyl)methyl]-2-(4-morpholinyl)ethanamine{CHEBI:94149}		Level 3
139_1	329.088	6.52	-	1		GML	14					6	C14H12N8O; C14H22N2O2; C14H9N11; C14H18O9; C14H20N4S2; C14H24NO2P3		0		5	4-(beta-D-glucopyranosyloxy)-3-methoxybenzoic acid{CHEBI:68950}; 1-O-vanilloyl-beta-D-glucose{CHEBI:71512}; naepaine{CHEBI:135021}; rivastigmine{CHEBI:8874}; 3-Hydroxylidocaine{CHEBI:80567}	X	Level 3
139_2	169.05	6.52	+	1		GML	8					1	C8H8O4		3	homogentisate {Type: Calc. Adduct: +H, Num: TriticumAestivum_inhouseDB_264, Sumformula: C8H8O4, AdditionalInfo: {'AdditionalColumn2': 'PlantCyc', 'AdditionalColumn1': ''}}; vanillic acid {Type: Calc. Adduct: +H, Num: TriticumAestivum_inhouseDB_885, Sumformula: C8H8O4, AdditionalInfo: {'AdditionalColumn2': '', 'AdditionalColumn1': 'phenolic acids'}}; vanillic acid {Type: Calc. Adduct: +H, Num: Phe…	23	more than 15 hits		Level 3
139_3	431.028	6.52	+	1		GML	14					18	C14H2N14O2S; C14H15N5S5; C14H7N9OS3; C14H16N8S3; C14H18N6S5; C14H8N12OS; C14H10N10OS3; C14H4N14P2; C14H18O10P2; C14H16N3O2P5; C14H19N4O2P5; C14H13N6O6P; C14H25N2OP5; C14H23N2O3SP3; C14H21N2O4S3P; C14H17N4O4SP3; C14H27OS2P5; C14H21N2O5S2P		0		0			Level 4
140_1	279.109	6.57	-	1		GML	11					3	C11H20O8; C11H14N8; C11H26NOP3		0		0			Level 4
141_1	183.065	6.59	+	1		GML	9					0			0		0			Level 4
142_1	299.077	6.65	-	1	[M-H]-	GML	13					1	C13H16O8		0		3	1-O-salicyl-D-glucose{CHEBI:133564}; 2-(D-glucosyloxy)benzoic acid{CHEBI:87766}; {CHEBI:1776}		Level 3
142_2	323.074	6.65	+	1	[M+Na]+	GML	13					1	C13H16O8		0		3	1-O-salicyl-D-glucose{CHEBI:133564}; 2-(D-glucosyloxy)benzoic acid{CHEBI:87766}; {CHEBI:1776}		Level 3
142_3	216.981	6.65	-	1		GML	7					2	C7H6O6S; C7H2N5O2P		0		5	4-hydroxybenzoic acid-4-O-sulphate{CHEBI:88700}; 5-sulfosalicylic acid{CHEBI:68555}; 3-hydroxybenzoic acid-3-O-sulphate{CHEBI:88717}; salicylsulfuric acid{CHEBI:134899}; 2-methoxyresorcinol sulfate(1-){CHEBI:133550}		Level 3
142_4	201.124	6.65	-	1		GML	9					1	C9H18N2O3		0		10	Leu-beta-Ala{CHEBI:74527}; Ala-Ile{CHEBI:73805}; Ile-Ala{CHEBI:74062}; Leu-Ala{CHEBI:73527}; D-Ala-Leu{CHEBI:73838}; Ala-Leu zwitterion{CHEBI:74389}; N(6)-acetonyllysine{CHEBI:61061}; N(alpha)-acetyl-L-lysine methyl ester{CHEBI:64859}; Ala-Leu{CHEBI:73770}; N(alpha)-acetyl-L-lysine methyl ester(1+){CHEBI:64854}		Level 3
143_1	111.008	6.79	-	1		GML	5					0			0		0			Level 4
143_2	139.003	6.79	+	1		GML	6					1	C6H2O4		0		0			Level 4
143_3	288.964	6.79	+	1		GML	6					8	C6H4N6O2S3; C6H2N8O2S; C6H18S5; C6HN5O2S3; C6H10N4OS3; C6H7N2O6SP; C6H6N6S2P2; C6H3N5S2P2		0		0			Level 4
144_1	233.15	6.83	+	1		GML	10					2	C10H20N2O4; C10H17NO4		0		7	Leu-Thr{CHEBI:73589}; Mebutamate{CHEBI:31804}; Thr-Leu{CHEBI:74860}; 2-Amino-9,10-epoxy-8-oxodecanoic acid{CHEBI:29471}; O-propenoyl-D-carnitine{CHEBI:86076}; O-propenoylcarnitine{CHEBI:86073}; O-acryloyl-L-carnitine{CHEBI:85466}		Level 3
145_1	189.124	6.92	+	1	[M+H]+	GML	8					1	C8H16N2O3		0		21	more than 15 hits		Level 3
145_2	187.108	6.92	-	1	[M-H]-	GML	8					1	C8H16N2O3		0		21	more than 15 hits		Level 3
146_1	206.046	6.93	-	1		GML	10					1	C10H9NO4		2	2-Formaminobenzoylacetate {Type: Calc. Adduct: -H, Num: TrpMets_44, Sumformula: C10H9NO4, AdditionalInfo: {'AdditionalColumn2': '', 'AdditionalColumn1': ''}}; 4-(2-Aminophenyl)-2,4-dioxobutanoate {Type: Calc. Adduct: -H, Num: TrpMets_49, Sumformula: C10H9NO4, AdditionalInfo: {'AdditionalColumn2': '', 'AdditionalColumn1': ''}}	9	(3E)-4-(5-amino-2-hydroxyphenyl)-2-oxobut-3-enoic acid{CHEBI:18558}; {CHEBI:1765}; 4-(2-aminophenyl)-2,4-dioxobutanoic acid{CHEBI:17442}; 4-(ethoxymethylene)-2-(2-furyl)oxazol-5-one{CHEBI:53580}; 2-Formaminobenzoylacetate{CHEBI:1098}; 3-amino-4,7-dihydroxy-8-methylcoumarin{CHEBI:74154}; 1-Nitro-5,6-dihydroxy-dihydronaphthalene{CHEBI:34099}; N-salicyloyl-L-seryl group{CHEBI:60337}; N-benzyloxycarb…	X	Level 3
147_1	345.131	6.97	+	1	[M+H]+	GML	15					3	C15H16N6O4; C15H24N2O3S2; C15H26N2OSP2		1	{Type: Calc. Adduct: +Na, Num: fungalMets_BernhardAlex_23, Sumformula: , AdditionalInfo: {'AdditionalColumn2': '', 'AdditionalColumn1': ''}}	1	1-(4-amino-1,2,5-oxadiazol-3-yl)-5-(4-ethoxyphenyl)-4-triazolecarboxylic acid ethyl ester{CHEBI:123314}	X	Level 2
147_2	146.06	6.97	+	1		GML	9					2	C9H7NO; C9H4O		1	Indole-3-aldehyde {Type: Calc. Adduct: +H, Num: RefStds_48, Sumformula: C9H7NO , AdditionalInfo: {'AdditionalColumn2': '', 'AdditionalColumn1': ''}}	13	{CHEBI:1601}; benzoylacetonitrile{CHEBI:51855}; quinolin-7-ol{CHEBI:48980}; quinolin-8-ol{CHEBI:48981}; quinolin-4-ol{CHEBI:15815}; indole-3-carbaldehyde{CHEBI:28238}; {CHEBI:850}; quinolin-6-ol{CHEBI:48994}; quinolin-5-ol{CHEBI:48993}; agrocybin{CHEBI:59833}; {CHEBI:471}; quinolin-2-ol{CHEBI:16365}; 2-nonene-4,6,8-triynal{CHEBI:73737}	X	Level 3
147_3	274.119	6.97	+	1		GML	14					2	C14H15N3O3; C14H12N2O3		1	His-Caf {Type: Calc. Adduct: +H, Num: genPPAs_357, Sumformula: C14H15N3O3, AdditionalInfo: {'AdditionalColumn2': '', 'AdditionalColumn1': ''}}	8	N-(2,3-dihydro-1,4-benzodioxin-6-yl)-1,5-dimethyl-4-pyrazolecarboxamide{CHEBI:121264}; Naphazoline nitrate{CHEBI:7471}; 4-(2,4-dimethoxyphenyl)-3-methyl-4,5-dihydro-2H-pyrrolo[3,4-c]pyrazol-6-one{CHEBI:105732}; metazachlor OXA{CHEBI:83483}; 2-[[1-(4-ethoxyphenyl)-2,5-dioxo-3-pyrrolidinyl]amino]acetonitrile{CHEBI:109320}; 2-hydroxy-N-[(3-hydroxyphenyl)methylideneamino]benzamide{CHEBI:111308}; 2-hy…		Level 3
147_4	343.116	6.97	-	1	[M-H]-	GML	15					3	C15H16N6O4; C15H24N2O3S2; C15H26N2OSP2		1	8-Keto-15-deacetylcalonectrin {Type: Calc. Adduct: +Na-2H, Num: fungalMets_BernhardAlex_22, Sumformula: , AdditionalInfo: {'AdditionalColumn2': '', 'AdditionalColumn1': ''}}	1	1-(4-amino-1,2,5-oxadiazol-3-yl)-5-(4-ethoxyphenyl)-4-triazolecarboxylic acid ethyl ester{CHEBI:123314}		Level 3
148_1	231.17	6.98	+	1		GML	11					2	C11H19NO3; C11H22N2O3		0		5	Leu-Val{CHEBI:73579}; Ile-Val{CHEBI:74327}; Val-Ile{CHEBI:75012}; Val-Leu{CHEBI:75013}; N-Heptanoylhomoserine lactone{CHEBI:29644}		Level 3
149_1	279.134	7.01	+	1		GML	14					2	C14H15NO4; C14H18N2O4		0		6	Pro-Tyr{CHEBI:74799}; oxadixyl{CHEBI:81937}; 2-propyl-5-(3,4,5-trimethoxyphenyl)-1,3,4-oxadiazole{CHEBI:115540}; alpha-ribazole{CHEBI:10329}; 4,5-dioxo-1-(phenylmethyl)-3-pyrrolidinecarboxylic acid ethyl ester{CHEBI:91978}; 2-(4-hydroxy-2-oxo-1H-quinolin-3-yl)acetic acid propyl ester{CHEBI:121476}		Level 3
150_1	261.144	7.12	+	1		GML	11					2	C11H17NO5; C11H20N2O5		0		5	N(5)-anhydromevalonyl-N(5)-hydroxy-L-ornithine{CHEBI:133871}; gamma-Glu-Leu{CHEBI:68433}; gamma-Glu-Ile{CHEBI:68434}; Leu-Glu{CHEBI:74531}; Glu-Leu{CHEBI:73506}		Level 3
150_2	243.134	7.12	+	1		GML	11					2	C11H15NO4; C11H18N2O4		0		5	poly(N,N'-methylenebisacrylamide-co-methacrylic acid){CHEBI:55314}; mephenesin carbamate{CHEBI:134925}; etilevodopa{CHEBI:135971}; 3-hydroxy-O,5-dimethyl-L-tyrosine zwitterion{CHEBI:87846}; 3-hydroxy-O,5-dimethyl-L-tyrosine{CHEBI:88159}		Level 3
151_1	247.129	7.18	+	1		GML	10					2	C10H18N2O5; C10H15NO5		0		10	alpha-Glu-Val{CHEBI:68846}; gamma-Glu-Val{CHEBI:68848}; Leu-Asp{CHEBI:74332}; beta-Asp-Ile{CHEBI:68601}; beta-Asp-Leu{CHEBI:68600}; 2,4-diacetamido-2,4,6-trideoxy-beta-L-altrose{CHEBI:63283}; alpha-Asp-Ile{CHEBI:68599}; alpha-Asp-Leu{CHEBI:68596}; 2,4-diacetamido-2,4,6-trideoxy-alpha-D-mannopyranose{CHEBI:68645}; Val-Glu{CHEBI:75011}		Level 3
152_1	315.109	7.27	-	1		GML	14					4	C14H20O8; C14H24N2O; C14H14N8; C14H26NOP3		0		3	2-(3,4-dihydroxyphenyl)-ethyl-O-beta-D-glucopyranoside{CHEBI:65791}; vanilloloside{CHEBI:68967}; vanillyl beta-D-glucopyranoside{CHEBI:86958}		Level 3
153_1	167.07	7.35	+	1		GML	9					1	C9H10O3		7	3-(2-Hydroxyphenyl)propanoic acid {Type: Calc. Adduct: +H, Num: RefStds_62, Sumformula: C9H10O3, AdditionalInfo: {'AdditionalColumn2': '', 'AdditionalColumn1': ''}}; 3-Phenyllactic acid {Type: Calc. Adduct: +H, Num: RefStds_85, Sumformula: C9H10O3, AdditionalInfo: {'AdditionalColumn2': '', 'AdditionalColumn1': ''}}; 3-(3-hydroxyphenyl)propanoic acid {Type: Calc. Adduct: +H, Num: RefStds_102, Sumf…	36	more than 15 hits		Level 3
154_1	481.172	7.4	-	1		GML	23					12	C23H30O11; C23H21N11O2; C23H34N2O4; C23H24N8O3; C23H37N3S4; C23H29N7OS2; C23H40OS4; C23H26N8S; C23H32N4O2S2; C23H36NO4P3; C23H34N4SP2; C23H34NO6SP		0		0			Level 4
155_1	213.076	7.405	+	1		GML	10					1	C10H12O5		0		7	n-propyl gallate{CHEBI:10607}; prohexadione{CHEBI:137380}; 3,4,5-trimethoxybenzoic acid{CHEBI:454991}; 2-hydroxy-3,5,7-tris(hydroxymethyl)-1-cyclohepta-2,4,6-trienone{CHEBI:112728}; Vanillactic acid{CHEBI:88526}; methyl syringate{CHEBI:45820}; danielone{CHEBI:4316}	X	Level 3
155_2	373.114	7.405	-	1		GML	16					8	C16H16N8O2; C16H26N2O3; C16H22O10; C16H13N11O; C16H32S4; C16H24N4OS2; C16H21N7S2; C16H28NO3P3		1	Secologanate {Type: Calc. Adduct: -H, Num: 170324_newMets_55, Sumformula: C16H22O10, AdditionalInfo: {'AdditionalColumn2': '', 'AdditionalColumn1': 'Terpenoids'}}	8	Secologanate{CHEBI:9075}; Gardoside{CHEBI:80827}; Swertiamarin{CHEBI:9370}; Geniposidic acid{CHEBI:5301}; hederacine A{CHEBI:66007}; Propoxycaine{CHEBI:8496}; Proparacaine{CHEBI:8485}; loganate{CHEBI:18052}	X	Level 3
156_1	397.111	7.48	+	1		GML	16					10	C16H22O10; C16H8N14; C16H5N13; C16H29N2OP3; C16H23N4O2P3; C16H20N3O2P3; C16H27N2O3SP; C16H21N4O4SP; C16H18N3O4SP; C16H31OS2P3		1	Secologanate {Type: Calc. Adduct: +Na, Num: 170324_newMets_55, Sumformula: C16H22O10, AdditionalInfo: {'AdditionalColumn2': '', 'AdditionalColumn1': 'Terpenoids'}}	5	Secologanate{CHEBI:9075}; Gardoside{CHEBI:80827}; Swertiamarin{CHEBI:9370}; Geniposidic acid{CHEBI:5301}; methylene green{CHEBI:87675}	X	Level 3
157_1	190.086	7.57	+	1						TRP	10	3	C11H8O2; C11H11NO2; C10H7NO		1	1-Naphthoic acid {Type: Calc. Adduct: +NH4, Num: TriticumAestivum_inhouseDB_1108, Sumformula: C11H8O2, AdditionalInfo: {'AdditionalColumn2': '', 'AdditionalColumn1': ''}}	18	more than 15 hits		Level 3
158_1	313.093	7.645	-	1	[M-H]-	GML	14					1	C14H18O8		2	Vanilloloside {Type: Calc. Adduct: -2H+, Num: 170324_newMets_214, Sumformula: , AdditionalInfo: {'AdditionalColumn2': '', 'AdditionalColumn1': 'Phenylpropanoid '}}; 3,4-Dihydroxybenzaldehyde;Derivative: 3-Me ether, 4- O - ? - D -glucopyranoside {Type: M match, Num: TriticumAestivum_inhouseDB_965, Sumformula: C14H18O8, AdditionalInfo: {'AdditionalColumn2': 'CCD', 'AdditionalColumn1': ''}}	0			Level 3
158_2	332.134	7.645	+	1	[M+NH4]+	GML	14					1	C14H18O8		1	3,4-Dihydroxybenzaldehyde;Derivative: 3-Me ether, 4- O - ? - D -glucopyranoside {Type: M match, Num: TriticumAestivum_inhouseDB_965, Sumformula: C14H18O8, AdditionalInfo: {'AdditionalColumn2': 'CCD', 'AdditionalColumn1': ''}}	0		X	Level 2
158_3	369.027	7.645	+	1		GML	14					7	C14H8O8S; C14H18O4S3; C14H10N4O5S; C14H10O6P2; C14H12N4O3P2; C14H20O2S2P2; C14H22SP4		0		0			Level 4
158_4	373.15	7.645	+	1		GML	17					6	C17H24O9; C17H16N4O4; C17H18N8O; C17H24O3S2; C17H26N4S2; C17H26OSP2		4	Syringin {Type: Calc. Adduct: +H, Num: 170324_newMets_54, Sumformula: H24O9C17, AdditionalInfo: {'AdditionalColumn2': '', 'AdditionalColumn1': 'Phenylpropanoids'}}; Syringin {Type: Calc. Adduct: +H, Num: KushalappaMets_178, Sumformula: C17H24O9, AdditionalInfo: {'AdditionalColumn2': 'R. Gunnaiah, A. C. Kushalappa (2014). \Metabolomics deciphers the host resistance mechanisms in wheat cultivar Sum…	5	1-[(pentanoyl)-phloroglucinyl]-beta-D-glucopyranoside{CHEBI:66074}; 1-[(3-methylbutanoyl)phloroglucinyl]-beta-D-glucopyranoside{CHEBI:66073}; syringin{CHEBI:9380}; multifidol glucoside{CHEBI:68339}; 7-amino-5-(4-ethoxy-3-methoxyphenyl)-4-oxo-3,5-dihydropyrano[2,3-d]pyrimidine-6-carbonitrile{CHEBI:122025}		Level 3
158_5	311.135	7.645	-	1		GML	11					6	C11H22N4O5; C11H19N7O4; C11H27N3O3S2; C11H34P4; C11H29N3OSP2; C11H32O2SP2		0		0			Level 4
158_6	389.146	7.645	-	1		GML	17					7	C17H17N11O; C17H20N8O2; C17H26O10; C17H28N4OS2; C17H25N7S2; C17H36S4; C17H32NO3P3		2	Loganin {Type: Calc. Adduct: -H, Num: 170324_newMets_60, Sumformula: H26O10C17, AdditionalInfo: {'AdditionalColumn2': '', 'AdditionalColumn1': 'Terpenoids'}}; Loganin {Type: Calc. Adduct: -H, Num: KushalappaMets_138, Sumformula: C17H26O10, AdditionalInfo: {'AdditionalColumn2': 'V. Bollina, A. C. Kushalappa, T. M. Choo, Y. Dion, S. Rioux (2011). \Identification of metabolites related to mechanisms…	1	{CHEBI:6513}		Level 3
159_1	151.039	7.65	-	1		GML	8					0			0		0			Level 4
160_1	359.099	7.66	-	1		GML	14					6	C14H15N7O5; C14H18N4O6; C14H23N3O4S2; C14H30OP4; C14H28O3SP2; C14H25N3O2SP2		1	Can-Caf {Type: Calc. Adduct: +Na-2H, Num: genPPAs_342, Sumformula: C14H18N4O6, AdditionalInfo: {'AdditionalColumn2': '', 'AdditionalColumn1': ''}}	0			Level 2
161_1	229.155	7.68	+	1		GML	11					2	C11H17NO3; C11H20N2O3		0		15	more than 15 hits		Level 3
162_1	313.057	7.73	-	1		GML	13					5	C13H8N8O; C13H14O9; C13H5N11; C13H16N4S2; C13H20NO2P3		0		1	1-salicylate glucuronide{CHEBI:73961}		Level 2
163_1	311.081	7.76	-	1		GML	11					6	C11H14N8S; C11H24N2OS; C11H20O8S; C11H16N5O4P; C11H22O6P2; C11H26NOSP3		0		0			Level 4
163_2	239.095	7.76	+	1		GML	9					3	C9H10N4S; C9H18O5S; C9H20O3P2		0		2	isopropyl beta-D-thiogalactopyranoside{CHEBI:61448}; {CHEBI:43601}		Level 3
164_1	279.109	7.81	-	1		GML	6					1	C6H17N8O3P		0		0			Level 4
164_2	285.129	7.81	-	1		GML	5					0			0		0			Level 4
165_1	353.088	7.82	-	1				PHE	9			62	C13H10N10O3; C16H18O9; C15H16N4O5; C16H9N11; C11H18N4O7; C14H17N3O8; C16H22N2O2; C15H13N7O4; C17H14N4O5; C12H14N8O3; C16H12N8O; C17H22O4S2; C9H18N6O7S; C12H28O4S3; C20H18N2S; C23H17NOS; C21H14N4S; C12H30OS4; C16H20N4S2; C12H22N4O2S2; C11H24O9S; C10H14N10O3S; C11H26O6S2; C15H21N3O3S2; C9H22N8S; C9H26N2O6S3; C10H22N6O2S3; C14H27O3P; C21H19OP; C13H25N2OP3; C9H23N2O8P; C10H19N4O8P; C16H24NO2P3; C9H14…		8	Chlorogenic acid {Type: Calc. Adduct: -H, Num: RefStds_8, Sumformula: C16H18O9, AdditionalInfo: {'AdditionalColumn2': '', 'AdditionalColumn1': ''}}; chlorogenic acid {Type: Calc. Adduct: -H, Num: 170324_newMets_248, Sumformula: C16H18O9, AdditionalInfo: {'AdditionalColumn2': '', 'AdditionalColumn1': '9C from Phe_has a negative effect on fungal growth and mycotoxin production. Fg is able to degrad…	13	4-O-trans-caffeoylquinic acid{CHEBI:75491}; (1S,3R,4R,5R)-3-[3-(3,4-dihydroxyphenyl)-1-oxoprop-2-enoxy]-1,4,5-trihydroxy-1-cyclohexanecarboxylic acid{CHEBI:95271}; 5-O-cis-caffeoylquinic acid{CHEBI:75489}; 1-O-caffeoylquinic acid{CHEBI:136555}; trans-5-O-caffeoyl-D-quinic acid{CHEBI:16384}; {CHEBI:9058}; Biflorin{CHEBI:3094}; chlorogenic acid{CHEBI:16112}; 4-[[1-(2-furanylmethyl)-2,4,6-trioxo-1,3…		Level 3
166_1	368.098	7.845	+	1		GML	16			TRP	10	1	C16H17NO9		0		0			Level 4
166_2	246.145	7.845	+	1		GML	10			TRP	(a)	2	C10H16N2O4; C10H19N3O4		0		12	Leu-Gly-Gly{CHEBI:74538}; Leu-Asn{CHEBI:73529}; Gly-Gly-Leu{CHEBI:73904}; Gly-Gly-Ile{CHEBI:73902}; Gly-Gly-D-Leu{CHEBI:73901}; Ile-Asn{CHEBI:74063}; Val-Gln{CHEBI:75010}; Pro-Hyp{CHEBI:74767}; Pro-Hyp zwitterion{CHEBI:133733}; pyroglutamylvaline{CHEBI:132991}; (S)-ATPA{CHEBI:34019}; 2-amino-3-(5-tert-butyl-3-oxo-4-isoxazolyl)propanoic acid{CHEBI:91806}		Level 3
166_3	246.992	7.845	-	1		GML	8			TRP	(a)	5	C8H8O7S; C8H12N2S; C8H10O5P2; C8H4N5O3P; C8H14NSP3		0		2	Vanillic acid 4-sulfate{CHEBI:88847}; aminocyclopyrachlor(1-){CHEBI:62954}		Level 3
166_4	366.083	7.845	-	1		GML	(a)			TRP	10	21	C13H9N11O3; C17H13N5O5; C16H17NO9; C10H21N7O2S3; C13H17N7O2S2; C17H21NO4S2; C10H29N3OS5; C21H13N5S; C12H10N13P; C20H19NO2P2; C10H18N5O8P; C11H14N9O4P; C12H25N3O2P4; C13H19N7SP2; C11H22N5O3S2P; C11H32NS3P3; C10H28NO5SP3; C10H26NO7S2P; C11H30NO2S4P; C11H24N5OSP3; C19H18N3OSP		0		0			Level 4
167_1	164.034	7.99909	+	1		GML	8					2	C8H2O3; C8H5NO3		0		1	carsalam{CHEBI:134794}		Level 2
167_2	146.118	7.99909	+	1		GML	6					1	C6H11NO		0		13	D-isoleucine residue{CHEBI:30010}; Nylon 6{CHEBI:82519}; {CHEBI:10555}; leucine residue{CHEBI:32630}; L-leucine residue{CHEBI:30006}; L-alloisoleucine residue{CHEBI:30008}; L-isoleucine residue{CHEBI:30009}; 1-isopropylaziridine-2-carbaldehyde{CHEBI:51360}; isoleucine residue{CHEBI:32615}; N,N-dimethylcyclopropanecarboxamide{CHEBI:51459}; D-alloisoleucine residue{CHEBI:30007}; alloisoleucine resi…		Level 3
167_3	136.039	7.99909	+	1		GML	7					2	C7H5NO2; C7H2O2		1	BOA {Type: Calc. Adduct: +H, Num: TriticumAestivum_inhouseDB_609, Sumformula: C7H5NO2, AdditionalInfo: {'AdditionalColumn2': '', 'AdditionalColumn1': 'benzoxazinones'}}	0			Level 2
167_4	182.045	7.99909	+	1		GML	8					2	C8H7NO4; C8H4O4		1	DIBOA {Type: Calc. Adduct: +H, Num: TriticumAestivum_inhouseDB_654, Sumformula: C8H7NO4, AdditionalInfo: {'AdditionalColumn2': '', 'AdditionalColumn1': 'benzoxazinones'}}	7	4-hydroxy-3-nitrophenylacetaldehyde{CHEBI:71235}; 4-nitrophenyl acetate{CHEBI:82635}; (4-nitrophenyl)acetic acid{CHEBI:40443}; DIBOA{CHEBI:63558}; terephthalate(2-){CHEBI:30043}; phthalate(2-){CHEBI:17563}; isophthalate(2-){CHEBI:30803}	X	Level 3
167_5	366.08	7.99909	+	1	[M+Na]+	GML	14					1	C14H17NO9		1	DIBOA-Glc {Type: M match, Num: TriticumAestivum_inhouseDB_655, Sumformula: C14H17NO9, AdditionalInfo: {'AdditionalColumn2': '', 'AdditionalColumn1': 'benzoxazinones'}}	3	4-amino-5-bromo-N-[2-(diethylamino)ethyl]-2-methoxybenzamide{CHEBI:95304}; DIBOA-glucoside{CHEBI:80091}; DIBOA beta-D-glucoside{CHEBI:63670}	X	Level 3
167_6	444.023	7.99909	+	1		GML	14					19	C14H14N6S5; C14H17N7S5; C14H15N9S3; C14H6N10OS3; C14H9N11OS3; C14H24N3OP5; C14H18N5O2P5; C14H12N7O6P; C14H3N15P2; C14H17NO10P2; C14H15N4O2P5; C14H23OS2P5; C14H20N3O4S3P; C14H16N5O4SP3; C14H22N3O3SP3; C14H13N4O4SP3; C14H26NOS2P5; C14H20N3O5S2P; C14H6N9OS2P		0		0			Level 4
167_7	189.076	7.99909	-	1		GML	8					1	C8H14O5		0		8	3-hydroxy-2-isopropyl-4-methoxy-4-oxobutanoic acid{CHEBI:52978}; 6-(carboxymethoxy)hexanoic acid{CHEBI:84088}; 6-(2-hydroxyethoxy)-6-oxohexanoic acid{CHEBI:84086}; diethylene glycol diacetate{CHEBI:87344}; (R)-3-[(R)-3-hydroxybutanoyloxy]butanoic acid{CHEBI:17663}; 2-hydroxyoctanedioic acid{CHEBI:70767}; 3-hydroxysuberic acid{CHEBI:70766}; diethyl malate{CHEBI:87368}		Level 3
167_8	299.081	7.99909	-	1		GML	10					6	C10H14N8S; C10H24N2OS; C10H20O8S; C10H16N5O4P; C10H22O6P2; C10H26NOSP3		0		0			Level 4
167_9	342.083	7.99909	-	1	[M-H]-	GML	14					1	C14H17NO9		1	DIBOA-Glc {Type: M match, Num: TriticumAestivum_inhouseDB_655, Sumformula: C14H17NO9, AdditionalInfo: {'AdditionalColumn2': '', 'AdditionalColumn1': 'benzoxazinones'}}	3	4-amino-5-bromo-N-[2-(diethylamino)ethyl]-2-methoxybenzamide{CHEBI:95304}; DIBOA-glucoside{CHEBI:80091}; DIBOA beta-D-glucoside{CHEBI:63670}	X	Level 3
167_10	388.089	7.99909	-	1		GML	14					11	C14H17N5O7; C14H14N8O6; C14H22N4O5S2; C14H30O4S4; C14H25NO6S2; C14H29NO2P4; C14H32O2S3P2; C14H34S2P4; C14H27NO4SP2; C14H32NS2P; C14H24N4O3SP2		0		0			Level 4
167_11	439.055	7.99909	-	1		GML	15					21	C15H8N12O3; C15H19N7O3S3; C15H11N11O4S; C15H24N2O6S; C15H27N3O2S5; C15H20O13S; C15H14N8O5S; C15H30O3S5; C15H22N4O4S3; C15H16N5O9P; C15H26N2O4P2; C15H22O11P2; C15H28NO4P5; C15H16N8O3P2; C15H5N16P; C15H26NO6SP3; C15H24N4O2S2P2; C15H29N3S4P2; C15H18N8SP2; C15H24NO8S2P; C15H32OS4P2		0		0			Level 4
168_1	265.155	8.07	+	1		GML	14					2	C14H20N2O3; C14H17NO3		5	Feruloyl-Putrescine {Type: Calc. Adduct: +H, Num: RefStds_132, Sumformula: C14H20N2O3, AdditionalInfo: {'AdditionalColumn2': '', 'AdditionalColumn1': ''}}; Put-Fer {Type: Calc. Adduct: +H, Num: genPPAs_12, Sumformula: C14H20N2O3, AdditionalInfo: {'AdditionalColumn2': '', 'AdditionalColumn1': ''}}; Cad-Caf {Type: Calc. Adduct: +H, Num: genPPAs_52, Sumformula: C14H20N2O3, AdditionalInfo: {'Addition…	10	vorinostat{CHEBI:45716}; 4-[[diethylamino(oxo)methyl]amino]benzoic acid ethyl ester{CHEBI:116165}; propacetamol{CHEBI:135089}; Subaphyllin{CHEBI:9299}; Phe-Val{CHEBI:73638}; Val-Phe{CHEBI:75016}; Fagaramide{CHEBI:4966}; 2-[[cyclopentyl(oxo)methyl]amino]benzoic acid methyl ester{CHEBI:108374}; 1-(1-oxo-2-phenylethyl)-4-piperidinecarboxylic acid{CHEBI:107816}; 1-(4-methoxyphenyl)-3-(4-morpholinyl)-…		Level 3
169_1	169.05	8.09	+	1		GML	8					1	C8H8O4		3	homogentisate {Type: Calc. Adduct: +H, Num: TriticumAestivum_inhouseDB_264, Sumformula: C8H8O4, AdditionalInfo: {'AdditionalColumn2': 'PlantCyc', 'AdditionalColumn1': ''}}; vanillic acid {Type: Calc. Adduct: +H, Num: TriticumAestivum_inhouseDB_885, Sumformula: C8H8O4, AdditionalInfo: {'AdditionalColumn2': '', 'AdditionalColumn1': 'phenolic acids'}}; vanillic acid {Type: Calc. Adduct: +H, Num: Phe…	23	more than 15 hits	X	Level 3
169_2	382.173	8.09	+	1		GML	16					11	C16H29N3O5; C16H15N9O; C16H23N5O6; C16H20N4O6; C16H31NO5S2; C16H28O5S2; C16H23N5S2; C16H35NOP4; C16H32OP4; C16H33NO3SP2; C16H30O3SP2		0		10	{CHEBI:7707}; 9-(alpha-D-glucosyl)-trans-zeatin{CHEBI:72609}; 9-(alpha-D-glucosyl)-cis-zeatin{CHEBI:72607}; O-beta-D-glucosyl-cis-zeatin{CHEBI:29043}; 9-(beta-D-glucosyl)-cis-zeatin{CHEBI:133208}; 9-(beta-D-glucosyl)-trans-zeatin{CHEBI:133210}; 7-(beta-D-glucosyl)-cis-zeatin{CHEBI:133211}; trans-Zeatin-7-beta-D-glucoside{CHEBI:80494}; 3,5-dimethyl-4-isoxazolecarboxylic acid [2-(4-amino-1-methyl-2…		Level 3
170_1	343.135	8.13	-	1		GML	7					1	C7H20N10O4		0		0			Level 4
171_1	329.088	8.151	-	1	[M-H]-	GML	14	PHE	7			1	C14H18O9		0		2	4-(beta-D-glucopyranosyloxy)-3-methoxybenzoic acid{CHEBI:68950}; 1-O-vanilloyl-beta-D-glucose{CHEBI:71512}	X	Level 3
171_2	353.085	8.151	+	1	[M+Na]+	GML	14	PHE	(a)			1	C14H18O9		0		2	4-(beta-D-glucopyranosyloxy)-3-methoxybenzoic acid{CHEBI:68950}; 1-O-vanilloyl-beta-D-glucose{CHEBI:71512}	X	Level 3
171_3	431.028	8.151	+	1		GML	14	PHE	(a)			18	C14H2N14O2S; C14H15N5S5; C14H7N9OS3; C14H16N8S3; C14H18N6S5; C14H8N12OS; C14H10N10OS3; C14H4N14P2; C14H18O10P2; C14H16N3O2P5; C14H19N4O2P5; C14H13N6O6P; C14H25N2OP5; C14H23N2O3SP3; C14H21N2O4S3P; C14H17N4O4SP3; C14H27OS2P5; C14H21N2O5S2P		0		0			Level 4
171_4	474.174	8.151	+	1	[M+H]+	GML	20	PHE	(a)			4	C20H23N7O7; C20H31N3O6S2; C20H35N3O2P4; C20H33N3O4SP2		0		5	{CHEBI:2057}; {CHEBI:698}; 5-hydroxymethyl-5,6-dihydrofolic acid{CHEBI:45981}; formyltetrahydrofolic acid{CHEBI:24099}; (6S)-5-formyltetrahydrofolic acid{CHEBI:63606}	X	Level 3
171_5	472.159	8.151	-	1	[M-H]-	GML	20	PHE	(a)			4	C20H23N7O7; C20H31N3O6S2; C20H35N3O2P4; C20H33N3O4SP2		0		5	{CHEBI:2057}; {CHEBI:698}; 5-hydroxymethyl-5,6-dihydrofolic acid{CHEBI:45981}; formyltetrahydrofolic acid{CHEBI:24099}; (6S)-5-formyltetrahydrofolic acid{CHEBI:63606}	X	Level 3
172_1	238.108	8.18	+	1				PHE	9			6	C11H11NO3; C13H11N5; C12H12O4; C12H15NO4; C13H8N4; C9H18N3OP		7	Fumariflorine {Type: Calc. Adduct: +H, Num: KushalappaMets_127, Sumformula: C12H15NO4, AdditionalInfo: {'AdditionalColumn2': 'V. Bollina, A. C. Kushalappa, T. M. Choo, Y. Dion, S. Rioux (2011). \Identification of metabolites related to mechanisms of resistance in barley against Fusarium graminearum, based on mass spectrometry.\ Plant Molecular Biology 77: 355-370.', 'AdditionalColumn1': 'Alkaloid…	21	more than 15 hits		Level 3
173_1	231.17	8.19	+	1		GML	11					2	C11H19NO3; C11H22N2O3		0		5	Leu-Val{CHEBI:73579}; Ile-Val{CHEBI:74327}; Val-Ile{CHEBI:75012}; Val-Leu{CHEBI:75013}; N-Heptanoylhomoserine lactone{CHEBI:29644}		Level 3
174_1	315.073	8.22	-	1		GML	13	PHE	7			5	C13H7N11; C13H10N8O; C13H16O9; C13H18N4S2; C13H22NO2P3		0		2	1-(3,4-dihydroxybenzoyl)-beta-D-glucopyranose{CHEBI:136876}; 2,5-dihydroxybenzoic acid 5-O-beta-D-glucoside{CHEBI:136772}		Level 3
175_1	488.141	8.23	-	1	[M-H]-	GML	20					1	C20H27NO13		1	HBOA-glc-hex {Type: M match, Num: TriticumAestivum_inhouseDB_1082, Sumformula: C20H27O13N, AdditionalInfo: {'AdditionalColumn2': '', 'AdditionalColumn1': ''}}	0			Level 2
175_2	490.156	8.23	+	1	[M+H]+	GML	20					1	C20H27NO13		1	HBOA-glc-hex {Type: M match, Num: TriticumAestivum_inhouseDB_1082, Sumformula: C20H27O13N, AdditionalInfo: {'AdditionalColumn2': '', 'AdditionalColumn1': ''}}	0		X	Level 2
176_1	251.139	8.268	+	1		GML	13	PHE	9			1	C13H18N2O3		6	Put-Caf {Type: M match, Num: genPPAs_7, Sumformula: C13H18N2O3, AdditionalInfo: {'AdditionalColumn2': '', 'AdditionalColumn1': ''}}; HPut-Cou {Type: M match, Num: genPPAs_21, Sumformula: C13H18N2O3, AdditionalInfo: {'AdditionalColumn2': '', 'AdditionalColumn1': ''}}; N-Caffeoylputrescine {Type: M match, Num: 170324_newMets_20, Sumformula: C13H18N2O3, AdditionalInfo: {'AdditionalColumn2': '', 'Add…	4	Heptabarbital{CHEBI:81297}; lacosamide{CHEBI:135939}; N'-hexanoyl-2-hydroxybenzohydrazide{CHEBI:52670}; {CHEBI:7254}		Level 3
176_2	302.28	8.268	+	1		GML	16	PHE	(a)			2	C16H35N3O2; C16H32N2O2		0		0			Level 4
176_3	343.104	8.268	-	1		GML	14	PHE	8			6	C14H15N7O4; C14H18N4O5; C14H23N3O3S2; C14H30P4; C14H28O2SP2; C14H25N3OSP2		1	Can-Cou {Type: Calc. Adduct: +Na-2H, Num: genPPAs_336, Sumformula: C14H18N4O5, AdditionalInfo: {'AdditionalColumn2': '', 'AdditionalColumn1': ''}}	0			Level 2
176_4	253.119	8.268	+	1		GML	(a)	PHE	9			8	C13H12N6; C12H13NO4; C13H9N5; C12H16N2O4; C11H12N2O3; C9H19N4OP; C9H27S2P; C14H21SP		1	5-Hydroxy-L-tryptophan {Type: Calc. Adduct: +CH3OH+H, Num: TrpMets_8, Sumformula: C11H12N2O3, AdditionalInfo: {'AdditionalColumn2': '', 'AdditionalColumn1': ''}}	21	more than 15 hits		Level 3
176_5	249.124	8.268	-	1		GML	(a)	PHE	9			1	C13H18N2O3		6	Put-Caf {Type: M match, Num: genPPAs_7, Sumformula: C13H18N2O3, AdditionalInfo: {'AdditionalColumn2': '', 'AdditionalColumn1': ''}}; HPut-Cou {Type: M match, Num: genPPAs_21, Sumformula: C13H18N2O3, AdditionalInfo: {'AdditionalColumn2': '', 'AdditionalColumn1': ''}}; N-Caffeoylputrescine {Type: M match, Num: 170324_newMets_20, Sumformula: C13H18N2O3, AdditionalInfo: {'AdditionalColumn2': '', 'Add…	4	Heptabarbital{CHEBI:81297}; lacosamide{CHEBI:135939}; N'-hexanoyl-2-hydroxybenzohydrazide{CHEBI:52670}; {CHEBI:7254}		Level 3
177_1	359.099	8.27	-	1		GML	15					8	C15H11N11O; C15H24N2O3; C15H20O10; C15H14N8O2; C15H22N4OS2; C15H30S4; C15H19N7S2; C15H26NO3P3		0		4	3-Methoxy-4-hydroxyphenylglycol glucuronide{CHEBI:89405}; 2-[2-(dimethylamino)ethylthio]-6,6-dimethyl-5,8-dihydropyrano[4,5]thieno[1,2-c]pyrimidin-4-amine{CHEBI:116490}; hydroxytetracaine{CHEBI:135162}; N-[2-(diethylamino)ethyl]-2-(4-methoxyphenoxy)acetamide{CHEBI:92373}	X	Level 3
178_1	208.134	8.29	+	1				PHE	7			3	C12H17NO2; C12H14O2; C11H13NO		0		23	more than 15 hits		Level 3
179_1	334.14	8.34	+	1		GML	16					3	C16H11N7; C16H16N2O5; C16H19N3O5		0		7	Glu-Trp{CHEBI:73512}; 3-O-ethylentacapone{CHEBI:48380}; Trp-Glu{CHEBI:74869}; gamma-Glu-Trp{CHEBI:133028}; 3-oxo-2-[(6-oxo-1-phenyl-3-pyridazinyl)oxy]butanoic acid ethyl ester{CHEBI:113048}; 2-[[anilino(oxo)methyl]amino]-4,5-dimethoxybenzoic acid{CHEBI:107970}; N'-(2-hydroxybenzoyl)-2,6-dimethoxybenzohydrazide{CHEBI:52611}		Level 3
180_1	367.15	8.38	+	1						TRP	11	57	C17H19NO7; C16H18N2O6; C14H20N10; C17H14N6O2; C18H15N5O3; C14H11N11O; C17H28O6; C14H14N12O; C16H20N6O3; C13H24N6O4; C17H22N2O7; C18H18N6O3; C13H10N12; C20H24O5; C11H26N8S3; C18H23NO2S2; C26H22S; C24H24S; C21H28OS; C11H23N7S3; C18H26N2O2S2; C12H28N2O7S; C13H32N2O2S3; C11H18N12OS; C17H22N2OS2; C13H29O8P; C21H21NP2; C11H15N10OP; C12H16N9O2P; C14H25N4O4P; C15H27O8P; C13H27N3P4; C11H20N5O6P; C11H29N4O…		0		18	more than 15 hits		Level 3
181_1	384.116	8.39333	+	1	[M+H]+	GML	14					4	C14H17N5O8; C14H25NO7S2; C14H29NO3P4; C14H27NO5SP2		0		2	Dnp-Sar-Gln{CHEBI:72489}; succinyladenosine{CHEBI:71169}		Level 3
181_2	298.129	8.39333	+	1		GML	10					2	C10H21N5O3; C10H31NSP2		0		0			Level 4
181_3	280.13	8.39333	+	1		GML	13					2	C13H14N2O4; C13H17N3O4		0		3	Gly-Gly-Phe{CHEBI:73905}; Phe-Gly-Gly{CHEBI:74714}; Phe-Asn{CHEBI:73633}		Level 3
181_4	341.091	8.39333	-	1		GML	12					9	C12H13N11S; C12H22O9S; C12H16N8OS; C12H24N4S3; C12H26N2O2S; C12H28N2P2; C12H18N5O5P; C12H24O7P2; C12H28NO2SP3		0		0			Level 4
181_5	382.101	8.39333	-	1	[M-H]-	GML	14					4	C14H17N5O8; C14H25NO7S2; C14H29NO3P4; C14H27NO5SP2		0		2	Dnp-Sar-Gln{CHEBI:72489}; succinyladenosine{CHEBI:71169}		Level 3
181_6	379.125	8.39333	-	1		GML	15					10	C15H28N2O4; C15H15N11O2; C15H18N8O3; C15H24O11; C15H34OS4; C15H23N7OS2; C15H26N4O2S2; C15H31N3S4; C15H30NO4P3; C15H28N4SP2		0		0			Level 4
182_1	213.076	8.45	+	1		GML	9					1	C9H8O4		7	Caffeic acid {Type: Calc. Adduct: +CH3OH+H, Num: RefStds_5, Sumformula: C9H8O4, AdditionalInfo: {'AdditionalColumn2': '', 'AdditionalColumn1': ''}}; trans caffeic acid {Type: Calc. Adduct: +CH3OH+H, Num: RefStds_92, Sumformula: C9H8O4, AdditionalInfo: {'AdditionalColumn2': '', 'AdditionalColumn1': ''}}; caffeic acid {Type: Calc. Adduct: +CH3OH+H, Num: 170324_newMets_249, Sumformula: C9H8O4, Addit…	13	{CHEBI:1431}; (S)-3,7-dihydroxychroman-4-one{CHEBI:69195}; {CHEBI:2890}; trans-caffeic acid{CHEBI:16433}; 2,3-dihydroxy-trans-cinnamic acid{CHEBI:32356}; {CHEBI:1118}; 5,7-dihydroxy-4-methylphthalide{CHEBI:68194}; Monomethyl phthalate{CHEBI:89749}; 2,3-dihydroxycinnamic acid{CHEBI:48681}; cis-caffeic acid{CHEBI:17395}; caffeic acid{CHEBI:36281}; 4-acetoxy benzoic acid{CHEBI:86560}; (S)-3-hydroxy-…		Level 3
182_2	279.109	8.45	-	1		GML	11					3	C11H20O8; C11H14N8; C11H26NOP3		0		0			Level 4
183_1	179.07	8.45	+	1						TRP	10	1	C10H10O3		8	Coniferyl aldehyde {Type: Calc. Adduct: +H, Num: RefStds_87, Sumformula: C10H10O3, AdditionalInfo: {'AdditionalColumn2': '', 'AdditionalColumn1': ''}}; Coniferaldehyde {Type: Calc. Adduct: +H, Num: 170324_newMets_11, Sumformula: H10O3C10, AdditionalInfo: {'AdditionalColumn2': '', 'AdditionalColumn1': 'Phenylpropanoids'}}; 4-Methoxycinnamic acid {Type: Calc. Adduct: +H, Num: KushalappaMets_57, Sum…	17	more than 15 hits		Level 3
184_1	251.103	8.45	+	1						TRP	11	5	C12H14N2O4; C11H10N2O3; C13H10N6; C12H11NO4; C14H19SP		0		13	2-(3,4-dimethyl-6-oxo-2H-pyrano[2,3-c]pyrazol-5-yl)acetic acid ethyl ester{CHEBI:122096}; 3-([1,2,4]triazolo[4,3-a]pyridin-3-ylmethyl)-[1,2,4]triazolo[4,3-a]pyridine{CHEBI:117122}; LSM-19719{CHEBI:108343}; Casimiroin{CHEBI:3452}; 8-methoxy-4-oxo-1H-quinoline-2-carboxylic acid methyl ester{CHEBI:111289}; (2E,4E)-6-(2-aminophenyl)-2-hydroxy-6-oxohexa-2,4-dienoic acid{CHEBI:61027}; 8-methoxy-N-methy…		Level 3
185_1	359.099	8.451	-	1	[M-H]-	GML	15	PHE	7			1	C15H20O10		0		1	3-Methoxy-4-hydroxyphenylglycol glucuronide{CHEBI:89405}	X	Level 2
185_2	199.06	8.451	+	1		GML	9	PHE	(a)			1	C9H10O5		4	Syringic acid {Type: Calc. Adduct: +H, Num: RefStds_6, Sumformula: C9H10O5, AdditionalInfo: {'AdditionalColumn2': '', 'AdditionalColumn1': ''}}; (2R)-3-(3,4-dihydroxyphenyl)lactic acid {Type: Calc. Adduct: +H, Num: TriticumAestivum_inhouseDB_13, Sumformula: C9H10O5, AdditionalInfo: {'AdditionalColumn2': 'PlantCyc', 'AdditionalColumn1': ''}}; syringic acid {Type: Calc. Adduct: +H, Num: TriticumAes…	7	(2R)-3-(3,4-dihydroxyphenyl)lactic acid{CHEBI:71572}; ethyl gallate{CHEBI:87247}; (3E)-3-[(1R,5R,6S)-5-hydroxy-7-oxabicyclo[4.1.0]heptan-2-ylidene]pyruvic acid{CHEBI:85358}; 3,4-O-Dimethylgallic acid{CHEBI:88603}; vanillylmandelic acid{CHEBI:20106}; syringic acid{CHEBI:68329}; {CHEBI:1423}		Level 3
185_3	378.14	8.451	+	1	[M+NH4]+	GML	15	PHE	(a)			1	C15H20O10		0		1	3-Methoxy-4-hydroxyphenylglycol glucuronide{CHEBI:89405}		Level 2
185_4	383.095	8.451	+	1	[M+Na]+	GML	15	PHE	(a)			1	C15H20O10		0		1	3-Methoxy-4-hydroxyphenylglycol glucuronide{CHEBI:89405}	X	Level 2
185_5	461.038	8.451	+	1		GML	15	PHE	(a)			29	C15H18O13S; C15H18N8OS3; C15H9N9O2S3; C15H26N4S5; C15H10N12O2S; C15H28N2S7; C15H20N6OS5; C15H12N10O2S3; C15H17N5OS5; C15H4N14O3S; C15H25NS7; C15H15N6O7P; C15H20O11P2; C15H27N2O2P5; C15H6N14OP2; C15H3N13OP2; C15H21N4O3P5; C15H18N3O3P5; C15H16N3O5SP3; C15H19N4O5SP3; C15H9N8O2S2P; C15H11N8SP3; C15H14N10S2P2; C15H15N6O6SP; C15H29O2S2P5; C15H23N2O5S3P; C15H11N9S2P2; C15H25N2O4SP3; C15H23N2O6S2P		0		0			Level 4
186_1	153.055	8.5425	+	1		GML	8			TRP	8	1	C8H8O3		9	Methyl salicylate {Type: Calc. Adduct: +H, Num: RefStds_19, Sumformula: C8H8O3, AdditionalInfo: {'AdditionalColumn2': '', 'AdditionalColumn1': ''}}; 3-Hydroxyphenylacetic acid {Type: Calc. Adduct: +H, Num: RefStds_57, Sumformula: C8H8O3, AdditionalInfo: {'AdditionalColumn2': '', 'AdditionalColumn1': ''}}; 2-Hydroxyphenylacetic acid {Type: Calc. Adduct: +H, Num: RefStds_63, Sumformula: C8H8O3, Add…	30	more than 15 hits	X	Level 3
186_2	413.142	8.5425	+	1		GML	17			TRP	(a)	10	C17H9N13; C17H12N14; C17H26O10; C17H27N4O2P3; C17H24N3O2P3; C17H33N2OP3; C17H25N4O4SP; C17H22N3O4SP; C17H31N2O3SP; C17H35OS2P3		2	Loganin {Type: Calc. Adduct: +Na, Num: 170324_newMets_60, Sumformula: H26O10C17, AdditionalInfo: {'AdditionalColumn2': '', 'AdditionalColumn1': 'Terpenoids'}}; Loganin {Type: Calc. Adduct: +Na, Num: KushalappaMets_138, Sumformula: C17H26O10, AdditionalInfo: {'AdditionalColumn2': 'V. Bollina, A. C. Kushalappa, T. M. Choo, Y. Dion, S. Rioux (2011). \Identification of metabolites related to mechanis…	1	{CHEBI:6513}	X	Level 3
187_1	158.082	8.566	-	1		GML	7					1	C7H13NO3		0		17	more than 15 hits	X	Level 3
187_2	158.081	8.566	+	1		GML	7					2	C7H11NO3; C7H8O3		1	methoxyresorcinol {Type: Calc. Adduct: +NH4, Num: TriticumAestivum_inhouseDB_779, Sumformula: C7H8O3, AdditionalInfo: {'AdditionalColumn2': '', 'AdditionalColumn1': 'volatile methoxybenzenes'}}	16	more than 15 hits	X	Level 3
187_3	204.087	8.566	+	1		GML	8					2	C8H13NO5; C8H10O5		0		6	[6)-beta-D-GlcpNAc-(1->] residue{CHEBI:140449}; N-(ethoxycarbonyl)-4-hydroxyproline{CHEBI:67257}; N-(methoxyacetyl)-4-hydroxyproline{CHEBI:67259}; 2-acetamidoglucal{CHEBI:73979}; N-acetyl-L-2-aminoadipic acid{CHEBI:31885}; 2-hydroxy-3-(2-methylidenecyclopropyl)butanedioic acid{CHEBI:133310}	X	Level 3
187_4	304.012	8.566	+	1		GML	8					3	C8H13NO6P2; C8H8N7O2P; C8H16N3OS2P		0		0			Level 4
187_5	367.15	8.566	+	1		GML	17					5	C17H19NO7; C17H22N2O7; C17H28O6; C17H14N6O2; C17H22N2OS2		0		9	2'-alpha-mannosyl-L-tryptophan{CHEBI:19232}; 6-{[5-(p-nitrophenoxy)-5-oxopentanoyl]amino}hexanoic acid{CHEBI:63747}; 2'-alpha-mannosyl-L-tryptophan zwitterion{CHEBI:133572}; tryptophan N-glucoside{CHEBI:76121}; N-acetyl-alpha-D-glucosaminyl-L-tyrosyl residue{CHEBI:134208}; 3-(2-ethylhexyl)-5-(pyridin-4-ylmethylidene)-2-sulfanylidene-4-thiazolidinone{CHEBI:122133}; 4-[[(6-methyl-2,5-dihydro-1H-[1,…		Level 3
188_1	183.065	8.61	+	1		GML	9					0			0		0			Level 4
189_1	243.087	8.695	+	1		GML	11					2	C11H14O6; C11H14S2		0		1	carlosic acid methyl ester{CHEBI:133954}		Level 2
189_2	346.113	8.695	+	1		GML	14					6	C14H19NO9; C14H11N5O4; C14H13N9O; C14H16O9; C14H21N5S2; C14H19NO3S2		1	2-succinyl-5-enolpyruvyl-6-hydroxy-3-cyclohexene-1-carboxylate {Type: Calc. Adduct: +NH4, Num: TriticumAestivum_inhouseDB_65, Sumformula: C14H16O9, AdditionalInfo: {'AdditionalColumn2': 'PlantCyc', 'AdditionalColumn1': ''}}	6	(1R,2S,5S,6S)-2-(3-carboxypropanoyl)-5-[(1-carboxyvinyl)oxy]-6-hydroxycyclohex-3-ene-1-carboxylic acid{CHEBI:50271}; Bergenin{CHEBI:69499}; (2R,3S,4S,4aS,10bR)-3,4,8,10-tetrahydroxy-2-(hydroxymethyl)-9-methoxy-3,4,4a,10b-tetrahydro-2H-pyrano[3,2-c][2]benzopyran-6-one{CHEBI:95241}; 3,4,8,10-tetrahydroxy-2-(hydroxymethyl)-9-methoxy-3,4,4a,10b-tetrahydro-2H-pyrano[3,2-c][2]benzopyran-6-one{CHEBI:915…		Level 3
190_1	421.045	8.71	-	1		GML	15					18	C15H6N12O2; C15H28O2S5; C15H22N2O5S; C15H9N11O3S; C15H20N4O3S3; C15H18O12S; C15H17N7O2S3; C15H12N8O4S; C15H25N3OS5; C15H14N5O8P; C15H20O10P2; C15H26NO3P5; C15H24N2O3P2; C15H14N8O2P2; C15H30S4P2; C15H22N4OS2P2; C15H24NO5SP3; C15H22NO7S2P		0		0			Level 4
191_1	403.125	8.73	-	1	[M-H]-	GML	17					1	C17H24O11		1	10-Hydroxyloganin {Type: Calc. Adduct: -2H+, Num: 170324_newMets_176, Sumformula: , AdditionalInfo: {'AdditionalColumn2': '', 'AdditionalColumn1': 'Terpenoid'}}	3	gardenoside{CHEBI:5277}; secoxyloganin{CHEBI:132712}; Scandoside methyl ester{CHEBI:9046}	X	Level 3
191_2	427.122	8.73	+	1	[M+Na]+	GML	17					1	C17H24O11		0		3	gardenoside{CHEBI:5277}; secoxyloganin{CHEBI:132712}; Scandoside methyl ester{CHEBI:9046}	X	Level 3
192_1	310.093	8.73	-	1						TRP	8	30	C15H13N5O3; C12H16N4O6; C9H17N5O5; C14H17NO7; C14H21N3; C11H9N11O; C13H12N8O2; C13H15N5O3; C10H13N9O; C13H28S4; C9H23NO7S; C10H21N5S2; C8H24O10S; C8H21N7S3; C13H20N4OS2; C15H21NO2S2; C12H24O5S2; C9H14N9O2P; C12H28OP4; C8H18N5O6P; C18H19NP2; C10H21N2O7P; C12H26NOP; C14H23N2P3; C22H17P; C11H20N3O4P; C9H22N5OS2P; C11H25N2O2S2P; C12H26O3SP2; C13H25NSP2		1	dhurrin {Type: Calc. Adduct: -H, Num: TriticumAestivum_inhouseDB_653, Sumformula: C14H17NO7, AdditionalInfo: {'AdditionalColumn2': '', 'AdditionalColumn1': 'cyanogenic glycosides'}}	10	{CHEBI:9418}; p-Glucosyloxymandelonitrile{CHEBI:10626}; {CHEBI:4475}; Zierin{CHEBI:10111}; 5-[2-[(3,4-dimethoxyphenyl)methylidene]hydrazinyl]-6-methyl-2H-1,2,4-triazin-3-one{CHEBI:115591}; Tazanolast{CHEBI:32183}; L-saccharopinate(1-){CHEBI:57951}; N(6)-(2,4-dinitrophenyl)lysine{CHEBI:53078}; N(6)-(2,4-dinitrophenyl)-L-lysine{CHEBI:53080}; Flurprimidol{CHEBI:81765}		Level 3
193_1	191.019	8.73	-	1						TRP	6	4	C6H12N2; C6H8O7; C10H10P2; C6H12NO2SP		2	citrate {Type: Calc. Adduct: -H, Num: TriticumAestivum_inhouseDB_166, Sumformula: C6H8O7, AdditionalInfo: {'AdditionalColumn2': 'PlantCyc', 'AdditionalColumn1': ''}}; D-isocitrate {Type: Calc. Adduct: -H, Num: TriticumAestivum_inhouseDB_212, Sumformula: C6H8O7, AdditionalInfo: {'AdditionalColumn2': 'PlantCyc', 'AdditionalColumn1': ''}}	18	more than 15 hits		Level 3
194_1	223.108	8.74	+	1		GML	11	PHE	9			2	C11H14N2O3; C11H11NO3		6	5-Methoxy-3-indoleacetic acid {Type: Calc. Adduct: +NH4, Num: RefStds_96, Sumformula: C11H11NO3, AdditionalInfo: {'AdditionalColumn2': '', 'AdditionalColumn1': ''}}; DL-Indole-3-lactic acid {Type: Calc. Adduct: +NH4, Num: RefStds_98, Sumformula: C11H11NO3, AdditionalInfo: {'AdditionalColumn2': '', 'AdditionalColumn1': ''}}; Indolelactate {Type: Calc. Adduct: +NH4, Num: 170324_newMets_17, Sumformu…	13	N(5)-phenyl-L-glutamine{CHEBI:79289}; Gly-Phe zwitterion{CHEBI:133047}; N(5)-phenyl-L-glutamine zwitterion{CHEBI:78375}; Phe-Gly{CHEBI:73635}; Gly-Phe{CHEBI:73912}; 3-(indol-3-yl)lactic acid{CHEBI:24813}; (R)-indole-3-lactic acid{CHEBI:55528}; N-cinnamoylglycine{CHEBI:68616}; Gentianamine{CHEBI:5316}; Swietenidin B{CHEBI:9373}; 5-methoxyindole-3-acetic acid{CHEBI:28281}; 3-(5-hydroxy-1H-indol-3-y…		Level 3
195_1	311.076	8.7425	+	1		GML	14	PHE	(a)			4	C14H8N8; C14H14O8; C14H6N4O3; C14H14O2S2		0		1	3-methyl-1,5-dithiophen-2-ylpentane-1,5-dione{CHEBI:117259}	X	Level 2
195_2	294.145	8.7425	+	1		GML	14	PHE	9			2	C14H19N3O4; C14H16N2O4		0		7	Phe-Gln{CHEBI:90354}; Phe-Ala-Gly{CHEBI:73628}; oxagrelate{CHEBI:135142}; carboxylato-PTIO{CHEBI:90704}; 5-benzyl-1-(2-hydroxyethoxymethyl)uracil{CHEBI:41037}; N-[(3S,4R)-6-cyano-3-hydroxy-2,2-dimethyl-3,4-dihydro-2H-1-benzopyran-4-yl]-N-hydroxyacetamide{CHEBI:92788}; N-(2-methoxyethyl)-5-(3-methoxyphenyl)-3-isoxazolecarboxamide{CHEBI:121101}		Level 3
195_3	383.006	8.7425	+	1		GML	14	PHE	(a)			10	C14H16O5S3; C14H6O9S; C14H8N4O6S; C14H10N4O4P2; C14H8O7P2; C14H5N10P; C14H7N8S2P; C14H4N7S2P; C14H18O3S2P2; C14H20OSP4		0		0			Level 4
195_4	321.7	8.7425	+	2		GML	28	PHE	(a)			0			0		0			Level 4
196_1	221.093	8.835	-	1				PHE	9			3	C11H14N2O3; C9H13N5O2; C9H21NOS2		0		7	N(5)-phenyl-L-glutamine{CHEBI:79289}; Gly-Phe zwitterion{CHEBI:133047}; N(5)-phenyl-L-glutamine zwitterion{CHEBI:78375}; Phe-Gly{CHEBI:73635}; Gly-Phe{CHEBI:73912}; 2-amino-6-(1-hydroxyethyl)-7-methyl-7,8-dihydropteridin-4-one{CHEBI:132441}; 2-amino-6-hydroxymethyl-7,7-dimethyl-7,8-dihydropteridin-4-one{CHEBI:73981}		Level 3
196_2	341.088	8.835	-	1				PHE	9			48	C15H18O9; C13H17N3O8; C14H16N4O5; C12H10N10O3; C15H22N2O2; C10H18N4O7; C15H12N8O; C14H13N7O4; C15H9N11; C16H14N4O5; C11H14N8O3; C22H17NOS; C14H21N3O3S2; C9H22N6O2S3; C20H14N4S; C11H22N4O2S2; C16H22O4S2; C15H20N4S2; C11H28O4S3; C11H30OS4; C9H14N10O3S; C10H24O9S; C19H18N2S; C9H19N4O8P; C11H11N12P; C10H15N8O4P; C20H19OP; C19H20O2P2; C11H26N2O2P4; C15H24NO2P3; C9H13N12P; C12H25N2OP3; C14H28P4; C12H21…		1	Caffeic acid glycoside {Type: Calc. Adduct: -H, Num: PheMets_26, Sumformula: C15H18O9, AdditionalInfo: {'AdditionalColumn2': '', 'AdditionalColumn1': '1_Phe_Units; Phenolic acid and derivatives'}}	9	4-(1-benzimidazolyl)-5-(4-methylphenyl)thieno[2,3-d]pyrimidine{CHEBI:104880}; 1-caffeoyl-beta-D-glucose{CHEBI:614}; Vanillic acid-4-O-glucuronide{CHEBI:89555}; caffeic acid 3-glucoside{CHEBI:3293}; 1-(3-ethylphenyl)-3-(1-naphthalenyl)thiourea{CHEBI:109770}; Argyrolobine{CHEBI:2820}; dicyclohexylmethane-4,4'-diisocyanate{CHEBI:53216}; mepindolol{CHEBI:135082}; N-cyclohexyl-5,6,7,8-tetrahydro-4H-cy…		Level 3
197_1	327.072	8.85	-	1		GML	14					6	C14H20N2O2; C14H16O9; C14H7N11; C14H10N8O; C14H18N4S2; C14H22NO2P3		2	2-succinyl-5-enolpyruvyl-6-hydroxy-3-cyclohexene-1-carboxylate {Type: Calc. Adduct: -H, Num: TriticumAestivum_inhouseDB_65, Sumformula: C14H16O9, AdditionalInfo: {'AdditionalColumn2': 'PlantCyc', 'AdditionalColumn1': ''}}; Cad-Cou {Type: Calc. Adduct: +Br, Num: genPPAs_46, Sumformula: C14H20N2O2, AdditionalInfo: {'AdditionalColumn2': '', 'AdditionalColumn1': ''}}	10	(1R,2S,5S,6S)-2-(3-carboxypropanoyl)-5-[(1-carboxyvinyl)oxy]-6-hydroxycyclohex-3-ene-1-carboxylic acid{CHEBI:50271}; Bergenin{CHEBI:69499}; (2R,3S,4S,4aS,10bR)-3,4,8,10-tetrahydroxy-2-(hydroxymethyl)-9-methoxy-3,4,4a,10b-tetrahydro-2H-pyrano[3,2-c][2]benzopyran-6-one{CHEBI:95241}; 3,4,8,10-tetrahydroxy-2-(hydroxymethyl)-9-methoxy-3,4,4a,10b-tetrahydro-2H-pyrano[3,2-c][2]benzopyran-6-one{CHEBI:915…	X	Level 3
197_2	209.03	8.85	-	1		GML	6					3	C6H4N8; C6H10O8; C6H14N2O		0		17	more than 15 hits		Level 3
197_3	381.141	8.85	-	1		GML	15					11	C15H26O11; C15H20N8O3; C15H30N2O4; C15H17N11O2; C15H25N7OS2; C15H33N3S4; C15H28N4O2S2; C15H36OS4; C15H32NO4P3; C15H30NO6SP; C15H30N4SP2		0		0			Level 4
198_1	203.082	8.87171	-	1	[M-H]-	GML	11			TRP	(a)	1	C11H12N2O2	Tryptophan	3	L-Tryptophan {Type: M match, Num: RefStds_11, Sumformula: C11H12N2O2, AdditionalInfo: {'AdditionalColumn2': '', 'AdditionalColumn1': ''}}; L-Tryptophan {Type: M match, Num: 170324_newMets_16, Sumformula: C11H12N2O2, AdditionalInfo: {'AdditionalColumn2': '', 'AdditionalColumn1': 'Amino Acids and Derivatives'}}; Tryptophan {Type: M match, Num: TrpMets_22, Sumformula: C11H12N2O2, AdditionalInfo: {'A…	19	more than 15 hits	X	Level 1	InChI=1S/C11H12N2O2/c12-9(11(14)15)5-7-6-13-10-4-2-1-3-8(7)10/h1-4,6,9,13H,5,12H2,(H,14,15)
198_2	118.065	8.87171	+	1		GML	8			TRP	8	2	C8H7N; C8H4	Tryptophan	4	Indole {Type: Calc. Adduct: +H, Num: RefStds_45, Sumformula: C8H7N, AdditionalInfo: {'AdditionalColumn2': '', 'AdditionalColumn1': ''}}; 2-phenyl acetonitrile {Type: Calc. Adduct: +H, Num: TriticumAestivum_inhouseDB_513, Sumformula: C8H7N, AdditionalInfo: {'AdditionalColumn2': '', 'AdditionalColumn1': 'volatiles'}}; indole {Type: Calc. Adduct: +H, Num: TriticumAestivum_inhouseDB_734, Sumformula: …	9	indole{CHEBI:35581}; isoindole{CHEBI:35582}; indolizine{CHEBI:35583}; 2H-isoindole{CHEBI:33179}; 1H-isoindole{CHEBI:33178}; {CHEBI:5900}; 3H-indole{CHEBI:35579}; 1H-indole{CHEBI:16881}; phenylacetonitrile{CHEBI:25979}		Level 1	InChI=1S/C11H12N2O2/c12-9(11(14)15)5-7-6-13-10-4-2-1-3-8(7)10/h1-4,6,9,13H,5,12H2,(H,14,15)
198_3	130.065	8.87171	+	1		GML	9			TRP	9	2	C9H4; C9H7N	Tryptophan	0		3	3-methyleneindolenine{CHEBI:63905}; isoquinoline{CHEBI:16092}; quinoline{CHEBI:17362}		Level 1	InChI=1S/C11H12N2O2/c12-9(11(14)15)5-7-6-13-10-4-2-1-3-8(7)10/h1-4,6,9,13H,5,12H2,(H,14,15)
198_4	132.081	8.87171	+	1		GML	9			TRP	9	2	C9H9N; C9H6	Tryptophan	0		9	9aH-quinolizine{CHEBI:36619}; skatole{CHEBI:9171}; quinolizine{CHEBI:36620}; 2H-quinolizine{CHEBI:36645}; 3-phenylpropionitrile{CHEBI:85426}; 4H-quinolizine{CHEBI:36618}; {CHEBI:9628}; 2-methyl-1H-indole{CHEBI:49402}; 1H-inden-1-ylidene{CHEBI:33052}		Level 1	InChI=1S/C11H12N2O2/c12-9(11(14)15)5-7-6-13-10-4-2-1-3-8(7)10/h1-4,6,9,13H,5,12H2,(H,14,15)
198_5	146.06	8.87171	+	1		GML	9			TRP	9	2	C9H7NO; C9H4O	Tryptophan	1	Indole-3-aldehyde {Type: Calc. Adduct: +H, Num: RefStds_48, Sumformula: C9H7NO , AdditionalInfo: {'AdditionalColumn2': '', 'AdditionalColumn1': ''}}	13	{CHEBI:1601}; benzoylacetonitrile{CHEBI:51855}; quinolin-7-ol{CHEBI:48980}; quinolin-8-ol{CHEBI:48981}; quinolin-4-ol{CHEBI:15815}; indole-3-carbaldehyde{CHEBI:28238}; {CHEBI:850}; quinolin-6-ol{CHEBI:48994}; quinolin-5-ol{CHEBI:48993}; agrocybin{CHEBI:59833}; {CHEBI:471}; quinolin-2-ol{CHEBI:16365}; 2-nonene-4,6,8-triynal{CHEBI:73737}		Level 1	InChI=1S/C11H12N2O2/c12-9(11(14)15)5-7-6-13-10-4-2-1-3-8(7)10/h1-4,6,9,13H,5,12H2,(H,14,15)
198_6	159.092	8.87171	+	1		GML	10			TRP	10	2	C10H7N; C10H10N2	Tryptophan	0		4	Nicotyrine{CHEBI:7564}; 2-methyl-8-quinolinamine{CHEBI:107285}; naphthalene-1,5-diamine{CHEBI:53003}; 2,3-dimethylquinoxaline{CHEBI:132810}		Level 1	InChI=1S/C11H12N2O2/c12-9(11(14)15)5-7-6-13-10-4-2-1-3-8(7)10/h1-4,6,9,13H,5,12H2,(H,14,15)
198_7	170.06	8.87171	+	1		GML	11			TRP	11	2	C11H7NO; C11H4O	Tryptophan	0		0			Level 1	InChI=1S/C11H12N2O2/c12-9(11(14)15)5-7-6-13-10-4-2-1-3-8(7)10/h1-4,6,9,13H,5,12H2,(H,14,15)
198_8	205.097	8.87171	+	1	[M+H]+,[M+NH4]+	GML	11			TRP	11	1	C11H9NO2	Tryptophan	0		3	(E)-3-(indol-3-yl)acrylic acid{CHEBI:132244}; 1-acetylindole-3-carboxaldehyde{CHEBI:133207}; (E)-3-(indol-2-yl)acrylic acid{CHEBI:90333}		Level 1	InChI=1S/C11H12N2O2/c12-9(11(14)15)5-7-6-13-10-4-2-1-3-8(7)10/h1-4,6,9,13H,5,12H2,(H,14,15)
198_9	305.022	8.87171	+	1		GML	11			TRP	11	1	C11H12N2O3P2	Tryptophan	0		0			Level 1	InChI=1S/C11H12N2O2/c12-9(11(14)15)5-7-6-13-10-4-2-1-3-8(7)10/h1-4,6,9,13H,5,12H2,(H,14,15)
198_10	409.187	8.87171	+	1		GML	11			TRP	11	0		Tryptophan	0		0			Level 1	InChI=1S/C11H12N2O2/c12-9(11(14)15)5-7-6-13-10-4-2-1-3-8(7)10/h1-4,6,9,13H,5,12H2,(H,14,15)
198_11	471.11	8.87171	+	1		GML	11			TRP	(a)	27	C11H10N12O8; C11H24N6O12; C11H24N6O11S; C11H32N2O11S2; C11H18N8O7S2; C11H32N2O10S3; C11H22N8O3P4; C11H24N12P4; C11H30N4O8P4; C11H27N3O8P4; C11H12N13O6P; C11H15N14O6P; C11H20N9O5S2P; C11H22N9O3SP3; C11H28N4O4S3P2; C11H25N3O10SP2; C11H25N10O3SP3; C11H33N6O2S3P3; C11H31N6O4S4P; C11H34N2O9SP2; C11H28N5O4S4P; C11H30N5O2S3P3; C11H23N10O5S2P; C11H22N12O2SP2; C11H30N4O2S2P4; C11H28N4O10SP2; C11H20N8O5SP2	Tryptophan	0		0			Level 1	InChI=1S/C11H12N2O2/c12-9(11(14)15)5-7-6-13-10-4-2-1-3-8(7)10/h1-4,6,9,13H,5,12H2,(H,14,15)
198_12	595.374	8.87171	+	1		GML	11			TRP	11	0		Tryptophan	0		0			Level 1	InChI=1S/C11H12N2O2/c12-9(11(14)15)5-7-6-13-10-4-2-1-3-8(7)10/h1-4,6,9,13H,5,12H2,(H,14,15)
198_13	125.023	8.87171	-	1		GML	6			TRP	(a)	0		Tryptophan	0		0			Level 1	InChI=1S/C11H12N2O2/c12-9(11(14)15)5-7-6-13-10-4-2-1-3-8(7)10/h1-4,6,9,13H,5,12H2,(H,14,15)
198_14	271.07	8.87171	-	1		GML	11			TRP	11	1	C11H15NO7	Tryptophan	0		0		X	Level 1	InChI=1S/C11H12N2O2/c12-9(11(14)15)5-7-6-13-10-4-2-1-3-8(7)10/h1-4,6,9,13H,5,12H2,(H,14,15)
198_15	293.088	8.87171	-	1		GML	11			TRP	(a)	4	C11H18O9; C11H12N8O; C11H20N4S2; C11H24NO2P3	Tryptophan	0		3	6-tuliposide B{CHEBI:87124}; Tuliposide B{CHEBI:9778}; beta-D-Gal-(1->4)-beta-D-Xyl-yl group{CHEBI:63502}		Level 1	InChI=1S/C11H12N2O2/c12-9(11(14)15)5-7-6-13-10-4-2-1-3-8(7)10/h1-4,6,9,13H,5,12H2,(H,14,15)
198_16	349.013	8.87171	-	1		GML	11			TRP	(a)	8	C11H10N8S3; C11H2N12OS; C11H13NO10S; C11H7N8O2P; C11H15NO8P2; C11H21O3S3P; C11H13N4O4SP; C11H15N4OS2P	Tryptophan	0		0			Level 1	InChI=1S/C11H12N2O2/c12-9(11(14)15)5-7-6-13-10-4-2-1-3-8(7)10/h1-4,6,9,13H,5,12H2,(H,14,15)
198_17	357.007	8.87171	-	1		GML	11			TRP	(a)	0		Tryptophan	0		0			Level 1	InChI=1S/C11H12N2O2/c12-9(11(14)15)5-7-6-13-10-4-2-1-3-8(7)10/h1-4,6,9,13H,5,12H2,(H,14,15)
198_18	507.097	8.87171	-	1		GML	11			TRP	11	24	C11H16N14O8; C11H35N5O7S5; C11H24N10O7S2; C11H32N4O11S; C11H23N15OS4; C11H22N10O10S; C11H32N6O6S4; C11H30N6O9S3; C11H28N8O7P4; C11H31N4O10P3; C11H34N4O9P2; C11H24N7O14P; C11H28N10O3P4; C11H32N10P4; C11H21N14O4S2P; C11H23N14O2SP3; C11H32N3O13S2P; C11H34N3O11SP3; C11H26N10O5SP2; C11H26N8O9SP2; C11H31N10OS3P3; C11H34N6O4S3P2; C11H29N10O3S4P; C11H35O14S2P	Tryptophan	0		0			Level 1	InChI=1S/C11H12N2O2/c12-9(11(14)15)5-7-6-13-10-4-2-1-3-8(7)10/h1-4,6,9,13H,5,12H2,(H,14,15)
198_19	665.182	8.87171	-	1		GML	11			TRP	11	0		Tryptophan	0		0			Level 1	InChI=1S/C11H12N2O2/c12-9(11(14)15)5-7-6-13-10-4-2-1-3-8(7)10/h1-4,6,9,13H,5,12H2,(H,14,15)
198_20	313.057	8.87171	-	1		GML	13			TRP	(a)	6	C13H8N8O; C13H14O9; C13H5N11; C13H18N2O2; C13H16N4S2; C13H20NO2P3	Tryptophan	4	Coumaroyl-Putrescine {Type: Calc. Adduct: +Br, Num: RefStds_134, Sumformula: C13H18N2O2, AdditionalInfo: {'AdditionalColumn2': '', 'AdditionalColumn1': ''}}; Put-Cou {Type: Calc. Adduct: +Br, Num: genPPAs_1, Sumformula: C13H18N2O2, AdditionalInfo: {'AdditionalColumn2': '', 'AdditionalColumn1': ''}}; p-coumaroyl putrescine {Type: Calc. Adduct: +Br, Num: TriticumAestivum_inhouseDB_803, Sumformula: …	5	1-salicylate glucuronide{CHEBI:73961}; N-[2-(1-cyclohexenyl)ethyl]-5-methyl-3-isoxazolecarboxamide{CHEBI:112326}; p-coumaroylputrescine{CHEBI:70431}; 3-(2-aminoethyl)-5-methoxy-1,3-dimethyl-2-indolone{CHEBI:91824}; lenacil{CHEBI:6407}		Level 1	InChI=1S/C11H12N2O2/c12-9(11(14)15)5-7-6-13-10-4-2-1-3-8(7)10/h1-4,6,9,13H,5,12H2,(H,14,15)
198_21	439.055	8.87171	-	1		GML	15			TRP	(a)	21	C15H8N12O3; C15H19N7O3S3; C15H11N11O4S; C15H24N2O6S; C15H16N8O2S2; C15H27N3O2S5; C15H20O13S; C15H14N8O5S; C15H30O3S5; C15H22N4O4S3; C15H16N5O9P; C15H26N2O4P2; C15H22O11P2; C15H28NO4P5; C15H16N8O3P2; C15H5N16P; C15H18N8SP2; C15H32OS4P2; C15H26NO6SP3; C15H24NO8S2P; C15H24N4O2S2P2	Tryptophan	0		0			Level 1	InChI=1S/C11H12N2O2/c12-9(11(14)15)5-7-6-13-10-4-2-1-3-8(7)10/h1-4,6,9,13H,5,12H2,(H,14,15)
198_22	117.057	8.87171	+	1		GML	(a)			TRP	8	0		Tryptophan	0		4	indol-3-yl group{CHEBI:51612}; indol-1-yl group{CHEBI:51610}; indol-2-yl group{CHEBI:51611}; indolyl group{CHEBI:51609}		Level 1	InChI=1S/C11H12N2O2/c12-9(11(14)15)5-7-6-13-10-4-2-1-3-8(7)10/h1-4,6,9,13H,5,12H2,(H,14,15)
198_23	143.073	8.87171	+	1		GML	(a)			TRP	10	0		Tryptophan	0		0			Level 1	InChI=1S/C11H12N2O2/c12-9(11(14)15)5-7-6-13-10-4-2-1-3-8(7)10/h1-4,6,9,13H,5,12H2,(H,14,15)
198_24	144.081	8.87171	+	1		GML	(a)			TRP	10	2	C10H9N; C10H6	Tryptophan	0		10	naphthylamine{CHEBI:50448}; {CHEBI:34098}; 1-benzazepine{CHEBI:38430}; 4-methylquinoline{CHEBI:48983}; 8-methylquinoline{CHEBI:48984}; {CHEBI:1223}; 1-methylisoquinoline{CHEBI:125469}; 3-methylquinoline{CHEBI:20140}; quinaldine{CHEBI:132813}; poly(naphthalene-1,4-diyl) macromolecule{CHEBI:53366}		Level 1	InChI=1S/C11H12N2O2/c12-9(11(14)15)5-7-6-13-10-4-2-1-3-8(7)10/h1-4,6,9,13H,5,12H2,(H,14,15)
198_25	160.076	8.87171	+	1		GML	(a)			TRP	10	2	C10H6O; C10H9NO	Tryptophan	1	Indole-3-acetaldehyde {Type: Calc. Adduct: +H, Num: TrpMets_31, Sumformula: C10H9NO, AdditionalInfo: {'AdditionalColumn2': '', 'AdditionalColumn1': ''}}	9	tiliquinol{CHEBI:134789}; 6-methoxyquinoline{CHEBI:72822}; indol-3-ylacetaldehyde{CHEBI:18086}; Echinopsine{CHEBI:4749}; 8-methylquinolin-2(1H)-one{CHEBI:48989}; 3-Methyl-quinolin-2-ol{CHEBI:1588}; 4-methylquinolin-2(1H)-one{CHEBI:48986}; N-hydroxynaphthalen-1-amine{CHEBI:34871}; 3-methylquinolin-2(1H)-one{CHEBI:20114}		Level 1	InChI=1S/C11H12N2O2/c12-9(11(14)15)5-7-6-13-10-4-2-1-3-8(7)10/h1-4,6,9,13H,5,12H2,(H,14,15)
198_26	420.224	8.87171	+	1		GML	(a)			TRP	11	18	C20H29N5O5; C21H25N9O; C19H33NO9; C21H33N5S2; C13H37N7O2S3; C20H37NO4S2; C12H33N7O7S; C13H29N11O3S; C15H41N3O2P4; C12H35N7O5P2; C18H34N3O6P; C14H30N9O4P; C15H26N13P; C14H38N5O3S2P; C14H40N5OSP3; C22H34N3OSP; C20H39NO2SP2; C16H35N7SP2	Tryptophan	0		0			Level 1	InChI=1S/C11H12N2O2/c12-9(11(14)15)5-7-6-13-10-4-2-1-3-8(7)10/h1-4,6,9,13H,5,12H2,(H,14,15)
198_27	474.143	8.87171	+	1		GML	(a)			TRP	11	245	C25H12N8O2; C15H25N5O11; C16H27NO15; C12H29N5O12; C29H16N2O4; C28H15N3O3; C12H20N6O13; C11H19N7O12; C12H15N11O8; C24H25N3O5; C13H16N10O9; C28H17N7; C14H15N15O5; C24H19N5O6; C24H11N9O; C12H17N15O5; C13H19N11O9; C14H29NO15; C29H19N3O4; C27H21N3O4; C16H24O15; C25H21N7O; C12H23N7O13; C25H15N9O2; C14H12N14O5; C11H21N11O9; C20H21N9O2S; C25H28S4; C14H20N10O4S2; C15H33NO10S2; C17H33N5O2S3; C20H19N5O5S; C…	Tryptophan	0		15	more than 15 hits		Level 1	InChI=1S/C11H12N2O2/c12-9(11(14)15)5-7-6-13-10-4-2-1-3-8(7)10/h1-4,6,9,13H,5,12H2,(H,14,15)
198_28	116.049	8.87171	-	1		GML	(a)			TRP	8	0		Tryptophan	0		0			Level 1	InChI=1S/C11H12N2O2/c12-9(11(14)15)5-7-6-13-10-4-2-1-3-8(7)10/h1-4,6,9,13H,5,12H2,(H,14,15)
198_29	203.082	8.87171	-	1		GML	(a)			TRP	11	1	C11H12N2O2	Tryptophan	3	L-Tryptophan {Type: Calc. Adduct: -H, Num: RefStds_11, Sumformula: C11H12N2O2, AdditionalInfo: {'AdditionalColumn2': '', 'AdditionalColumn1': ''}}; L-Tryptophan {Type: Calc. Adduct: -H, Num: 170324_newMets_16, Sumformula: C11H12N2O2, AdditionalInfo: {'AdditionalColumn2': '', 'AdditionalColumn1': 'Amino Acids and Derivatives'}}; Tryptophan {Type: Calc. Adduct: -H, Num: TrpMets_22, Sumformula: C11H…	19	more than 15 hits	X	Level 1	InChI=1S/C11H12N2O2/c12-9(11(14)15)5-7-6-13-10-4-2-1-3-8(7)10/h1-4,6,9,13H,5,12H2,(H,14,15)
198_30	390.016	8.87171	-	1		GML	(a)			TRP	11	83	C22H5N3O5; C21H9NO5; C24H8O6; C25H7NO3; C17H5N7O3; C20H4N6O4; C23H9N3S2; C11H17N7S2; C13H13N3O7S; C28H8OS; C15H5N9O3S; C25H9NS; C15H13N5O2S3; C14H17N3O2S3; C17H11N3O5S; C17H16N2O3S3; C13H12N8OS3; C13H20N4S5; C13H4N12O2S; C12H8N8O6S; C18H15N3S3; C16H12N2O8S; C20H12N2O3S2; C14H17NO6S3; C18H17NO2S; C15H21NOS5; C17H13N3O2S2; C14H9N5O7S; C11H21NO6S4; C11H14N7O2P3; C12H16N3O6P3; C19H5N8OP; C17H13O9P; C…	Tryptophan	0		5	2-[[5-(5-chloro-2-thiophenyl)-1,3,4-oxadiazol-2-yl]thio]-1-(3,4-dihydro-2H-quinolin-1-yl)ethanone{CHEBI:117110}; Citalopram propionic acid{CHEBI:80605}; 3-[3-(phenylthio)-1H-indol-2-yl]propanoic acid methyl ester{CHEBI:94061}; N-(2,6-dimethylphenyl)-5-(4-methyl-3-thiophenyl)-2-furancarboxamide{CHEBI:93321}; metaclazepam{CHEBI:135621}		Level 1	InChI=1S/C11H12N2O2/c12-9(11(14)15)5-7-6-13-10-4-2-1-3-8(7)10/h1-4,6,9,13H,5,12H2,(H,14,15)
198_31	407.172	8.87171	-	1		GML	(a)			TRP	11	25	C23H20N8; C22H24N4O4; C21H28O8; C13H32N2O10S; C15H40N2S5; C15H32N6OS3; C22H32O3S2; C14H36N2O5S3; C14H28N6O6S; C15H24N10O2S; C15H41O2P5; C17H36N2OP4; C14H30N6O4P2; C20H29N2O5P; C16H25N8O3P; C13H34N2O8P2; C22H34OSP2; C16H41OS4P; C14H38N2O3S2P2; C16H33N4O2S2P; C12H33N4O7SP; C14H40N2OSP4; C16H35N4SP3; C15H39O4SP3; C24H29N2SP	Tryptophan	0		4	lychnostatin 1{CHEBI:66601}; Chlorajaposide, (rel)-{CHEBI:70176}; Vernoflexuoside{CHEBI:9962}; 2-[[(1R)-1-[7-methyl-2-(4-morpholinyl)-4-oxo-9-pyrido[1,2-a]pyrimidinyl]ethyl]amino]benzoic acid{CHEBI:91359}		Level 1	InChI=1S/C11H12N2O2/c12-9(11(14)15)5-7-6-13-10-4-2-1-3-8(7)10/h1-4,6,9,13H,5,12H2,(H,14,15)
198_32	418.209	8.87171	-	1		GML	(a)			TRP	11	19	C20H29N5O5; C21H25N9O; C19H33NO9; C21H33N5S2; C13H37N7O2S3; C20H37NO4S2; C12H33N7O7S; C13H29N11O3S; C12H35N7O5P2; C15H41N3O2P4; C18H34N3O6P; C13H34N5O8P; C14H30N9O4P; C15H26N13P; C14H38N5O3S2P; C14H40N5OSP3; C22H34N3OSP; C20H39NO2SP2; C16H35N7SP2	Tryptophan	0		0			Level 1	InChI=1S/C11H12N2O2/c12-9(11(14)15)5-7-6-13-10-4-2-1-3-8(7)10/h1-4,6,9,13H,5,12H2,(H,14,15)
198_33	440.191	8.87171	-	1		GML	(a)			TRP	11	19	C20H29N5O5; C21H25N9O; C19H33NO9; C21H33N5S2; C13H37N7O2S3; C20H37NO4S2; C12H33N7O7S; C13H29N11O3S; C12H35N7O5P2; C15H41N3O2P4; C18H34N3O6P; C13H34N5O8P; C14H30N9O4P; C15H26N13P; C14H38N5O3S2P; C14H40N5OSP3; C22H34N3OSP; C20H39NO2SP2; C16H35N7SP2	Tryptophan	0		0			Level 1	InChI=1S/C11H12N2O2/c12-9(11(14)15)5-7-6-13-10-4-2-1-3-8(7)10/h1-4,6,9,13H,5,12H2,(H,14,15)
198_34	518.134	8.87171	-	1		GML	(a)			TRP	11	356	C25H15N13; C17H29NO17; C21H17N13O2; C25H21N5O8; C29H19N7O2; C28H20N6O5; C39H20O2; C25H21N7O4; C15H17N15O7; C16H27N5O13; C28H23N3O6; C30H21N3O6; C27H13N13; C26H17N9O4; C24H25N3O8; C15H28N4O16; C13H29N9O8; C15H31NO17; C13H25N7O15; C14H21N11O11; C14H25N13O4; C12H20N14O10; C15H21N17; C12H23N11O11; C27H24N2O9; C29H16N10O; C24H16N12O3; C11H24N10O14; C26H17N11; C17H33N3O10; C36H21NO; C29H29NO3; C13H19N1…	Tryptophan	0		32	more than 15 hits		Level 1	InChI=1S/C11H12N2O2/c12-9(11(14)15)5-7-6-13-10-4-2-1-3-8(7)10/h1-4,6,9,13H,5,12H2,(H,14,15)
198_35	528.125	8.87171	-	1		GML	(a)			TRP	11	402	C34H18N4O3; C24H17N11O3; C11H25N9O14; C22H22N6O10; C21H15N13O5; C12H31N7O11; C22H11N17O; C20H19N9O9; C23H21N7O7; C39H18N2O; C20H10N20; C21H26N2O14; C23H31NO8; C36H19NO4; C31H19N5O2; C22H25N3O11; C19H14N16O4; C25H23N9; C20H13N17O; C18H27N3O13; C23H18N10O6; C20H19N11O5; C24H27N5O4; C24H23N3O11; C36H19N3; C19H23N7O9; C16H15N17O3; C35H17N5; C25H19N7O7; C37H15N5; C18H18N12O8; C17H35N7OS3; C16H18N16O4S…	Tryptophan	0		3	1-cyclopropyl-7-[4-(2,3-dihydro-1,4-benzodioxin-6-ylsulfonyl)-1-piperazinyl]-6-fluoro-4-oxo-3-quinolinecarboxylic acid{CHEBI:105360}; 1-[(1S)-1-(hydroxymethyl)-7-methoxy-9-methyl-2-[oxo(2-pyrazinyl)methyl]-1'-spiro[1,3-dihydropyrido[3,4-b]indole-4,3'-azetidine]yl]-1-propanone{CHEBI:126663}; 1-[(1R)-1-(hydroxymethyl)-7-methoxy-9-methyl-2-[oxo(2-pyrazinyl)methyl]-1'-spiro[1,3-dihydropyrido[3,4-b]in…		Level 1	InChI=1S/C11H12N2O2/c12-9(11(14)15)5-7-6-13-10-4-2-1-3-8(7)10/h1-4,6,9,13H,5,12H2,(H,14,15)
198_36	548.101	8.87171	-	1		GML	(a)			TRP	11	535	C18H27NO16; C27H15N9O3; C18H7N21O2; C18H18N10O11; C16H19N15O3; C29H18N4O8; C18H31NO13; C31H19N3O5; C21H15N11O8; C21H19N13O; C20H23N9O5; C21H26O17; C20H19N7O12; C19H27N5O9; C16H15N15O6; C19H14N14O7; C17H11N17O6; C16H15N13O10; C18H21N7O12; C19H23N3O16; C35H17N3O3; C15H19N11O10; C17H22N6O15; C31H19NO9; C32H15N5O5; C34H18N2O6; C15H13N17O6; C31H10N12; C33H11N9O; C14H23N7O14; C31H13N9O; C36H23N; C30H14…	Tryptophan	0		3	1,3'-bis(2-deoxy-beta-D-erythro-pentofuranosyl)-5-amino-5-methyl-6-{2-oxo-1,3-diazabicyclo[2.2.0]hex-4-en-6-yl}-1,3-diazinane-2,4-dione{CHEBI:132159}; 2'-deoxycytidine-thymidine dimer{CHEBI:116810}; 6'-amino-1,3'-bis(2-deoxy-beta-D-erythro-pentofuranosyl)-5'-hydroxy-5-methyl-3,4-dihydro[4,4'-bipyrimidine]-2,2'(1H,3'H)-dione{CHEBI:132160}		Level 1	InChI=1S/C11H12N2O2/c12-9(11(14)15)5-7-6-13-10-4-2-1-3-8(7)10/h1-4,6,9,13H,5,12H2,(H,14,15)
198_37	559.137	8.87171	-	1		GML	(a)			TRP	11	554	C29H15N13O; C16H36N2O14; C15H30N4O17; C28H19N9O5; C16H32N2O17; C29H24N4O6; C18H24N8O13; C26H16N14; C14H20N16O7; C13H24N12O11; C29H28N4O3; C28H22N6O6; C29H18N10O2; C30H20N6O6; C18H18N16O5; C15H27N7O16; C15H16N18O7; C14H20N14O11; C32H26O8; C18H28N10O6; C31H16N10O2; C13H24N10O15; C24H24N6O8; C29H24N2O10; C28H28O10; C17H19N15O8; C16H23N11O12; C27H23N5O9; C26H16N12O4; C19H31NO18; C32H23N3O7; C34H28N2O…	Tryptophan	0		8	O-(S-3-oxohexanoylpantetheine-4'-phosphoryl)serine(1-) residue{CHEBI:78456}; O-(S-3-oxo-4-methylpentanoylpantetheine-4'-phosphoryl)serine(1-) residue{CHEBI:78820}; fluticasone furoate{CHEBI:74899}; prenyl-FMN{CHEBI:87749}; prenyl-FMNH2(2-){CHEBI:87467}; PD 123177{CHEBI:79978}; N-[2-(cyclopentylamino)-1-(3,4-dimethoxyphenyl)-2-oxoethyl]-N-[(4-fluorophenyl)methyl]-1H-pyrazole-5-carboxamide{CHEBI:12…		Level 1	InChI=1S/C11H12N2O2/c12-9(11(14)15)5-7-6-13-10-4-2-1-3-8(7)10/h1-4,6,9,13H,5,12H2,(H,14,15)
198_38	676.219	8.87171	-	1		GML	(a)			TRP	11	1097	C22H43N7O12; C27H33N11O9; C34H35N5O8; C35H31N7O8; C26H34N10O12; C37H34N4O9; C28H39N9O6; C23H35N9O15; C17H39N9O17; C22H39N5O19; C33H30N10O7; C39H35NO10; C36H27N13; C41H27N9O2; C24H35N15O4; C21H43N3O19; C36H27N11O4; C23H35N11O11; C21H34N12O14; C35H25N15; C39H39N3O3; C26H47NO14; C24H22N24O2; C27H39N3O17; C37H23N15; C38H33N5O6; C18H35N13O13; C23H39N11O8; C27H43N5O10; C34H26N14O3; C21H37N9O15; C35H31N…	Tryptophan	0		4	O(3)-{N-acetyl-beta-D-glucosaminyl-(1->2)-[N-acetyl-beta-D-glucosaminyl-(1->6)]-alpha-D-mannosyl}-L-serine residue{CHEBI:140085}; O(3)-{beta-D-galactosyl-(1->3)-[N-acetyl-beta-D-glucosaminyl-(1->6)]-N-acetyl-alpha-D-galactosaminyl}-L-serine residue{CHEBI:139605}; N-acetyl-beta-D-galactosaminyl-(1->3)-N-acetyl-beta-D-glucosaminyl-(1->4)-alpha-D-mannosyl-L-serine residue{CHEBI:136707}; 1-[(2S,3R)-5…		Level 1	InChI=1S/C11H12N2O2/c12-9(11(14)15)5-7-6-13-10-4-2-1-3-8(7)10/h1-4,6,9,13H,5,12H2,(H,14,15)
198_39	687.255	8.87171	-	1		GML	(a)			TRP	11	1091	C29H32N16O3; C21H31N21O7; C18H36N22O3; C22H27N25O3; C25H44N4O18; C19H39N13O15; C24H39N11O13; C33H30N16O; C33H40N10O2; C32H31N15O4; C21H40N12O12; C18H32N20O10; C18H32N22O6; C23H46N4O18; C23H43N7O17; C36H48O8; C35H28N16O; C22H36N14O12; C22H50O22; C20H44N6O20; C33H36N10O5; C19H28N24O6; C36H38N6O7; C21H34N18O8; C19H42N10O16; C21H44N12O9; C37H40N2O11; C23H26N26; C38H36N6O7; C24H42N8O14; C31H35N11O8; C…	Tryptophan	0		7	Halistanol sulfate{CHEBI:80949}; {CHEBI:92245}; Syrosingopine{CHEBI:32175}; 17-[(4-ethoxycarbonyloxy-3,5-dimethoxyphenyl)-oxomethoxy]-6,18-dimethoxy-1,3,11,12,14,15,16,17,18,19,20,21-dodecahydroyohimban-19-carboxylic acid methyl ester{CHEBI:95130}; ajugaciliatin E{CHEBI:69864}; 14-deoxo-3-O-propionyl-5,15-di-O-acetyl-7-O-benzoylmyrsinol-14beta-acetate{CHEBI:69722}; Euphorbiaproliferin F{CHEBI:697…		Level 1	InChI=1S/C11H12N2O2/c12-9(11(14)15)5-7-6-13-10-4-2-1-3-8(7)10/h1-4,6,9,13H,5,12H2,(H,14,15)
198_40	717.222	8.87171	-	1		GML	(a)			TRP	11	1529	C31H46N2O12; C41H26N12O2; C28H25N21O4; C31H42O19; C29H34N16O2; C26H22N24O3; C29H24N22O; C39H28N12O2; C19H30N20O9; C39H34N4O10; C35H30N12O4; C21H42N6O19; C22H38N10O15; C25H46O21; C16H42N14O13; C24H34N18O4; C29H41N3O18; C39H38N6O3; C25H26N20O7; C26H42N2O21; C39H25N15O; C24H41N5O20; C27H38N6O17; C38H38N2O10; C15H36N16O16; C30H37N7O14; C23H34N14O11; C24H30N18O7; C26H33N13O12; C23H25N23O6; C24H24N24O3…	Tryptophan	0		1	texas red-X{CHEBI:52292}		Level 1	InChI=1S/C11H12N2O2/c12-9(11(14)15)5-7-6-13-10-4-2-1-3-8(7)10/h1-4,6,9,13H,5,12H2,(H,14,15)
198_41	728.259	8.87171	-	1		GML	(a)			TRP	11	1417	C22H35N17O12; C16H39N17O14; C21H33N21O8; C41H37N7O5; C21H50N2O25; C22H46N6O21; C36H43N3O11; C36H37N9O7; C24H41N11O14; C20H43N9O20; C23H55NO19; C27H49NO20; C22H35N19O8; C36H43NO15; C25H23N29; C25H34N18O9; C40H38N6O8; C22H29N25O4; C26H50O23; C39H31N13O3; C32H30N18O4; C19H38N16O15; C39H42N2O12; C34H31N17O; C38H35N9O7; C19H47N7O20; C41H34N10O4; C28H42N8O15; C24H51N5O15; C32H39N9O9; C24H27N25O4; C17H3…	Tryptophan	0		1	beta-D-Manp-(1->3)-beta-D-Manp-(1->3)-alpha-L-Rhap-(1->3)-beta-D-GlcpO[CH2]3NH2{CHEBI:76854}		Level 1	InChI=1S/C11H12N2O2/c12-9(11(14)15)5-7-6-13-10-4-2-1-3-8(7)10/h1-4,6,9,13H,5,12H2,(H,14,15)
198_42	732.253	8.87171	-	1		GML	(a)			TRP	11	1488	C25H39N11O15; C26H46N4O20; C25H43N13O8; C34H38N8O11; C25H50O24; C32H35N13O6; C23H47N5O19; C20H33N21O9; C23H41N11O15; C26H39N17O4; C21H49N3O23; C22H42N10O18; C20H43N15O10; C31H30N18O5; C39H41N3O10; C29H27N23; C20H39N13O17; C33H31N17O2; C24H47N9O12; C35H34N12O7; C33H42N4O15; C41H33N11O2; C39H38N6O9; C20H30N24O8; C37H39N11O; C41H43N5O3; C39H27N17; C22H45N7O19; C35H43N3O12; C41H39N3O10; C40H37N7O6; C…	Tryptophan	0		0			Level 1	InChI=1S/C11H12N2O2/c12-9(11(14)15)5-7-6-13-10-4-2-1-3-8(7)10/h1-4,6,9,13H,5,12H2,(H,14,15)
198_43	890.338	8.87171	-	1		GML	(a)			TRP	11	3088	C26H45N23O11; C32H41N23O9; C28H37N31O3; C32H32N34; C32H45N25O2; C24H63N5O28; C38H61N5O14; C41H40N20O5; C23H57N17O15; C31H59N5O23; C25H40N28O10; C24H53N15O19; C28H57N9O21; C35H43N21O7; C27H41N27O7; C38H57N3O21; C25H49N19O15; C32H35N31O; C27H35N33O3; C34H57N11O12; C35H60N2O24; C30H49N17O13; C29H53N13O17; C23H53N15O22; C34H53N9O19; C29H33N33O3; C33H37N27O5; C29H47N19O13; C20H45N25O16; C32H61N3O23; C…	Tryptophan	0		0			Level 1	InChI=1S/C11H12N2O2/c12-9(11(14)15)5-7-6-13-10-4-2-1-3-8(7)10/h1-4,6,9,13H,5,12H2,(H,14,15)
199_1	229.155	8.9	+	1		GML	11					2	C11H17NO3; C11H20N2O3		0		15	more than 15 hits		Level 3
200_1	118.087	8.97	+	1		GML	5					2	C5H11NO2; C5H8O2		2	2,3-pentandione {Type: Calc. Adduct: +NH4, Num: TriticumAestivum_inhouseDB_490, Sumformula: C5H8O2, AdditionalInfo: {'AdditionalColumn2': '', 'AdditionalColumn1': 'volatiles'}}; 2-methyltetrahydro-3-furanone {Type: Calc. Adduct: +NH4, Num: TriticumAestivum_inhouseDB_508, Sumformula: C5H8O2, AdditionalInfo: {'AdditionalColumn2': '', 'AdditionalColumn1': 'volatiles'}}	50	more than 15 hits		Level 3
201_1	298.097	8.98	+	1		GML	11					8	C11H23NO2S3; C11H15N5O3S; C11H20O2S3; C11H12N4O3S; C11H14N4OP2; C11H17N5OP2; C11H22S2P2; C11H25NS2P2	5'-Deoxy-5'-(methylthio)adenosine	2	5'-Deoxy-5'-(methylthio)adenosine {Type: Calc. Adduct: +H, Num: RefStds_101, Sumformula: C11H15N5O3S, AdditionalInfo: {'AdditionalColumn2': '', 'AdditionalColumn1': ''}}; S-methyl-5'-thioadenosine {Type: Calc. Adduct: +H, Num: TriticumAestivum_inhouseDB_381, Sumformula: C11H15N5O3S, AdditionalInfo: {'AdditionalColumn2': 'PlantCyc', 'AdditionalColumn1': ''}}	6	{CHEBI:1966}; sulfamethoxypyridazine{CHEBI:102516}; Sulfamonomethoxine{CHEBI:32164}; sulfamethopyrazine{CHEBI:32162}; sulfamethoxydiazine{CHEBI:53727}; N-acetyl-L-methionyl-L-threonyl residue{CHEBI:133404}	X	Level 1	InChI=1S/C11H15N5O3S/c1-20-2-5-7(17)8(18)11(19-5)16-4-15-6-9(12)13-3-14-10(6)16/h3-5,7-8,11,17-18H,2H2,1H3,(H2,12,13,14)/t5-,7-,8-,11-/m1/s1
202_1	299.081	9.015	-	1		GML	10					6	C10H14N8S; C10H24N2OS; C10H20O8S; C10H16N5O4P; C10H22O6P2; C10H26NOSP3		0		0			Level 4
202_2	181.05	9.015	-	1		GML	9					1	C9H10O4		4	3,4-Dihydroxyphenylpropanoic acid {Type: Calc. Adduct: -H, Num: RefStds_83, Sumformula: C9H10O4, AdditionalInfo: {'AdditionalColumn2': '', 'AdditionalColumn1': ''}}; DL-p-Hydroxyphenyllactic acid {Type: Calc. Adduct: -H, Num: RefStds_100, Sumformula: C9H10O4, AdditionalInfo: {'AdditionalColumn2': '', 'AdditionalColumn1': ''}}; syringaldehyde {Type: Calc. Adduct: -H, Num: TriticumAestivum_inhouseD…	31	more than 15 hits		Level 3
202_3	282.062	9.015	-	1		GML	12					2	C12H13NO7; C12H19N2P3		0		0			Level 4
202_4	395.075	9.015	-	1		GML	15					10	C15H20O10; C15H11N9O5; C15H19N5O4S2; C15H21N6P; C15H17N4O7P; C15H26N2OP4; C15H23N5P4; C15H21N5O2SP2; C15H29NOS3P2; C15H25O6S2P		0		1	3-Methoxy-4-hydroxyphenylglycol glucuronide{CHEBI:89405}		Level 2
203_1	580.254	9.04	+	1		GML	11					0			0		0			Level 4
204_1	565.204	9.04667	+	1		GML	15;26			TRP	11	522	C15H29N7O15; C39H30N2; C25H30N6O8; C26H24N6O7; C38H28O5; C24H26N14O; C23H21N11O6; C28H24N10O4; C27H25N5O8; C39H21N3O; C13H34N8O15; C22H20N12O5; C26H32N2O12; C30H30N4O6; C28H21N9O4; C39H24N4O; C24H20N16O2; C27H28N6O8; C27H34N4O7; C23H24N12O6; C26H38O11; C38H20N4; C26H26N10O4; C22H34N6O9; C27H22N14; C14H28N8O14; C11H28N14O13; C25H28N2O11; C11H34N12O12; C23H30N10O5; C26H29NO12; C23H16N16O; C24H17N15…		1	Magm-Fer-Sin {Type: Calc. Adduct: +K, Num: genPPAs_140, Sumformula: C27H34N4O7, AdditionalInfo: {'AdditionalColumn2': '', 'AdditionalColumn1': ''}}	13	N-[[(4S,5R)-2-[(2S)-1-hydroxypropan-2-yl]-4-methyl-1,1-dioxo-8-pent-1-ynyl-4,5-dihydro-3H-6,1$l^{6},2-benzoxathiazocin-5-yl]methyl]-3-methoxy-N-methylbenzenesulfonamide{CHEBI:106383}; N-[[(4R,5R)-8-(1-cyclopentenyl)-2-[(2S)-1-hydroxypropan-2-yl]-4-methyl-1,1-dioxo-4,5-dihydro-3H-6,1$l^{6},2-benzoxathiazocin-5-yl]methyl]-3-methoxy-N-methylbenzenesulfonamide{CHEBI:130368}; N-[[(4S,5S)-8-(1-cyclopen…		Level 3
205_1	368.12	9.06	+	1		GML	14					11	C14H9N9O2; C14H14N4O7; C14H17N5O7; C14H23N3O6; C14H25NS4; C14H25NO6S2; C14H17N5OS2; C14H22O6S2; C14H29NO2P4; C14H24O4SP2; C14H27NO4SP2		0		2	Valclavam{CHEBI:9920}; Leu-FMDP{CHEBI:74323}		Level 3
206_1	405.05	9.07	-	1		GML	15					17	C15H6N12O; C15H22N2O4S; C15H18O11S; C15H20N4O2S3; C15H25N3S5; C15H17N7OS3; C15H28OS5; C15H9N11O2S; C15H12N8O3S; C15H14N8OP2; C15H20O9P2; C15H26NO2P5; C15H14N5O7P; C15H24N2O2P2; C15H22N4S2P2; C15H22NO6S2P; C15H24NO4SP3		0		8	(2S)-2-[(4R,5R)-8-bromo-4-methyl-5-(methylaminomethyl)-1,1-dioxo-4,5-dihydro-3H-6,1$l^{6},2-benzoxathiazocin-2-yl]-1-propanol{CHEBI:106113}; (2R)-2-[(4R,5S)-8-bromo-4-methyl-5-(methylaminomethyl)-1,1-dioxo-4,5-dihydro-3H-6,1$l^{6},2-benzoxathiazocin-2-yl]-1-propanol{CHEBI:106260}; (2R)-2-[(4R,5R)-8-bromo-4-methyl-5-(methylaminomethyl)-1,1-dioxo-4,5-dihydro-3H-6,1$l^{6},2-benzoxathiazocin-2-yl]-1-…		Level 3
207_1	593.198	9.08	+	1		GML	16					49	C16H32N8O16; C16H29N7O16; C16H50N4O5S6; C16H30N18S3; C16H34N12O8S; C16H42N8O6S4; C16H48O14S4; C16H28N14O9S; C16H28N14O3S3; C16H42N8O7S3; C16H25N13O9S; C16H36N10O2S5; C16H20N18O4S; C16H44N6OS7; C16H48O8S6; C16H34N12O7S2; C16H37N3O15S2; C16H50N4O6S5; C16H40N4O15S2; C16H22N18O2P2; C16H36N12O6P2; C16H30N14O7P2; C16H41N6O10P3; C16H37N8O4P5; C16H39N2O13P3; C16H27N13O7P2; C16H45N4O3S2P5; C16H37N2O15SP; …		0		0			Level 4
207_2	343.104	9.08	-	1		GML	15					6	C15H14N8O; C15H20O9; C15H11N11; C15H24N2O2; C15H22N4S2; C15H26NO2P3		0		8	Sophoranol{CHEBI:80905}; tetracaine{CHEBI:9468}; Lamprolobine{CHEBI:6369}; 17-hydroxylupanine{CHEBI:64287}; Ammothamnine{CHEBI:2672}; Nuttalline{CHEBI:7659}; {CHEBI:751}; N-[(2-ethoxyphenyl)methyl]-2-(4-morpholinyl)ethanamine{CHEBI:94149}		Level 3
208_1	235.144	9.105	+	1		GML	13	PHE	9			2	C13H15NO2; C13H18N2O2		4	Coumaroyl-Putrescine {Type: Calc. Adduct: +H, Num: RefStds_134, Sumformula: C13H18N2O2, AdditionalInfo: {'AdditionalColumn2': '', 'AdditionalColumn1': ''}}; Put-Cou {Type: Calc. Adduct: +H, Num: genPPAs_1, Sumformula: C13H18N2O2, AdditionalInfo: {'AdditionalColumn2': '', 'AdditionalColumn1': ''}}; p-coumaroyl putrescine {Type: Calc. Adduct: +H, Num: TriticumAestivum_inhouseDB_803, Sumformula: C13…	11	N-[2-(1-cyclohexenyl)ethyl]-5-methyl-3-isoxazolecarboxamide{CHEBI:112326}; p-coumaroylputrescine{CHEBI:70431}; 3-(2-aminoethyl)-5-methoxy-1,3-dimethyl-2-indolone{CHEBI:91824}; lenacil{CHEBI:6407}; bruceolline L{CHEBI:68923}; LSM-1411{CHEBI:91602}; Securinine{CHEBI:9079}; LSM-27175{CHEBI:115718}; Glutethimide{CHEBI:5439}; 7-(diethylamino)-1-benzopyran-2-one{CHEBI:120776}; Pyracarbolid{CHEBI:82057}		Level 3
208_2	422.094	9.105	-	1		GML	15	PHE	(a)			15	C15H15N9O5; C15H25N3O6; C15H12N12O4; C15H21NO13; C15H36OS6; C15H31NO3S4; C15H28N4O2S4; C15H20N8O3S2; C15H23N5O4S2; C15H19N9P2; C15H27N2O6P3; C15H25N5O2SP2; C15H25N2O8SP; C15H33NOS3P2; C15H30N4S3P2		0		0			Level 4
209_1	389.109	9.12	-	1		GML	15					7	C15H20N4O7; C15H17N7O6; C15H25N3O5S2; C15H32O2P4; C15H35S2P; C15H27N3O3SP2; C15H30O4SP2		1	Can-HFer {Type: Calc. Adduct: +Na-2H, Num: genPPAs_351, Sumformula: C15H20N4O7, AdditionalInfo: {'AdditionalColumn2': '', 'AdditionalColumn1': ''}}	0		X	Level 2
210_1	267.134	9.17	+	1		GML	13					2	C13H18N2O4; C13H15NO4		1	HPut-Caf {Type: Calc. Adduct: +H, Num: genPPAs_27, Sumformula: C13H18N2O4, AdditionalInfo: {'AdditionalColumn2': '', 'AdditionalColumn1': ''}}	7	N-[2-(propan-2-ylamino)-1,3-benzodioxol-2-yl]carbamic acid ethyl ester{CHEBI:121669}; gamma-glutamyltyramine zwitterion{CHEBI:83425}; Thr-Phe{CHEBI:74862}; Phe-Thr{CHEBI:73636}; gamma-glutamyltyramine{CHEBI:84215}; 1-[(2-methoxyphenyl)methyl]-5-oxo-3-pyrrolidinecarboxylic acid{CHEBI:93898}; 2-(1-oxopropylamino)acetic acid phenacyl ester{CHEBI:121714}		Level 3
210_2	207.065	9.17	+	1		GML	11					1	C11H10O4		0		14	(R)-2-benzylsuccinate{CHEBI:58692}; 2-hydroxy-3-methylbenzylidenepyruvic acid{CHEBI:19603}; Lathodoratin{CHEBI:6385}; 5,7-dihydroxy-2,8-dimethyl-1-benzopyran-4-one{CHEBI:92103}; 2-benzylsuccinate(2-){CHEBI:57621}; 5,7-dimethoxy-1-benzopyran-2-one{CHEBI:113528}; eugenin{CHEBI:67374}; leptorumol{CHEBI:67370}; 2-Hydroxy-3-methylbenzalpyruvate{CHEBI:34281}; 2-Hydroxy-8-methylchromene-2-carboxylate{CH…		Level 3
210_3	353.087	9.17	+	1		GML	16					5	C16H8N4O4; C16H16O9; C16H10N8O; C16H16O3S2; C16H18N4S2		0		4	4-methylumbelliferone beta-D-glucuronide{CHEBI:1904}; (S)-SKF 38393 hydrobromide{CHEBI:131804}; (R)-SKF 38393 hydrobromide{CHEBI:131805}; SKF 38393 hydrobromide{CHEBI:131802}		Level 3
210_4	406.135	9.17	+	1		GML	16					9	C16H20O11; C16H23NO11; C16H15N5O6; C16H17N9O3; C16H23NO5S2; C16H33NOS4; C16H25N5O2S2; C16H27N5SP2; C16H25NO3SP2		0		0		X	Level 4
210_5	443.028	9.17	+	1		GML	16					16	C16H12N4O8S; C16H20O7S3; C16H10O11S; C16H14N4O6P2; C16H12O9P2; C16H3N12O3P; C16H9N10O2P; C16H24O4P4; C16H8N7O2S2P; C16H24O3SP4; C16H13N8SP3; C16H17N6OS2P; C16H10N7SP3; C16H22O5S2P2; C16H11N8O2S2P; C16H25N2S4P		0		1	6-bromo-N-(3,4-dimethylphenyl)-3-oxo-4H-1,4-benzoxazine-7-sulfonamide{CHEBI:93065}		Level 2
211_1	519.198	9.175	+	1				PHE	8			336	C26H23N5O6; C27H22N10O2; C26H26N6O6; C28H32O8; C29H28N4O4; C25H30N2O10; C13H28N12O9; C25H22N6O5; C26H18N10O; C24H26N2O9; C22H19N11O4; C23H18N16; C12H32N8O13; C21H32N6O7; C13H26N8O12; C22H22N12O4; C24H28N6O6; C21H18N12O3; C22H28N10O3; C25H24N10O2; C14H30N8O13; C14H27N7O13; C27H19N9O2; C25H27NO10; C23H15N15; C26H32N4O5; C25H36O9; C22H36N6O2S2; C19H26N12O4S; C19H48N2OS5; C29H22N6S; C24H36N2O5S2; C18…		0		63	more than 15 hits		Level 3
212_1	359.099	9.195	-	1		GML	15	PHE	7			8	C15H11N11O; C15H24N2O3; C15H20O10; C15H14N8O2; C15H22N4OS2; C15H30S4; C15H19N7S2; C15H26NO3P3		0		4	3-Methoxy-4-hydroxyphenylglycol glucuronide{CHEBI:89405}; 2-[2-(dimethylamino)ethylthio]-6,6-dimethyl-5,8-dihydropyrano[4,5]thieno[1,2-c]pyrimidin-4-amine{CHEBI:116490}; hydroxytetracaine{CHEBI:135162}; N-[2-(diethylamino)ethyl]-2-(4-methoxyphenoxy)acetamide{CHEBI:92373}	X	Level 3
213_1	199.06	9.235	+	1		GML	9					1	C9H10O5		4	Syringic acid {Type: Calc. Adduct: +H, Num: RefStds_6, Sumformula: C9H10O5, AdditionalInfo: {'AdditionalColumn2': '', 'AdditionalColumn1': ''}}; (2R)-3-(3,4-dihydroxyphenyl)lactic acid {Type: Calc. Adduct: +H, Num: TriticumAestivum_inhouseDB_13, Sumformula: C9H10O5, AdditionalInfo: {'AdditionalColumn2': 'PlantCyc', 'AdditionalColumn1': ''}}; syringic acid {Type: Calc. Adduct: +H, Num: TriticumAes…	7	(2R)-3-(3,4-dihydroxyphenyl)lactic acid{CHEBI:71572}; ethyl gallate{CHEBI:87247}; (3E)-3-[(1R,5R,6S)-5-hydroxy-7-oxabicyclo[4.1.0]heptan-2-ylidene]pyruvic acid{CHEBI:85358}; 3,4-O-Dimethylgallic acid{CHEBI:88603}; vanillylmandelic acid{CHEBI:20106}; syringic acid{CHEBI:68329}; {CHEBI:1423}	X	Level 3
213_2	213.076	9.235	+	1		GML	9					1	C9H8O4		7	Caffeic acid {Type: Calc. Adduct: +CH3OH+H, Num: RefStds_5, Sumformula: C9H8O4, AdditionalInfo: {'AdditionalColumn2': '', 'AdditionalColumn1': ''}}; trans caffeic acid {Type: Calc. Adduct: +CH3OH+H, Num: RefStds_92, Sumformula: C9H8O4, AdditionalInfo: {'AdditionalColumn2': '', 'AdditionalColumn1': ''}}; caffeic acid {Type: Calc. Adduct: +CH3OH+H, Num: 170324_newMets_249, Sumformula: C9H8O4, Addit…	13	{CHEBI:1431}; (S)-3,7-dihydroxychroman-4-one{CHEBI:69195}; {CHEBI:2890}; trans-caffeic acid{CHEBI:16433}; 2,3-dihydroxy-trans-cinnamic acid{CHEBI:32356}; {CHEBI:1118}; 5,7-dihydroxy-4-methylphthalide{CHEBI:68194}; Monomethyl phthalate{CHEBI:89749}; 2,3-dihydroxycinnamic acid{CHEBI:48681}; cis-caffeic acid{CHEBI:17395}; caffeic acid{CHEBI:36281}; 4-acetoxy benzoic acid{CHEBI:86560}; (S)-3-hydroxy-…		Level 3
213_3	383.095	9.235	+	1		GML	15					0			0		0		X	Level 4
213_4	461.038	9.235	+	1		GML	15					28	C15H18O13S; C15H18N8OS3; C15H9N9O2S3; C15H26N4S5; C15H10N12O2S; C15H28N2S7; C15H20N6OS5; C15H12N10O2S3; C15H17N5OS5; C15H4N14O3S; C15H25NS7; C15H15N6O7P; C15H20O11P2; C15H27N2O2P5; C15H6N14OP2; C15H3N13OP2; C15H21N4O3P5; C15H18N3O3P5; C15H16N3O5SP3; C15H19N4O5SP3; C15H9N8O2S2P; C15H11N8SP3; C15H14N10S2P2; C15H29O2S2P5; C15H23N2O5S3P; C15H11N9S2P2; C15H25N2O4SP3; C15H23N2O6S2P		0		0			Level 4
213_5	460.277	9.235	+	1		GML	20					12	C20H43N3O6; C20H29N9O2; C20H34N4O7; C20H37N5O7; C20H37N5OS2; C20H42O6S2; C20H45NS4; C20H45NO6S2; C20H46O2P4; C20H49NO2P4; C20H44O4SP2; C20H47NO4SP2		0		0			Level 4
213_6	293.125	9.235	-	1		GML	12					3	C12H16N8; C12H22O8; C12H28NOP3		0		0		X	Level 4
214_1	313.093	9.265	-	1		GML	14	PHE	8			3	C14H12N8; C14H18O8; C14H24NOP3		1	3,4-Dihydroxybenzaldehyde;Derivative: 3-Me ether, 4- O - ? - D -glucopyranoside {Type: Calc. Adduct: -H, Num: TriticumAestivum_inhouseDB_965, Sumformula: C14H18O8, AdditionalInfo: {'AdditionalColumn2': 'CCD', 'AdditionalColumn1': ''}}	1	BODIPY FL{CHEBI:51886}	X	Level 3
214_2	415.033	9.265	+	1		GML	(a)	PHE	8			192	C11H12N4O12; C8H2N10O9; C21H8N6O2; C9H6N10O10; C17H4N12; C20H12N2O6; C9H3N9O10; C24H4N6O; C25H6N2O5; C23H8N2O5; C10H7N9O5S2; C13H12N8O4S; C16H6N4O6S; C8H12N10O5S2; C15H12N4O7S; C8H18N2O7S4; C13H20N4O3S3; C8H10N6O8S2; C20H14S4; C10H15N5O4S4; C11H20O11S2; C16H14O11S; C15H20O6S3; C12H16N4O8S; C18H22OS5; C10H23NO3S6; C12H24O6S4; C16H8N8O3S; C12H2N10O4S; C29H6N2S; C17H7N3O7S; C20H6N4OS2; C12H24O7S3; C…		0		2	2-[[4-(4-fluorophenyl)-6-(trifluoromethyl)-2-pyrimidinyl]sulfonyl]acetic acid ethyl ester{CHEBI:92478}; {CHEBI:8703}		Level 3
215_1	155.071	9.27	+	1		GML	8					1	C8H10O3		1	3,4-dimethoxyphenol {Type: Calc. Adduct: +H, Num: TriticumAestivum_inhouseDB_518, Sumformula: C8H10O3, AdditionalInfo: {'AdditionalColumn2': '', 'AdditionalColumn1': 'volatile methoxybenzenes'}}	8	vanillyl alcohol{CHEBI:18353}; {CHEBI:1843}; 3,5-Dimethoxyphenol{CHEBI:88715}; 2,6-dimethoxyphenol{CHEBI:955}; hexahydrophthalic anhydride{CHEBI:103210}; hydroxytyrosol{CHEBI:68889}; 1-(4-hydroxyphenyl)ethane-1,2-diol{CHEBI:125383}; filicinic acid{CHEBI:71593}		Level 3
216_1	505.218	9.31	+	1						TRP	11	262	C26H28N6O5; C25H24N6O4; C27H24N10O; C37H28O2; C36H24O; C25H32N2O9; C22H21N11O3; C28H34O7; C12H34N8O12; C26H25N5O5; C24H30N6O5; C25H26N10O; C22H24N12O3; C24H28N2O8; C13H30N12O8; C21H20N12O2; C25H38O8; C21H34N6O6; C22H30N10O2; C25H29NO9; C17H36N4O5S3; C33H28OS; C19H52S7; C15H36O14S; C17H44O10S3; C19H41N3OS5; C18H29N7O7S; C26H33NO4S2; C21H42N2O5S2; C17H44O4S5; C18H37N3O6S3; C18H40N4S5; C20H38N2O9S; …		3	Put-HFer-HFer {Type: Calc. Adduct: +CH3OH+H, Num: genPPAs_17, Sumformula: C24H28N2O8, AdditionalInfo: {'AdditionalColumn2': '', 'AdditionalColumn1': ''}}; HPut-Caf-Sin {Type: Calc. Adduct: +CH3OH+H, Num: genPPAs_31, Sumformula: C24H28N2O8, AdditionalInfo: {'AdditionalColumn2': '', 'AdditionalColumn1': ''}}; HPut-Fer-HFer {Type: Calc. Adduct: +CH3OH+H, Num: genPPAs_34, Sumformula: C24H28N2O8, Addi…	7	nimolicinol{CHEBI:67298}; {CHEBI:67295}; {CHEBI:2715}; {CHEBI:4908}; 5alpha-dihydrotestosterone 17-O-(beta-D-glucuronide){CHEBI:89417}; glucosyl-6beta-hydroxytestosterone{CHEBI:83024}; etiocholanolone 3-glucuronide{CHEBI:133504}		Level 3
217_1	222.149	9.32	+	1		GML	13					2	C13H19NO2; C13H16O2		0		9	ibuproxam{CHEBI:76160}; Dioscorine{CHEBI:4628}; (+-)-Carnegine{CHEBI:64}; phenamacide{CHEBI:134909}; 3-phenylpropanoic acid 2-(dimethylamino)ethyl ester{CHEBI:103987}; exalamide{CHEBI:31585}; norpinguisone{CHEBI:67833}; Plastoquinone-1{CHEBI:80663}; poly(methyl methacrylate)-block-polystyrene{CHEBI:53574}		Level 3
217_2	332.134	9.32	+	1		GML	14					5	C14H15N9; C14H13N5O3; C14H18O8; C14H21NO8; C14H21NO2S2		1	3,4-Dihydroxybenzaldehyde;Derivative: 3-Me ether, 4- O - ? - D -glucopyranoside {Type: Calc. Adduct: +NH4, Num: TriticumAestivum_inhouseDB_965, Sumformula: C14H18O8, AdditionalInfo: {'AdditionalColumn2': 'CCD', 'AdditionalColumn1': ''}}	4	zinolol{CHEBI:66506}; {CHEBI:1968}; 5-methyl-N-[3-(4-nitrophenyl)prop-2-enylideneamino]-1H-pyrazole-3-carboxamide{CHEBI:120467}; 1',3'-dimethylspiro[1H-indole-3,8'-7,9-dihydropurine]-2,2',6'-trione{CHEBI:121982}		Level 3
218_1	145.05	9.36	+	1		GML	6					1	C6H8O4		0		17	more than 15 hits		Level 3
219_1	405.05	9.38	-	1		GML	15					17	C15H6N12O; C15H22N2O4S; C15H18O11S; C15H20N4O2S3; C15H25N3S5; C15H17N7OS3; C15H28OS5; C15H9N11O2S; C15H12N8O3S; C15H14N8OP2; C15H20O9P2; C15H26NO2P5; C15H14N5O7P; C15H24N2O2P2; C15H22N4S2P2; C15H22NO6S2P; C15H24NO4SP3		0		8	(2S)-2-[(4R,5R)-8-bromo-4-methyl-5-(methylaminomethyl)-1,1-dioxo-4,5-dihydro-3H-6,1$l^{6},2-benzoxathiazocin-2-yl]-1-propanol{CHEBI:106113}; (2R)-2-[(4R,5S)-8-bromo-4-methyl-5-(methylaminomethyl)-1,1-dioxo-4,5-dihydro-3H-6,1$l^{6},2-benzoxathiazocin-2-yl]-1-propanol{CHEBI:106260}; (2R)-2-[(4R,5R)-8-bromo-4-methyl-5-(methylaminomethyl)-1,1-dioxo-4,5-dihydro-3H-6,1$l^{6},2-benzoxathiazocin-2-yl]-1-…		Level 3
220_1	143.034	9.4	-	1		GML	5					1	C5H6N4		0		0			Level 4
220_2	153.018	9.4	+	1		GML	6					0			0		0			Level 4
220_3	171.029	9.4	+	1		GML	6					1	C6H2O4		0		0			Level 4
220_4	288.964	9.4	+	1		GML	6					7	C6H4N6O2S3; C6H2N8O2S; C6H18S5; C6H10N4OS3; C6H7N2O6SP; C6H6N6S2P2; C6H3N5S2P2		0		0			Level 4
221_1	223.108	9.43	+	1						TRP	10	3	C11H14N2O3; C11H11NO3; C10H10N2O2		6	5-Methoxy-3-indoleacetic acid {Type: Calc. Adduct: +NH4, Num: RefStds_96, Sumformula: C11H11NO3, AdditionalInfo: {'AdditionalColumn2': '', 'AdditionalColumn1': ''}}; DL-Indole-3-lactic acid {Type: Calc. Adduct: +NH4, Num: RefStds_98, Sumformula: C11H11NO3, AdditionalInfo: {'AdditionalColumn2': '', 'AdditionalColumn1': ''}}; Indolelactate {Type: Calc. Adduct: +NH4, Num: 170324_newMets_17, Sumformu…	17	more than 15 hits		Level 3
222_1	345.119	9.44545	-	1		GML	14					6	C14H17N7O4; C14H20N4O5; C14H25N3O3S2; C14H32P4; C14H27N3OSP2; C14H30O2SP2		0		0		X	Level 4
222_2	281.113	9.44545	+	1		GML	13					3	C13H13NO5; C13H16N2O5; C13H8N6		0		3	Asp-Phe{CHEBI:73830}; 2-(beta-D-glucosyl)benzimidazole{CHEBI:43513}; Phe-Asp{CHEBI:73631}		Level 3
222_3	318.155	9.44545	+	1	[M+NH4]+	GML	14					1	C14H20O7		0		1	Salidroside{CHEBI:9009}	X	Level 2
222_4	323.11	9.44545	+	1	[M+Na]+	GML	14					1	C14H20O7		0		1	Salidroside{CHEBI:9009}	X	Level 2
222_5	339.084	9.44545	+	1	[M+K]+	GML	14					1	C14H20O7		0		1	Salidroside{CHEBI:9009}		Level 2
222_6	355.048	9.44545	+	1		GML	14					5	C14H20O3S3; C14H10O7S; C14H12N4O4S; C14H14N4O2P2; C14H22OS2P2		0		2	N-(3-cyano-4,5,6,7-tetrahydro-1-benzothiophen-2-yl)-5-methyl-4-nitro-3-isoxazolecarboxamide{CHEBI:116958}; 5-[[2-[(4-methyl-2-oxido-1,2,5-oxadiazol-2-ium-3-yl)methoxy]phenyl]methylidene]-2-sulfanylidene-4-imidazolidinone{CHEBI:121380}		Level 3
222_7	363.051	9.44545	+	1		GML	14					9	C14H11N5S3; C14H6N10OS; C14H3N9OS; C14H14N6S3; C14H23OP5; C14H17N2O5P; C14H3N8OP; C14H21O3SP3; C14H11N4S2P		0		0			Level 4
222_8	365.049	9.44545	+	1		GML	14					7	C14H14O10; C14H12N3O2P3; C14H21N2OP3; C14H15N4O2P3; C14H19N2O3SP; C14H13N4O4SP; C14H23OS2P3		0		1	3-(5-bromo-2-furanyl)-N-[3-(4-morpholinyl)propyl]-2-propenamide{CHEBI:103955}		Level 2
222_9	295.166	9.44545	+	1		GML	15					2	C15H19NO4; C15H22N2O4		2	Put-Sin {Type: Calc. Adduct: +H, Num: genPPAs_19, Sumformula: C15H22N2O4, AdditionalInfo: {'AdditionalColumn2': '', 'AdditionalColumn1': ''}}; Cad-HFer {Type: Calc. Adduct: +H, Num: genPPAs_61, Sumformula: C15H22N2O4, AdditionalInfo: {'AdditionalColumn2': '', 'AdditionalColumn1': ''}}	12	N-butyl-N(2)-[(R)-2-hydroxy-2-phenylacetyl]-L-serinamide{CHEBI:63206}; Tyr-Leu{CHEBI:75003}; N-(2,4-dimethoxyphenyl)-3-(4-morpholinyl)propanamide{CHEBI:109840}; D-Leu-Tyr{CHEBI:73842}; {CHEBI:94428}; Leu-Tyr{CHEBI:73591}; 3,5-dimethoxy-N-[2-(4-morpholinyl)ethyl]benzamide{CHEBI:104199}; Ile-Tyr{CHEBI:74326}; LSM-36768{CHEBI:125297}; Tyr-Ile{CHEBI:74993}; Troxipide{CHEBI:32271}; methyl 4-amino-N-(t…		Level 3
222_10	299.114	9.44545	-	1	[M-H]-	GML	14					1	C14H20O7		0		1	Salidroside{CHEBI:9009}	X	Level 2
222_11	335.091	9.44545	-	1	[M+Cl]-	GML	14					1	C14H20O7		0		1	Salidroside{CHEBI:9009}		Level 2
223_1	167.07	9.51	+	1		GML	9					1	C9H10O3		7	3-(2-Hydroxyphenyl)propanoic acid {Type: Calc. Adduct: +H, Num: RefStds_62, Sumformula: C9H10O3, AdditionalInfo: {'AdditionalColumn2': '', 'AdditionalColumn1': ''}}; 3-Phenyllactic acid {Type: Calc. Adduct: +H, Num: RefStds_85, Sumformula: C9H10O3, AdditionalInfo: {'AdditionalColumn2': '', 'AdditionalColumn1': ''}}; 3-(3-hydroxyphenyl)propanoic acid {Type: Calc. Adduct: +H, Num: RefStds_102, Sumf…	36	more than 15 hits		Level 3
224_1	293.161	9.52167	+	1	[M+H]+	GML	14					3	C14H20N4O3; C14H28O2S2; C14H30SP2		2	Agm-Caf {Type: M match, Num: genPPAs_72, Sumformula: C14H20N4O3, AdditionalInfo: {'AdditionalColumn2': '', 'AdditionalColumn1': ''}}; HAgm-Cou {Type: M match, Num: genPPAs_86, Sumformula: C14H20N4O3, AdditionalInfo: {'AdditionalColumn2': '', 'AdditionalColumn1': ''}}	0		X	Level 3
224_2	199.097	9.52167	+	1		GML	10					1	C10H14O4		0		13	ethylene glycol dimethacrylate{CHEBI:53436}; 7-deoxyloganetic acid{CHEBI:77027}; 1,2-Dihydroxymint lactone{CHEBI:507}; 3,4-Methylene suberic acid{CHEBI:89887}; 2,3-Methylene suberic acid{CHEBI:89869}; {CHEBI:91952}; 1-(3-ethoxy-4-hydroxyphenyl)ethane-1,2-diol{CHEBI:125399}; {CHEBI:10466}; 1-(3,4-dimethoxyphenyl)ethane-1,2-diol{CHEBI:17007}; 1-(4-hydroxy-3,5-dimethoxyphenyl)ethanol{CHEBI:86532}; G…		Level 3
224_3	231.171	9.52167	+	1		GML	11					2	C11H19NO3; C11H22N2O3		0		5	Leu-Val{CHEBI:73579}; Ile-Val{CHEBI:74327}; Val-Ile{CHEBI:75012}; Val-Leu{CHEBI:75013}; N-Heptanoylhomoserine lactone{CHEBI:29644}		Level 3
224_4	383.132	9.52167	+	1		GML	16					8	C16H24O9; C16H22N3OP3; C16H25N4OP3; C16H31N2P3; C16H23N4O3SP; C16H20N3O3SP; C16H33S2P3; C16H29N2O2SP		0		3	8-Epideoxyloganic acid{CHEBI:2314}; 7-deoxyloganic acid{CHEBI:2260}; 1-[1-[(4-chlorophenyl)methyl]-4-pyrazolyl]-3-(2-oxolanylmethyl)thiourea{CHEBI:93805}		Level 3
224_5	420.223	9.52167	+	1		GML	16					7	C16H31N9O2; C16H25N11O3; C16H47NS4; C16H39N5OS2; C16H36N3O6P; C16H32N6SP2; C16H35N7SP2		0		0			Level 4
224_6	291.147	9.52167	-	1	[M-H]-	GML	14					3	C14H20N4O3; C14H28O2S2; C14H30SP2		2	Agm-Caf {Type: M match, Num: genPPAs_72, Sumformula: C14H20N4O3, AdditionalInfo: {'AdditionalColumn2': '', 'AdditionalColumn1': ''}}; HAgm-Cou {Type: M match, Num: genPPAs_86, Sumformula: C14H20N4O3, AdditionalInfo: {'AdditionalColumn2': '', 'AdditionalColumn1': ''}}	0			Level 3
225_1	295.129	9.6	+	1		GML	14	PHE	9			3	C14H15NO5; C14H18N2O5; C14H10N6		0		15	more than 15 hits		Level 3
225_2	277.119	9.6	+	1		GML	14	PHE	(a)			2	C14H13NO4; C14H16N2O4		0		12	oxagrelate{CHEBI:135142}; carboxylato-PTIO{CHEBI:90704}; 5-benzyl-1-(2-hydroxyethoxymethyl)uracil{CHEBI:41037}; N-[(3S,4R)-6-cyano-3-hydroxy-2,2-dimethyl-3,4-dihydro-2H-1-benzopyran-4-yl]-N-hydroxyacetamide{CHEBI:92788}; N-(2-methoxyethyl)-5-(3-methoxyphenyl)-3-isoxazolecarboxamide{CHEBI:121101}; Skimmianine{CHEBI:9172}; Kokusaginine{CHEBI:6142}; 3-[[(2,5-dimethyl-3-furanyl)-oxomethyl]amino]benzo…		Level 3
226_1	543.169	9.6	+	1		GML	22					31	C22H15N13O4; C22H32O14; C22H18N14O4; C22H26N10O3S2; C22H34N6O2S4; C22H42N2OS6; C22H31N5O2S4; C22H48S6; C22H39NOS6; C22H23N9O3S2; C22H30N3O6P3; C22H42N2P6; C22H25N8OP3; C22H33N4O6P3; C22H45OP7; C22H39N2O5P3; C22H41O5S2P3; C22H36N6S3P2; C22H28N10OSP2; C22H37N2O7SP; C22H43O3SP5; C22H31N4O8SP; C22H25N9OSP2; C22H28N3O8SP; C22H23N8O3SP; C22H39OS5P; C22H31N4O2S3P; C22H39O7S3P; C22H25N12SP; C22H33N5S3P2;…		0		0			Level 4
227_1	294.097	9.61	+	1		GML	14					4	C14H15NO6; C14H12O6; C14H7N5O; C14H15NS2		0		3	(+)-2,7-Dideoxypancratistatin{CHEBI:31017}; YWA1{CHEBI:133763}; 6-[2-(2,4-dihydroxy-6-methylphenyl)-2-oxoethyl]-4-hydroxy-pyran-2-one{CHEBI:74295}		Level 3
228_1	222.077	9.672	-	1		GML	11					1	C11H13NO4		0		5	Dioxacarb{CHEBI:82093}; bendiocarb{CHEBI:34556}; N-acetyl-L-tyrosine{CHEBI:21563}; N-acetyltyrosine{CHEBI:68561}; mephenoxalone{CHEBI:134916}		Level 3
228_2	281.1	9.672	+	1		GML	10					7	C10H12N6O4; C10H9N5O4; C10H17NO3S2; C10H26O2S2; C10H20N2O3S2; C10H22N2OSP2; C10H19NOSP2		0		1	Met-Met{CHEBI:74707}		Level 2
228_3	263.143	9.672	+	1		GML	11					4	C11H19NO3S; C11H22N2O3S; C11H24N2OP2; C11H21NOP2		0		4	Leu-Met{CHEBI:73584}; Ile-Met{CHEBI:74073}; Met-Leu{CHEBI:74705}; Met-Ile{CHEBI:74704}		Level 3
228_4	268.082	9.672	+	1		GML	12					4	C12H13NO6; C12H5N5O; C12H10O6; C12H13NS2		0		3	aureoquinone{CHEBI:65458}; metesculetol{CHEBI:135018}; {CHEBI:1134}		Level 3
228_5	376.172	9.672	+	1		GML	15					7	C15H22N2O8; C15H31NO7; C15H17N7O3; C15H19N11; C15H25N3O8; C15H25N3O2S2; C15H27N3SP2		0		1	Glu-Asp-Ile{CHEBI:73491}		Level 2
229_1	323.135	9.72	-	1		GML	13					5	C13H18N8O; C13H28N2O2; C13H24O9; C13H26N4S2; C13H30NO2P3		0		1	beta-D-glucosyl-(1->3)-alpha-L-fucosyl group{CHEBI:76521}		Level 2
230_1	129.055	9.74	-	1		GML	6					0			0		0			Level 4
231_1	179.07	9.75	+	1		GML	10					1	C10H10O3		8	Coniferyl aldehyde {Type: Calc. Adduct: +H, Num: RefStds_87, Sumformula: C10H10O3, AdditionalInfo: {'AdditionalColumn2': '', 'AdditionalColumn1': ''}}; Coniferaldehyde {Type: Calc. Adduct: +H, Num: 170324_newMets_11, Sumformula: H10O3C10, AdditionalInfo: {'AdditionalColumn2': '', 'AdditionalColumn1': 'Phenylpropanoids'}}; 4-Methoxycinnamic acid {Type: Calc. Adduct: +H, Num: KushalappaMets_57, Sum…	17	more than 15 hits		Level 3
232_1	281.15	9.755	+	1				PHE	9			11	C13H16N2O3; C14H17NO4; C15H13N5; C14H20N2O4; C15H16N6; C9H26N2O4S; C10H27O5P; C11H23N4OP; C12H25O5P; C16H25SP; C11H31S2P		4	Put-HFer {Type: Calc. Adduct: +H, Num: genPPAs_16, Sumformula: C14H20N2O4, AdditionalInfo: {'AdditionalColumn2': '', 'AdditionalColumn1': ''}}; HPut-Fer {Type: Calc. Adduct: +H, Num: genPPAs_32, Sumformula: C14H20N2O4, AdditionalInfo: {'AdditionalColumn2': '', 'AdditionalColumn1': ''}}; 1,4-Diamino-2-butanol;Derivative: 1- N -(4-Hydroxy-3-methoxycinnamoyl) {Type: Calc. Adduct: +H, Num: TriticumAe…	10	Tyr-Val{CHEBI:75007}; Val-Tyr{CHEBI:73703}; N-(2-pyridinylmethyl)-5,6,7,8-tetrahydro-[1,2,4]triazolo[5,1-b]quinazolin-9-amine{CHEBI:116488}; N-[2-(4-methoxyphenyl)ethyl]-2,3-dihydro-1,4-dioxin-5-carboxamide{CHEBI:113029}; N-methyl-6-phenyl-3-(2-pyridinyl)-1,2,4-triazin-5-amine{CHEBI:120997}; 2-[3-(4-cyanoanilino)-1-(dimethylamino)prop-2-enylidene]propanedinitrile{CHEBI:107414}; 8-(pyrimidin-2-yla…		Level 3
232_2	291.145	9.755	+	1				PHE	9			13	C14H18N4O3; C13H14N4O2; C14H15N3O3; C10H20N8; C17H20N2O; C13H22OS2; C14H26O2S2; C9H24N4O3S; C11H21N6P; C12H20NO4P; C12H23N2O4P; C10H25N2O4P; C14H28SP2		2	DHAgm-Cou {Type: Calc. Adduct: +H, Num: genPPAs_106, Sumformula: C14H18N4O3, AdditionalInfo: {'AdditionalColumn2': '', 'AdditionalColumn1': ''}}; His-Caf {Type: Calc. Adduct: +NH4, Num: genPPAs_357, Sumformula: C14H15N3O3, AdditionalInfo: {'AdditionalColumn2': '', 'AdditionalColumn1': ''}}	23	more than 15 hits		Level 3
233_1	543.169	9.765	+	1	[M+Na]+	GML	22					2	C22H32O14; C22H25N12SP		0		0			Level 4
233_2	538.214	9.765	+	1	[M+NH4]+	GML	22					2	C22H32O14; C22H25N12SP		0		0			Level 4
234_1	421.045	9.79	-	1		GML	15					18	C15H6N12O2; C15H28O2S5; C15H22N2O5S; C15H9N11O3S; C15H20N4O3S3; C15H18O12S; C15H17N7O2S3; C15H12N8O4S; C15H25N3OS5; C15H14N5O8P; C15H20O10P2; C15H26NO3P5; C15H24N2O3P2; C15H14N8O2P2; C15H30S4P2; C15H22N4OS2P2; C15H24NO5SP3; C15H22NO7S2P		0		0			Level 4
235_1	169.05	9.805	+	1		GML	8	PHE	6			1	C8H8O4		3	homogentisate {Type: Calc. Adduct: +H, Num: TriticumAestivum_inhouseDB_264, Sumformula: C8H8O4, AdditionalInfo: {'AdditionalColumn2': 'PlantCyc', 'AdditionalColumn1': ''}}; vanillic acid {Type: Calc. Adduct: +H, Num: TriticumAestivum_inhouseDB_885, Sumformula: C8H8O4, AdditionalInfo: {'AdditionalColumn2': '', 'AdditionalColumn1': 'phenolic acids'}}; vanillic acid {Type: Calc. Adduct: +H, Num: Phe…	23	more than 15 hits	X	Level 3
236_1	261.145	9.815	+	1	[M+H]+	GML	11					1	C11H20N2O5		0		5	N(5)-anhydromevalonyl-N(5)-hydroxy-L-ornithine{CHEBI:133871}; gamma-Glu-Leu{CHEBI:68433}; gamma-Glu-Ile{CHEBI:68434}; Leu-Glu{CHEBI:74531}; Glu-Leu{CHEBI:73506}	X	Level 3
236_2	259.13	9.815	-	1	[M-H]-	GML	11					1	C11H20N2O5		0		5	N(5)-anhydromevalonyl-N(5)-hydroxy-L-ornithine{CHEBI:133871}; gamma-Glu-Leu{CHEBI:68433}; gamma-Glu-Ile{CHEBI:68434}; Leu-Glu{CHEBI:74531}; Glu-Leu{CHEBI:73506}		Level 3
237_1	145.086	9.835	+	1		GML	7					1	C7H12O3		0		11	(3R,4S,1'R)-3-(1'-hydroxyethyl)-4-methyldihydrofuran-2(3H)-one{CHEBI:66043}; 2-ethyl-3-ketopentanoic acid{CHEBI:131353}; 7-oxoheptanoic acid{CHEBI:80588}; 2-hydroxycyclohexanecarboxylic acid{CHEBI:37377}; 4-Hydroxycyclohexylcarboxylic acid{CHEBI:89341}; {CHEBI:239}; (2E,6R)-6-hydroxyhept-2-enoic acid{CHEBI:78831}; (2E)-7-hydroxyhept-2-enoic acid{CHEBI:79161}; {CHEBI:10715}; isopropyl 3-hydroxybut…		Level 3
237_2	337.114	9.835	-	1		GML	13					8	C13H13N11O; C13H16N8O2; C13H26N2O3; C13H22O10; C13H24N4OS2; C13H21N7S2; C13H32S4; C13H28NO3P3		0		1	{CHEBI:6975}	X	Level 2
238_1	137.06	9.88	+	1				PHE	8			1	C8H8O2		5	Phenylacetic acid {Type: Calc. Adduct: +H, Num: RefStds_125, Sumformula: C8H8O2, AdditionalInfo: {'AdditionalColumn2': '', 'AdditionalColumn1': ''}}; m-Toluic acid {Type: Calc. Adduct: +H, Num: TriticumAestivum_inhouseDB_1107, Sumformula: C8H8O2, AdditionalInfo: {'AdditionalColumn2': '', 'AdditionalColumn1': ''}}; Phenylacetic acid {Type: Calc. Adduct: +H, Num: PheMets_24, Sumformula: C8H8O2, Add…	16	more than 15 hits		Level 3
239_1	293.161	9.92	+	1				PHE	9			11	C14H20N4O3; C14H17N3O3; C10H22N8; C13H16N4O2; C14H28O2S2; C13H24OS2; C9H26N4O3S; C12H25N2O4P; C11H23N6P; C10H27N2O4P; C14H30SP2		2	Agm-Caf {Type: Calc. Adduct: +H, Num: genPPAs_72, Sumformula: C14H20N4O3, AdditionalInfo: {'AdditionalColumn2': '', 'AdditionalColumn1': ''}}; HAgm-Cou {Type: Calc. Adduct: +H, Num: genPPAs_86, Sumformula: C14H20N4O3, AdditionalInfo: {'AdditionalColumn2': '', 'AdditionalColumn1': ''}}	9	5-(6-aminohexanamido)isatin{CHEBI:59639}; Ala-Trp{CHEBI:73808}; N-[3-(2-acetamidoethyl)-1H-indol-5-yl]carbamic acid methyl ester{CHEBI:93457}; Trp-Ala{CHEBI:73710}; 1-[2-(4-methoxyphenyl)ethyl]-3,5-dimethyl-4-nitropyrazole{CHEBI:121869}; 2-[[2-(4-methoxyanilino)-4-pyrimidinyl]amino]ethanol{CHEBI:93736}; diaveridine{CHEBI:123115}; 3-[5-(4-ethylphenyl)-2-tetrazolyl]propanoic acid methyl ester{CHEBI…	X	Level 3
240_1	180.102	9.92429	+	1		GML	9	PHE	9			1	C9H9NO		1	(3-methoxyphenyl)acetonitrile {Type: Calc. Adduct: +CH3OH+H, Num: TriticumAestivum_inhouseDB_436, Sumformula: C9H9NO, AdditionalInfo: {'AdditionalColumn2': '', 'AdditionalColumn1': 'phytotoxin'}}	13	phenylalanine residue{CHEBI:32503}; indole-3-methanol{CHEBI:24814}; 2,3-dimethylphenyl isocyanate{CHEBI:63899}; 2-phenylethyl isocyanate{CHEBI:60067}; 3-methyloxindole{CHEBI:17397}; cinnamamide{CHEBI:23246}; 2,5-dimethylphenyl isocyanate{CHEBI:60097}; 3,4-dimethylphenyl isocyanate{CHEBI:60098}; indan-2-one oxime{CHEBI:34291}; trans-cinnamamide{CHEBI:76320}; cis-cinnamamide{CHEBI:76321}; D-phenyla…	X	Level 3
240_2	120.081	9.92429	+	1		GML	8	PHE	8			2	C8H9N; C8H6		0		2	{CHEBI:33071}; pentalene{CHEBI:33074}		Level 3
240_3	247.082	9.92429	+	1		GML	8	PHE	(a)			0			0		0			Level 4
240_4	263.139	9.92429	+	1		GML	14	PHE	9			2	C14H18N2O3; C14H15NO3		0		13	Pro-Phe{CHEBI:74795}; 1-[(1S,2aR,8bR)-1-(hydroxymethyl)-2a,3,4,8b-tetrahydro-1H-azeto[2,3-c]quinolin-2-yl]-2-methoxyethanone{CHEBI:125886}; 1-[(1S,2aS,8bS)-1-(hydroxymethyl)-2a,3,4,8b-tetrahydro-1H-azeto[2,3-c]quinolin-2-yl]-2-methoxyethanone{CHEBI:130416}; 5-methoxy-N-(1-methoxypropan-2-yl)-1H-indole-2-carboxamide{CHEBI:115057}; Physovenine{CHEBI:8188}; {CHEBI:6833}; Phe-Pro{CHEBI:74750}; 1-[(1R…		Level 3
240_5	448.195	9.92429	+	1		GML	19	PHE	(a)			14	C19H25N7O6; C19H17N11O; C19H31N5O5; C19H22N6O6; C19H25N7S2; C19H30N2O5S2; C19H39NO4S2; C19H33N3O5S2; C19H32NO3P3; C19H37N3OP4; C19H34N2OP4; C19H35N3O3SP2; C19H32N2O3SP2; C19H41NO2SP2		0		17	more than 15 hits		Level 3
240_6	231.051	9.92429	-	1		GML	8	PHE	(a)			3	C8H7N7O2; C8H15N3OS2; C8H20SP2		0		0			Level 4
240_7	263.077	9.92429	-	1		GML	8	PHE	(a)			2	C8H15N3O7; C8H25O2P		0		1	streptozocin{CHEBI:9288}		Level 2
241_1	455.117	9.975	+	1	[M+Na]+	GML	18					1	C18H24O12		0		0			Level 4
241_2	450.161	9.975	+	1	[M+NH4]+	GML	18					1	C18H24O12		0		0			Level 4
242_1	315.142	10.0956	+	1	[M+Na]+	GML	13					0			0		0		X	Level 4
242_2	131.107	10.0956	+	1		GML	7					1	C7H14O2		0		15	more than 15 hits		Level 3
242_3	310.186	10.0956	+	1	[M+NH4]+	GML	13					0			0		0			Level 4
242_4	295.165	10.0956	+	1		GML	15					2	C15H19NO4; C15H22N2O4		2	Put-Sin {Type: Calc. Adduct: +H, Num: genPPAs_19, Sumformula: C15H22N2O4, AdditionalInfo: {'AdditionalColumn2': '', 'AdditionalColumn1': ''}}; Cad-HFer {Type: Calc. Adduct: +H, Num: genPPAs_61, Sumformula: C15H22N2O4, AdditionalInfo: {'AdditionalColumn2': '', 'AdditionalColumn1': ''}}	12	N-butyl-N(2)-[(R)-2-hydroxy-2-phenylacetyl]-L-serinamide{CHEBI:63206}; Tyr-Leu{CHEBI:75003}; N-(2,4-dimethoxyphenyl)-3-(4-morpholinyl)propanamide{CHEBI:109840}; D-Leu-Tyr{CHEBI:73842}; {CHEBI:94428}; Leu-Tyr{CHEBI:73591}; 3,5-dimethoxy-N-[2-(4-morpholinyl)ethyl]benzamide{CHEBI:104199}; Ile-Tyr{CHEBI:74326}; LSM-36768{CHEBI:125297}; Tyr-Ile{CHEBI:74993}; Troxipide{CHEBI:32271}; methyl 4-amino-N-(t…		Level 3
242_5	480.221	10.0956	+	1		GML	20					15	C20H35N5O6; C20H26N6O7; C20H21N11O2; C20H29N7O7; C20H29N7OS2; C20H34N2O6S2; C20H37N3S4; C20H37N3O6S2; C20H43NO5S2; C20H36NO4P3; C20H41N3O2P4; C20H38N2O2P4; C20H39N3O4SP2; C20H45NO3SP2; C20H36N2O4SP2		0		3	abacavir 5'-glucuronide{CHEBI:64189}; Lys-Thr-Pro-Pro{CHEBI:73596}; (3R)-3-{[(3R)-3-{[(3R)-3-{[(3R)-3-{[(3R)-3-hydroxybutanoyl]oxy}butanoyl]oxy}butanoyl]oxy}butanoyl]oxy}butanoate{CHEBI:140383}		Level 3
242_6	510.195	10.0956	+	1	[M+H]+	GML	20					5	C20H27N7O9; C20H35N3O8S2; C20H39N3O4P4; C20H40N5S4P; C20H37N3O6SP2		0		1	NBD-N(Me)-DKbetaA-OH{CHEBI:139249}		Level 2
242_7	229.108	10.0956	-	1		GML	11					1	C11H18O5		0		0		X	Level 4
242_8	337.151	10.0956	-	1		GML	13					6	C13H21N7O4; C13H24N4O5; C13H29N3O3S2; C13H36P4; C13H34O2SP2; C13H31N3OSP2		0		1	N-[1,3-dimethyl-2-oxo-5-[[oxo(propoxy)methyl]amino]-4-imidazolidinyl]carbamic acid propyl ester{CHEBI:123332}		Level 2
242_9	508.18	10.0956	-	1	[M-H]-	GML	20					4	C20H27N7O9; C20H35N3O8S2; C20H39N3O4P4; C20H37N3O6SP2		0		1	NBD-N(Me)-DKbetaA-OH{CHEBI:139249}		Level 2
243_1	294.637	10.11	+	2		GML	28					0			0		0			Level 4
244_1	373.114	10.305	-	1		GML	15	PHE	8			6	C15H20N4O6; C15H17N7O5; C15H25N3O4S2; C15H32OP4; C15H30O3SP2; C15H27N3O2SP2		1	Can-Fer {Type: Calc. Adduct: +Na-2H, Num: genPPAs_347, Sumformula: C15H20N4O6, AdditionalInfo: {'AdditionalColumn2': '', 'AdditionalColumn1': ''}}	0		X	Level 2
244_2	457.172	10.305	-	1		GML	21	PHE	(a)			11	C21H34N2O4; C21H24N8O3; C21H21N11O2; C21H30O11; C21H40OS4; C21H37N3S4; C21H32N4O2S2; C21H29N7OS2; C21H36NO4P3; C21H34NO6SP; C21H34N4SP2		0		1	arterolane{CHEBI:136054}		Level 2
245_1	167.07	10.354	+	1		GML	9	PHE	8			1	C9H10O3		7	3-(2-Hydroxyphenyl)propanoic acid {Type: Calc. Adduct: +H, Num: RefStds_62, Sumformula: C9H10O3, AdditionalInfo: {'AdditionalColumn2': '', 'AdditionalColumn1': ''}}; 3-Phenyllactic acid {Type: Calc. Adduct: +H, Num: RefStds_85, Sumformula: C9H10O3, AdditionalInfo: {'AdditionalColumn2': '', 'AdditionalColumn1': ''}}; 3-(3-hydroxyphenyl)propanoic acid {Type: Calc. Adduct: +H, Num: RefStds_102, Sumf…	36	more than 15 hits	X	Level 3
245_2	265.155	10.354	+	1		GML	14	PHE	9			2	C14H20N2O3; C14H17NO3		5	Feruloyl-Putrescine {Type: Calc. Adduct: +H, Num: RefStds_132, Sumformula: C14H20N2O3, AdditionalInfo: {'AdditionalColumn2': '', 'AdditionalColumn1': ''}}; Put-Fer {Type: Calc. Adduct: +H, Num: genPPAs_12, Sumformula: C14H20N2O3, AdditionalInfo: {'AdditionalColumn2': '', 'AdditionalColumn1': ''}}; Cad-Caf {Type: Calc. Adduct: +H, Num: genPPAs_52, Sumformula: C14H20N2O3, AdditionalInfo: {'Addition…	10	vorinostat{CHEBI:45716}; 4-[[diethylamino(oxo)methyl]amino]benzoic acid ethyl ester{CHEBI:116165}; propacetamol{CHEBI:135089}; Subaphyllin{CHEBI:9299}; Phe-Val{CHEBI:73638}; Val-Phe{CHEBI:75016}; Fagaramide{CHEBI:4966}; 2-[[cyclopentyl(oxo)methyl]amino]benzoic acid methyl ester{CHEBI:108374}; 1-(1-oxo-2-phenylethyl)-4-piperidinecarboxylic acid{CHEBI:107816}; 1-(4-methoxyphenyl)-3-(4-morpholinyl)-…		Level 3
245_3	367.08	10.354	+	1		GML	15	PHE	(a)			7	C15H20O8; C15H6N6O4; C15H14N2O3S2; C15H27S4P; C15H19N4OS2P; C15H16N2OSP2; C15H16N3OS2P		1	Anisatin {Type: Calc. Adduct: +K, Num: 170324_newMets_37, Sumformula: C15H20O8, AdditionalInfo: {'AdditionalColumn2': '', 'AdditionalColumn1': 'Terpenoids'}}	5	Anisatin{CHEBI:2733}; Paeonoside{CHEBI:7892}; 4-methyl-5-thieno[3,2-b]pyrrolecarboxylic acid [2-oxo-2-(thiophen-2-ylmethylamino)ethyl] ester{CHEBI:116655}; 5-[[(5,6-dimethyl-4-thieno[2,3-d]pyrimidinyl)thio]methyl]-2-furancarboxylic acid methyl ester{CHEBI:122079}; N,N-dimethyl-3-(3-oxo-1,2-benzothiazol-2-yl)benzenesulfonamide{CHEBI:93150}		Level 3
245_4	336.108	10.354	+	1		GML	16	PHE	(a)			4	C16H9N5O2; C16H17NO7; C16H14O7; C16H17NOS2		0		8	brompheniramine{CHEBI:3183}; dexbrompheniramine{CHEBI:59269}; F390C{CHEBI:65894}; 2-hydroxy-6-[2-(3,4-dihydroxyphenyl-5-methoxy)-2-oxoethyl]benzoic acid{CHEBI:68128}; {CHEBI:7792}; demethylsulochrin{CHEBI:48948}; (7R,8R)-AGI-B4{CHEBI:68224}; cylindol A{CHEBI:65709}		Level 3
245_5	390.105	10.354	-	1		GML	15	PHE	(a)			10	C15H12N12O2; C15H25N3O4; C15H21NO11; C15H15N9O3; C15H31NOS4; C15H20N8OS2; C15H28N4S4; C15H23N5O2S2; C15H27N2O4P3; C15H25N5SP2		0		1	Val-Pro-Pro{CHEBI:73696}		Level 2
246_1	383.043	10.38	+	1		GML	15					8	C15H12N4O5S; C15H10O8S; C15H20O4S3; C15H12O6P2; C15H14N4O3P2; C15H3N12P; C15H22O2S2P2; C15H24SP4		0		1	N-[[[(2-hydroxyphenyl)-oxomethyl]hydrazo]-sulfanylidenemethyl]-2-nitrobenzamide{CHEBI:120793}		Level 2
247_1	351.105	10.4189	+	1	[M+Na]+	GML	15	PHE	(a)			1	C15H20O8		1	Anisatin {Type: M match, Num: 170324_newMets_37, Sumformula: C15H20O8, AdditionalInfo: {'AdditionalColumn2': '', 'AdditionalColumn1': 'Terpenoids'}}	2	Anisatin{CHEBI:2733}; Paeonoside{CHEBI:7892}	X	Level 3
247_2	346.15	10.4189	+	1	[M+NH4]+	GML	15	PHE	(a)			1	C15H20O8		1	Anisatin {Type: M match, Num: 170324_newMets_37, Sumformula: C15H20O8, AdditionalInfo: {'AdditionalColumn2': '', 'AdditionalColumn1': 'Terpenoids'}}	2	Anisatin{CHEBI:2733}; Paeonoside{CHEBI:7892}		Level 3
247_3	538.214	10.4189	+	1	[M+NH4]+	GML	22	PHE	(a)			3	C22H32O14; C22H42N2P6; C22H25N12SP		0		0			Level 4
247_4	543.169	10.4189	+	1	[M+Na]+	GML	22	PHE	(a)			2	C22H32O14; C22H25N12SP		0		0			Level 4
247_5	147.044	10.4189	-	1		GML	9	PHE	(a)			0			0		0			Level 4
247_6	258.992	10.4189	-	1		GML	9	PHE	(a)			3	C9H8O7S; C9H10O5P2; C9H14NSP3		0		1	caffeic acid 3-sulfate{CHEBI:90242}		Level 2
247_7	327.109	10.4189	-	1	[M-H]-	GML	15	PHE	9			1	C15H20O8		1	Anisatin {Type: M match, Num: 170324_newMets_37, Sumformula: C15H20O8, AdditionalInfo: {'AdditionalColumn2': '', 'AdditionalColumn1': 'Terpenoids'}}	2	Anisatin{CHEBI:2733}; Paeonoside{CHEBI:7892}	X	Level 3
247_8	405.05	10.4189	-	1		GML	15	PHE	(a)			17	C15H6N12O; C15H22N2O4S; C15H18O11S; C15H20N4O2S3; C15H25N3S5; C15H17N7OS3; C15H28OS5; C15H9N11O2S; C15H12N8O3S; C15H14N8OP2; C15H20O9P2; C15H26NO2P5; C15H14N5O7P; C15H24N2O2P2; C15H22N4S2P2; C15H22NO6S2P; C15H24NO4SP3		0		8	(2S)-2-[(4R,5R)-8-bromo-4-methyl-5-(methylaminomethyl)-1,1-dioxo-4,5-dihydro-3H-6,1$l^{6},2-benzoxathiazocin-2-yl]-1-propanol{CHEBI:106113}; (2R)-2-[(4R,5S)-8-bromo-4-methyl-5-(methylaminomethyl)-1,1-dioxo-4,5-dihydro-3H-6,1$l^{6},2-benzoxathiazocin-2-yl]-1-propanol{CHEBI:106260}; (2R)-2-[(4R,5R)-8-bromo-4-methyl-5-(methylaminomethyl)-1,1-dioxo-4,5-dihydro-3H-6,1$l^{6},2-benzoxathiazocin-2-yl]-1-…		Level 3
247_9	429.14	10.4189	-	1		GML	19	PHE	(a)			11	C19H30N2O4; C19H17N11O2; C19H26O11; C19H20N8O3; C19H36OS4; C19H25N7OS2; C19H33N3S4; C19H28N4O2S2; C19H32NO4P3; C19H30NO6SP; C19H30N4SP2		0		1	Nitropyrrolin A{CHEBI:70276}		Level 2
248_1	429.012	10.45	+	1		GML	15					14	C15H10N4O8S; C15H18O7S3; C15H8O11S; C15H10O9P2; C15H7N10O2P; C15H12N4O6P2; C15H20O5S2P2; C15H23N2S4P; C15H11N8SP3; C15H8N7SP3; C15H22O3SP4; C15H9N8O2S2P; C15H15N6OS2P; C15H6N7O2S2P		0		1	N-[5-[(2,6-dichlorophenyl)methylthio]-1,3,4-thiadiazol-2-yl]-5-methyl-2-pyrazinecarboxamide{CHEBI:122169}		Level 2
249_1	375.093	10.484	+	1	[M+H]+	GML	15					1	C15H18O11		0		0		X	Level 4
249_2	149.074	10.484	+	1		GML	5					2	C5H9NOS; C5H12N2OS		0		4	L-methioninamide{CHEBI:21362}; D-methionine residue{CHEBI:29984}; methionine residue{CHEBI:32648}; {CHEBI:29983}		Level 3
249_3	127.039	10.484	+	1		GML	6					1	C6H6O3		5	Phloroglucinol {Type: Calc. Adduct: +H, Num: RefStds_59, Sumformula: C6H6O3, AdditionalInfo: {'AdditionalColumn2': '', 'AdditionalColumn1': ''}}; triacetic acid lactone {Type: Calc. Adduct: +H, Num: RefStds_60, Sumformula: C6H6O3, AdditionalInfo: {'AdditionalColumn2': '', 'AdditionalColumn1': ''}}; Pyrogallol {Type: Calc. Adduct: +H, Num: KushalappaMets_55, Sumformula: C6H6O3, AdditionalInfo: {'A…	11	levoglucosenone{CHEBI:30999}; {CHEBI:42598}; {CHEBI:8114}; 3-hydroxy-2-methyl-4-pyrone{CHEBI:69438}; isolevoglucosenone{CHEBI:32577}; {CHEBI:482}; 5-Methylfuran-2-carboxylic acid{CHEBI:89918}; {CHEBI:9660}; 2-methyl-5-methylenefuran-3,4-dione{CHEBI:76246}; 4-hydroxy-5-methyl-2-methylenefuran-3-one{CHEBI:76245}; {CHEBI:3026}		Level 3
249_4	397.075	10.484	+	1	[M+Na]+	GML	15					1	C15H18O11		0		0		X	Level 4
249_5	375.13	10.484	-	1		GML	15					7	C15H22N4O6; C15H19N7O5; C15H30O5S2; C15H27N3O4S2; C15H34OP4; C15H32O3SP2; C15H29N3O2SP2		0		0			Level 4
250_1	277.119	10.51	+	1		GML	14					2	C14H13NO4; C14H16N2O4		0		12	oxagrelate{CHEBI:135142}; carboxylato-PTIO{CHEBI:90704}; 5-benzyl-1-(2-hydroxyethoxymethyl)uracil{CHEBI:41037}; N-[(3S,4R)-6-cyano-3-hydroxy-2,2-dimethyl-3,4-dihydro-2H-1-benzopyran-4-yl]-N-hydroxyacetamide{CHEBI:92788}; N-(2-methoxyethyl)-5-(3-methoxyphenyl)-3-isoxazolecarboxamide{CHEBI:121101}; Skimmianine{CHEBI:9172}; Kokusaginine{CHEBI:6142}; 3-[[(2,5-dimethyl-3-furanyl)-oxomethyl]amino]benzo…		Level 3
251_1	299.077	10.5183	-	1		GML	13	PHE	7			4	C13H20N2O; C13H10N8; C13H16O8; C13H22NOP3		0		5	1-O-salicyl-D-glucose{CHEBI:133564}; 2-(D-glucosyloxy)benzoic acid{CHEBI:87766}; {CHEBI:1776}; 4-(4-propan-2-yl-1-piperazinyl)phenol{CHEBI:116817}; prilocaine{CHEBI:8404}	X	Level 3
251_2	234.098	10.5183	+	1	[M+H]+	GML	9	PHE	(a)			1	C9H15NO6		0		0			Level 4
251_3	232.083	10.5183	-	1	[M-H]-	GML	9	PHE	(a)			1	C9H15NO6		0		0			Level 4
252_1	139.039	10.55	+	1				PHE	7			1	C7H6O3		4	p-hydroxybenzoic acid {Type: Calc. Adduct: +H, Num: TriticumAestivum_inhouseDB_830, Sumformula: C7H6O3, AdditionalInfo: {'AdditionalColumn2': '', 'AdditionalColumn1': 'phenolic acids'}}; salicylic acid {Type: Calc. Adduct: +H, Num: TriticumAestivum_inhouseDB_842, Sumformula: C7H6O3, AdditionalInfo: {'AdditionalColumn2': '', 'AdditionalColumn1': 'fatty acids'}}; salicylic acid {Type: Calc. Adduct:…	17	more than 15 hits		Level 3
253_1	261.145	10.5675	+	1	[M+H]+	GML	11					1	C11H20N2O5		0		5	N(5)-anhydromevalonyl-N(5)-hydroxy-L-ornithine{CHEBI:133871}; gamma-Glu-Leu{CHEBI:68433}; gamma-Glu-Ile{CHEBI:68434}; Leu-Glu{CHEBI:74531}; Glu-Leu{CHEBI:73506}	X	Level 3
253_2	132.102	10.5675	+	1		GML	6					2	C6H13NO2; C6H10O2		2	Isoleucine {Type: Calc. Adduct: +H, Num: KushalappaMets_143, Sumformula: C6H13NO2, AdditionalInfo: {'AdditionalColumn2': 'V. Bollina, A. C. Kushalappa, T. M. Choo, Y. Dion, S. Rioux (2011). \Identification of metabolites related to mechanisms of resistance in barley against Fusarium graminearum, based on mass spectrometry.\ Plant Molecular Biology 77: 355-370.', 'AdditionalColumn1': 'Amino acids'…	51	more than 15 hits		Level 3
253_3	165.091	10.5675	+	1		GML	10					1	C10H12O2		3	Eugenol {Type: Calc. Adduct: +H, Num: 170324_newMets_10, Sumformula: H12O2C10, AdditionalInfo: {'AdditionalColumn2': '', 'AdditionalColumn1': 'Phenols and Derivatives'}}; 4-ethenyl-1,2-dimethoxybenzene {Type: Calc. Adduct: +H, Num: TriticumAestivum_inhouseDB_536, Sumformula: C10H12O2, AdditionalInfo: {'AdditionalColumn2': '', 'AdditionalColumn1': 'volatile methoxybenzenes'}}; Fusalanipyrone {Type…	27	more than 15 hits		Level 3
253_4	193.086	10.5675	+	1		GML	11					1	C11H12O3		0		14	Sarisan{CHEBI:9031}; 3,4-dimethoxy cinnamaldehyde{CHEBI:86548}; daedalin A{CHEBI:65721}; 4,5-dimethoxy-2,3-dihydroinden-1-one{CHEBI:113112}; methyl 4-methoxycinnamate{CHEBI:86901}; {CHEBI:7057}; myristicin{CHEBI:68234}; Nakitriol{CHEBI:80786}; 4,7-dimethoxy-2,3-dihydroinden-1-one{CHEBI:121248}; Carpacin{CHEBI:3432}; Isoshinanolone{CHEBI:31733}; trans-coumaryl acetate{CHEBI:73346}; Dehydrozingeron…		Level 3
253_5	211.097	10.5675	+	1		GML	11					1	C11H14O4		7	Sinapyl alcohol {Type: Calc. Adduct: +H, Num: RefStds_89, Sumformula: C11H14O4, AdditionalInfo: {'AdditionalColumn2': '', 'AdditionalColumn1': ''}}; Sinapyl-alcohol {Type: Calc. Adduct: +H, Num: 170324_newMets_19, Sumformula: H14C11O4, AdditionalInfo: {'AdditionalColumn2': '', 'AdditionalColumn1': 'Phenylpropanoids'}}; Sinapyl-alcohol {Type: Calc. Adduct: +H, Num: KushalappaMets_175, Sumformula: …	11	2,4-dihydroxy-3,6-dimethylbenzoic acid ethyl ester{CHEBI:114177}; sinapyl alcohol{CHEBI:28813}; 3,4,5-trimethoxyacetophenone{CHEBI:86547}; 3-(3,4-dimethoxyphenyl)propanoic acid{CHEBI:44235}; {CHEBI:1583}; 2-hydroxy-4-methoxy-6-methylbenzoic acid ethyl ester{CHEBI:108584}; trans-sinapyl alcohol{CHEBI:64557}; dimethylcarbate{CHEBI:136029}; 2-(2-methylbutanoyl)phloroglucinol{CHEBI:134326}; 3,4-dimet…		Level 3
253_6	304.187	10.5675	+	1		GML	13					3	C13H17N7; C13H25N3O5; C13H22N2O5		0		1	Leu-Thr-Ala{CHEBI:73572}		Level 2
253_7	390.176	10.5675	+	1	[M+NH4]+	GML	17					1	C17H24O9		4	Syringin {Type: M match, Num: 170324_newMets_54, Sumformula: H24O9C17, AdditionalInfo: {'AdditionalColumn2': '', 'AdditionalColumn1': 'Phenylpropanoids'}}; Syringin {Type: M match, Num: KushalappaMets_178, Sumformula: C17H24O9, AdditionalInfo: {'AdditionalColumn2': 'R. Gunnaiah, A. C. Kushalappa (2014). \Metabolomics deciphers the host resistance mechanisms in wheat cultivar Sumai-3, against tric…	4	1-[(pentanoyl)-phloroglucinyl]-beta-D-glucopyranoside{CHEBI:66074}; 1-[(3-methylbutanoyl)phloroglucinyl]-beta-D-glucopyranoside{CHEBI:66073}; syringin{CHEBI:9380}; multifidol glucoside{CHEBI:68339}	X	Level 3
253_8	395.132	10.5675	+	1	[M+Na]+	GML	17					1	C17H24O9		4	Syringin {Type: M match, Num: 170324_newMets_54, Sumformula: H24O9C17, AdditionalInfo: {'AdditionalColumn2': '', 'AdditionalColumn1': 'Phenylpropanoids'}}; Syringin {Type: M match, Num: KushalappaMets_178, Sumformula: C17H24O9, AdditionalInfo: {'AdditionalColumn2': 'R. Gunnaiah, A. C. Kushalappa (2014). \Metabolomics deciphers the host resistance mechanisms in wheat cultivar Sumai-3, against tric…	4	1-[(pentanoyl)-phloroglucinyl]-beta-D-glucopyranoside{CHEBI:66074}; 1-[(3-methylbutanoyl)phloroglucinyl]-beta-D-glucopyranoside{CHEBI:66073}; syringin{CHEBI:9380}; multifidol glucoside{CHEBI:68339}	X	Level 3
253_9	473.075	10.5675	+	1		GML	17					24	C17H24N6S5; C17H13N9OS3; C17H14N12OS; C17H22N8S3; C17H5N13O2S; C17H8N14O2S; C17H16N10OS3; C17H21N5S5; C17H31N2OP5; C17H19N6O6P; C17H5N12O2P; C17H7N13P2; C17H25N4O2P5; C17H10N14P2; C17H24O10P2; C17H22N3O2P5; C17H23N4O4SP3; C17H13N8OS2P; C17H27N2O4S3P; C17H27N2O5S2P; C17H20N3O4SP3; C17H29N2O3SP3; C17H33OS2P5; C17H19N6O5SP		0		1	tedizolid phosphate{CHEBI:83326}		Level 2
253_10	259.13	10.5675	-	1	[M-H]-	GML	11					1	C11H20N2O5		0		5	N(5)-anhydromevalonyl-N(5)-hydroxy-L-ornithine{CHEBI:133871}; gamma-Glu-Leu{CHEBI:68433}; gamma-Glu-Ile{CHEBI:68434}; Leu-Glu{CHEBI:74531}; Glu-Leu{CHEBI:73506}		Level 3
253_11	343.104	10.5675	-	1		GML	15					5	C15H14N8O; C15H20O9; C15H24N2O2; C15H22N4S2; C15H26NO2P3		0		8	Sophoranol{CHEBI:80905}; tetracaine{CHEBI:9468}; Lamprolobine{CHEBI:6369}; 17-hydroxylupanine{CHEBI:64287}; Ammothamnine{CHEBI:2672}; Nuttalline{CHEBI:7659}; {CHEBI:751}; N-[(2-ethoxyphenyl)methyl]-2-(4-morpholinyl)ethanamine{CHEBI:94149}		Level 3
253_12	371.135	10.5675	-	1	[M-H]-	GML	17					1	C17H24O9		4	Syringin {Type: M match, Num: 170324_newMets_54, Sumformula: H24O9C17, AdditionalInfo: {'AdditionalColumn2': '', 'AdditionalColumn1': 'Phenylpropanoids'}}; Syringin {Type: M match, Num: KushalappaMets_178, Sumformula: C17H24O9, AdditionalInfo: {'AdditionalColumn2': 'R. Gunnaiah, A. C. Kushalappa (2014). \Metabolomics deciphers the host resistance mechanisms in wheat cultivar Sumai-3, against tric…	4	1-[(pentanoyl)-phloroglucinyl]-beta-D-glucopyranoside{CHEBI:66074}; 1-[(3-methylbutanoyl)phloroglucinyl]-beta-D-glucopyranoside{CHEBI:66073}; syringin{CHEBI:9380}; multifidol glucoside{CHEBI:68339}	X	Level 3
254_1	566.137	10.63	+	1		GML	22					25	C22H29N3O12; C22H17N13O5; C22H15N9O8; C22H23N5O13; C22H20N4O13; C22H33N5O3S4; C22H31NO12S2; C22H23N5O7S2; C22H31NO6S4; C22H41NO2S6; C22H28O12S2; C22H25N9O4S2; C22H27N9O3P2; C22H32N3O7P3; C22H35NO8P4; C22H32O8P4; C22H29N9P4; C22H35N5OS3P2; C22H33NO4S3P2; C22H25N5O5SP2; C22H37N5SP4; C22H43NS5P2; C22H27N9O2SP2; C22H30O10SP2; C22H33NO10SP2		0		0			Level 4
255_1	501.124	10.64	+	1		GML	21					15	C21H24O14; C21H18N8O6; C21H16N4O9; C21H26N4O5S2; C21H34O4S4; C21H24O8S2; C21H30N4OP4; C21H34N2P6; C21H26O6SP2; C21H38S2P4; C21H36O2S3P2; C21H17N12SP; C21H14N11SP; C21H38OSP4; C21H28N4O3SP2		0		1	6-ethyl-2-[[[4-(4-morpholinylsulfonyl)phenyl]-oxomethyl]amino]-5,7-dihydro-4H-thieno[2,3-c]pyridine-3-carboxamide{CHEBI:123376}		Level 2
255_2	455.12	10.64	-	1		GML	20					12	C20H24O12; C20H18N8O4; C20H15N11O3; C20H28N2O5; C20H26N4O3S2; C20H23N7O2S2; C20H34O2S4; C20H31N3OS4; C20H30NO5P3; C20H28NO7SP; C20H36S3P2; C20H28N4OSP2		0		15	more than 15 hits	X	Level 3
256_1	334.213	10.64	+	1		GML	18	PHE	9			2	C18H27N3O3; C18H24N2O3		0		23	more than 15 hits		Level 3
257_1	265.144	10.69	+	1		GML	15					1	C15H20O4		4	2-cis, 4-trans-Abscisic acid {Type: Calc. Adduct: +H, Num: RefStds_33, Sumformula: C15H20O4, AdditionalInfo: {'AdditionalColumn2': '', 'AdditionalColumn1': ''}}; (s)-(+)-Abscisic acid {Type: Calc. Adduct: +H, Num: KushalappaMets_150, Sumformula: C15H20O4, AdditionalInfo: {'AdditionalColumn2': 'V. Bollina, A. C. Kushalappa, T. M. Choo, Y. Dion, S. Rioux (2011). \Identification of metabolites relat…	46	more than 15 hits	X	Level 3
257_2	213.076	10.69	+	1		GML	10					1	C10H12O5		0		7	n-propyl gallate{CHEBI:10607}; prohexadione{CHEBI:137380}; 3,4,5-trimethoxybenzoic acid{CHEBI:454991}; 2-hydroxy-3,5,7-tris(hydroxymethyl)-1-cyclohepta-2,4,6-trienone{CHEBI:112728}; Vanillactic acid{CHEBI:88526}; methyl syringate{CHEBI:45820}; danielone{CHEBI:4316}		Level 3
258_1	159.092	10.69	+	1						TRP	10	2	C10H7N; C10H10N2		0		4	Nicotyrine{CHEBI:7564}; 2-methyl-8-quinolinamine{CHEBI:107285}; naphthalene-1,5-diamine{CHEBI:53003}; 2,3-dimethylquinoxaline{CHEBI:132810}		Level 3
259_1	185.081	10.735	+	1		GML	9	PHE	6			1	C9H12O4		1	syringyl alcohol {Type: Calc. Adduct: +H, Num: TriticumAestivum_inhouseDB_857, Sumformula: C9H12O4, AdditionalInfo: {'AdditionalColumn2': '', 'AdditionalColumn1': 'phenolic compounds'}}	17	more than 15 hits	X	Level 3
259_2	447.059	10.735	+	1		GML	15	PHE	(a)			23	C15H12N12OS; C15H19N5S5; C15H6N14O2S; C15H20N8S3; C15H3N13O2S; C15H14N10OS3; C15H11N9OS3; C15H22N6S5; C15H22O10P2; C15H23N4O2P5; C15H17N6O6P; C15H3N12O2P; C15H5N13P2; C15H29N2OP5; C15H20N3O2P5; C15H8N14P2; C15H21N4O4SP3; C15H25N2O4S3P; C15H18N3O4SP3; C15H25N2O5S2P; C15H11N8OS2P; C15H27N2O3SP3; C15H31OS2P5		0		0			Level 4
259_3	391.125	10.735	-	1		GML	15	PHE	(a)			8	C15H22N4O7; C15H19N7O6; C15H27N3O5S2; C15H30O6S2; C15H34O2P4; C15H32O4SP2; C15H37S2P; C15H29N3O3SP2		0		0		X	Level 4
259_4	463.092	10.735	-	1		GML	18	PHE	(a)			18	C18H12N12O2; C18H26N4O3S3; C18H15N11O3S; C18H18N8O4S; C18H28N2O5S; C18H34O2S5; C18H23N7O2S3; C18H31N3OS5; C18H24O12S; C18H20N5O8P; C18H30N2O3P2; C18H26O10P2; C18H32NO3P5; C18H20N8O2P2; C18H30NO5SP3; C18H28NO7S2P; C18H36S4P2; C18H28N4OS2P2		0		0			Level 4
259_5	421.114	10.735	-	1		GML	20	PHE	(a)			9	C20H22O10; C20H16N8O2; C20H13N11O; C20H26N2O3; C20H32S4; C20H21N7S2; C20H24N4OS2; C20H28NO3P3; C20H26NO5SP		1	Catechin 7-O-apiofuranoside {Type: Calc. Adduct: -H, Num: KushalappaMets_102, Sumformula: C20H22O10, AdditionalInfo: {'AdditionalColumn2': 'V. Bollina, A. C. Kushalappa, T. M. Choo, Y. Dion, S. Rioux (2011). \Identification of metabolites related to mechanisms of resistance in barley against Fusarium graminearum, based on mass spectrometry.\ Plant Molecular Biology 77: 355-370.', 'AdditionalColum…	5	{CHEBI:3466}; amburoside A{CHEBI:65402}; Plicatic acid{CHEBI:8272}; N-cyclohexyl-N-methyl-4-[(2-oxo-1H-quinolin-6-yl)oxy]butanamide{CHEBI:92503}; Compound IV{CHEBI:3846}		Level 3
259_6	443.192	10.735	-	1		GML	21	PHE	(a)			9	C21H32O10; C21H23N11O; C21H36N2O3; C21H26N8O2; C21H31N7S2; C21H34N4OS2; C21H42S4; C21H38NO3P3; C21H36NO5SP		0		1	dihydrophaseic acid 4-O-beta-D-glucoside{CHEBI:23758}	X	Level 2
260_1	206.045	10.75	+	1						TRP	10	2	C10H4O4; C10H7NO4		2	6-Hydroxykynurenate {Type: Calc. Adduct: +H, Num: TrpMets_5, Sumformula: C10H7NO4, AdditionalInfo: {'AdditionalColumn2': '', 'AdditionalColumn1': ''}}; Xanthurenate {Type: Calc. Adduct: +H, Num: TrpMets_59, Sumformula: C10H7NO4, AdditionalInfo: {'AdditionalColumn2': '', 'AdditionalColumn1': ''}}	4	xanthurenic acid{CHEBI:10072}; 6-Hydroxykynurenic acid{CHEBI:2195}; 2-hydroxy-4-quinolone-3-carboxylic acid{CHEBI:74804}; naphthalene-1,2,3,4-tetrone{CHEBI:78854}		Level 3
261_1	292.129	10.78	+	1		GML	14					2	C14H14N2O4; C14H17N3O4		0		4	Trp-Ser{CHEBI:73694}; (1R,5aS,6R)-1,4,5,5a,6,9-hexahydrophenazine-1,6-dicarboxylic acid{CHEBI:132261}; 2-[3-(2-nitroethenyl)-1-indolyl]acetic acid ethyl ester{CHEBI:105508}; 2-hydroxy-3-methylbenzoic acid (3-cyano-4-imino-2-oxopentyl) ester{CHEBI:112747}		Level 3
262_1	345.119	10.8	-	1				PHE	8			44	C11H18N8O3; C15H16N8O; C15H22O9; C14H17N7O4; C12H14N10O3; C13H21N3O8; C15H13N11; C15H26N2O2; C10H22N4O7; C16H18N4O5; C14H20N4O5; C11H26N4O2S2; C11H32O4S3; C8H22N6O7S; C10H28O9S; C19H22N2S; C20H18N4S; C16H26O4S2; C22H21NOS; C15H24N4S2; C14H25N3O3S2; C11H26NO9P; C12H29N2OP3; C19H24O2P2; C13H31O3P; C10H19N8O4P; C8H18N11O3P; C20H23OP; C8H24N6O5P2; C11H30N2O2P4; C11H15N12P; C12H25N2O6P; C9H23N4O8P; C1…		1	Aucubin {Type: Calc. Adduct: -H, Num: 170324_newMets_46, Sumformula: C15H22O9, AdditionalInfo: {'AdditionalColumn2': '', 'AdditionalColumn1': 'Terpenoids'}}	12	4-ethyl-3-[2-(4-methylphenyl)-4-quinolinyl]-1H-1,2,4-triazole-5-thione{CHEBI:112701}; {CHEBI:2919}; Deutzioside{CHEBI:4458}; koaburside{CHEBI:68966}; 3,5-dimethoxy-4-hydroxybenzyl alcohol-4-O-beta-D-glucopyranoside{CHEBI:68338}; aucubin{CHEBI:69796}; chlorproethazine{CHEBI:135464}; 2-(2-amino-4H-[1,3,5]triazino[2,1-b][1,3]benzoxazol-4-yl)propanedioic acid diethyl ester{CHEBI:114975}; flutrimazole…		Level 3
263_1	477.107	10.83	-	1		GML	19					19	C19H14N12O2; C19H22N8OS2; C19H25N7O2S3; C19H36O2S5; C19H20N8O4S; C19H26O12S; C19H30N2O5S; C19H28N4O3S3; C19H33N3OS5; C19H17N11O3S; C19H34NO3P5; C19H32N2O3P2; C19H22N8O2P2; C19H28O10P2; C19H22N5O8P; C19H38S4P2; C19H32NO5SP3; C19H30NO7S2P; C19H30N4OS2P2		0		0			Level 4
263_2	298.092	10.83	+	1		GML	13					4	C13H15NO7; C13H7N5O2; C13H12O7; C13H15NOS2		0		2	2-(p-coumaroyl)malic acid{CHEBI:134253}; N,N-diethyl-5-thiophen-2-yl-2-thiophenecarboxamide{CHEBI:105209}		Level 3
263_3	435.06	10.83	-	1		GML	16					18	C16H8N12O2; C16H11N11O3S; C16H30O2S5; C16H27N3OS5; C16H22N4O3S3; C16H20O12S; C16H24N2O5S; C16H19N7O2S3; C16H14N8O4S; C16H16N5O8P; C16H22O10P2; C16H16N8O2P2; C16H28NO3P5; C16H26N2O3P2; C16H32S4P2; C16H24N4OS2P2; C16H26NO5SP3; C16H24NO7S2P		0		8	2-[(2S,5R,6S)-5-(benzenesulfonamido)-6-(hydroxymethyl)-2-oxanyl]-N,N-dimethylacetamide{CHEBI:118705}; 2-[(2S,5S,6S)-5-(benzenesulfonamido)-6-(hydroxymethyl)-2-oxanyl]-N,N-dimethylacetamide{CHEBI:118557}; 2-[(2R,5R,6R)-5-(benzenesulfonamido)-6-(hydroxymethyl)-2-oxanyl]-N,N-dimethylacetamide{CHEBI:118631}; 2-[(2S,5S,6R)-5-(benzenesulfonamido)-6-(hydroxymethyl)-2-oxanyl]-N,N-dimethylacetamide{CHEBI:…		Level 3
264_1	311.076	10.84	+	1		GML	14					4	C14H8N8; C14H14O8; C14H6N4O3; C14H14O2S2		0		1	3-methyl-1,5-dithiophen-2-ylpentane-1,5-dione{CHEBI:117259}	X	Level 2
265_1	129.055	10.845	-	1		GML	6					0			0		0			Level 4
265_2	514.157	10.845	-	1		GML	22					17	C22H20N12O4; C22H33N3O6; C22H29NO13; C22H23N9O5; C22H25N9O2S; C22H44OS6; C22H28N8O3S2; C22H39NO3S4; C22H36N4O2S4; C22H31N5O4S2; C22H35N5P4; C22H35N2O6P3; C22H27N9P2; C22H33N5O2SP2; C22H41NOS3P2; C22H38N4S3P2; C22H33N2O8SP		0		15	more than 15 hits		Level 3
266_1	136.076	10.855	+	1				PHE	8			2	C8H9NO; C8H6O	2-phenylacetamide	2	2-PHENYLACETAMIDE {Type: Calc. Adduct: +H, Num: RefStds_106, Sumformula: C8H9NO, AdditionalInfo: {'AdditionalColumn2': '', 'AdditionalColumn1': ''}}; Phenylacetaldoxime {Type: Calc. Adduct: +H, Num: KushalappaMets_145, Sumformula: C8H9NO, AdditionalInfo: {'AdditionalColumn2': 'V. Bollina, A. C. Kushalappa, T. M. Choo, Y. Dion, S. Rioux (2011). \Identification of metabolites related to mechanisms …	13	{CHEBI:47792}; 2-amino-1-phenylethanone{CHEBI:104022}; {CHEBI:7331}; N-benzylformamide{CHEBI:41117}; phenyl acetimidate{CHEBI:52478}; o-aminoacetophenone{CHEBI:91110}; {CHEBI:1264}; phenylacetaldehyde oxime{CHEBI:47791}; (E)-phenylacetaldehyde oxime{CHEBI:47793}; {CHEBI:33075}; {CHEBI:34570}; 2-benzofuran{CHEBI:35261}; benzofuran{CHEBI:36790}		Level 1	InChI=1S/C8H9NO/c9-8(10)6-7-4-2-1-3-5-7/h1-5H,6H2,(H2,9,10)
266_2	288.135	10.855	+	1				PHE	9			11	C14H13N3O2; C15H14N2O3; C15H17N3O3; C18H19NO; C10H23N3O3S; C13H22NO4P; C13H19O4P; C9H24N5OP; C11H24NO4P; C9H18N7O2P; C12H20N5P	2-phenylacetamide	1	His-Fer {Type: Calc. Adduct: +H, Num: genPPAs_358, Sumformula: C15H17N3O3, AdditionalInfo: {'AdditionalColumn2': '', 'AdditionalColumn1': ''}}	21	more than 15 hits		Level 1	InChI=1S/C8H9NO/c9-8(10)6-7-4-2-1-3-5-7/h1-5H,6H2,(H2,9,10)
267_1	353.088	10.8871	-	1		GML	16					6	C16H18O9; C16H9N11; C16H12N8O; C16H22N2O2; C16H20N4S2; C16H24NO2P3	Chlorogenic acid	8	Chlorogenic acid {Type: Calc. Adduct: -H, Num: RefStds_8, Sumformula: C16H18O9, AdditionalInfo: {'AdditionalColumn2': '', 'AdditionalColumn1': ''}}; chlorogenic acid {Type: Calc. Adduct: -H, Num: 170324_newMets_248, Sumformula: C16H18O9, AdditionalInfo: {'AdditionalColumn2': '', 'AdditionalColumn1': '9C from Phe_has a negative effect on fungal growth and mycotoxin production. Fg is able to degrad…	10	4-O-trans-caffeoylquinic acid{CHEBI:75491}; (1S,3R,4R,5R)-3-[3-(3,4-dihydroxyphenyl)-1-oxoprop-2-enoxy]-1,4,5-trihydroxy-1-cyclohexanecarboxylic acid{CHEBI:95271}; 5-O-cis-caffeoylquinic acid{CHEBI:75489}; 1-O-caffeoylquinic acid{CHEBI:136555}; trans-5-O-caffeoyl-D-quinic acid{CHEBI:16384}; {CHEBI:9058}; Biflorin{CHEBI:3094}; chlorogenic acid{CHEBI:16112}; 1-(propan-2-ylamino)-3-[2-(1-pyrrolyl)ph…	X	Level 1	InChI=1S/C16H18O9/c17-9-3-1-8(5-10(9)18)2-4-13(20)25-12-7-16(24,15(22)23)6-11(19)14(12)21/h1-5,11-12,14,17-19,21,24H,6-7H2,(H,22,23)/b4-2+/t11-,12-,14-,16+/m1/s1
267_2	146.06	10.8871	+	1		GML	9					2	C9H7NO; C9H4O	Chlorogenic acid	1	Indole-3-aldehyde {Type: Calc. Adduct: +H, Num: RefStds_48, Sumformula: C9H7NO , AdditionalInfo: {'AdditionalColumn2': '', 'AdditionalColumn1': ''}}	13	{CHEBI:1601}; benzoylacetonitrile{CHEBI:51855}; quinolin-7-ol{CHEBI:48980}; quinolin-8-ol{CHEBI:48981}; quinolin-4-ol{CHEBI:15815}; indole-3-carbaldehyde{CHEBI:28238}; {CHEBI:850}; quinolin-6-ol{CHEBI:48994}; quinolin-5-ol{CHEBI:48993}; agrocybin{CHEBI:59833}; {CHEBI:471}; quinolin-2-ol{CHEBI:16365}; 2-nonene-4,6,8-triynal{CHEBI:73737}		Level 1	InChI=1S/C16H18O9/c17-9-3-1-8(5-10(9)18)2-4-13(20)25-12-7-16(24,15(22)23)6-11(19)14(12)21/h1-5,11-12,14,17-19,21,24H,6-7H2,(H,22,23)/b4-2+/t11-,12-,14-,16+/m1/s1
267_3	265.119	10.8871	+	1		GML	13					2	C13H13NO4; C13H16N2O4	Chlorogenic acid	1	Formyl-N-acetyl-5-methoxykynurenamine {Type: Calc. Adduct: +H, Num: TrpMets_19, Sumformula: C13H16N2O4, AdditionalInfo: {'AdditionalColumn2': '', 'AdditionalColumn1': ''}}	9	N(2)-phenylacetylglutamine{CHEBI:8087}; {CHEBI:10317}; 4-[[[(2-methylpropan-2-yl)oxy-oxomethyl]hydrazinylidene]methyl]benzoic acid{CHEBI:107117}; N-(2,3-dihydro-1,4-benzodioxin-6-yl)-4-morpholinecarboxamide{CHEBI:121670}; {CHEBI:5152}; 7-hydroxyimino-1,7a-dihydrocyclopropa[b][1]benzopyran-1a-carboxylic acid ethyl ester{CHEBI:91562}; N-(4-coumaroyl)-L-homoserine lactone{CHEBI:74974}; 1-ethyl-6-met…		Level 1	InChI=1S/C16H18O9/c17-9-3-1-8(5-10(9)18)2-4-13(20)25-12-7-16(24,15(22)23)6-11(19)14(12)21/h1-5,11-12,14,17-19,21,24H,6-7H2,(H,22,23)/b4-2+/t11-,12-,14-,16+/m1/s1
267_4	300.09	10.8871	+	1		GML	13					5	C13H14O5S; C13H9N5S; C13H17NO5S; C13H19NO3P2; C13H16O3P2	Chlorogenic acid	0		0			Level 1	InChI=1S/C16H18O9/c17-9-3-1-8(5-10(9)18)2-4-13(20)25-12-7-16(24,15(22)23)6-11(19)14(12)21/h1-5,11-12,14,17-19,21,24H,6-7H2,(H,22,23)/b4-2+/t11-,12-,14-,16+/m1/s1
267_5	339.108	10.8871	+	1		GML	16					4	C16H18O8; C16H12N8; C16H10N4O3; C16H18O2S2	Chlorogenic acid	6	3-p-coumaroylquinic acid {Type: Calc. Adduct: +H, Num: 170324_newMets_258, Sumformula: C16H18O8, AdditionalInfo: {'AdditionalColumn2': '', 'AdditionalColumn1': '9C from Phe_similar to chlorogenic acid'}}; 4-p-coumaroylquinic acid {Type: Calc. Adduct: +H, Num: 170324_newMets_262, Sumformula: C16H18O8, AdditionalInfo: {'AdditionalColumn2': '', 'AdditionalColumn1': '9C from Phe_similar to chlorogeni…	9	3-p-coumaroylquinic acid{CHEBI:75499}; 4-methylumbelliferyl alpha-D-galactoside{CHEBI:91115}; 4-methylumbelliferyl beta-D-glucoside{CHEBI:91117}; 4-methylumbelliferyl beta-D-galactoside{CHEBI:91116}; 4-p-coumaroylquinic acid{CHEBI:1945}; 5-(methoxymethyl)-4-[2,3,4-trihydroxy-6-(methoxymethyl)phenyl]benzene-1,2,3-triol{CHEBI:94660}; 1-Caffeoyl-4-deoxyquinic acid{CHEBI:613}; {CHEBI:10716}; 5-p-coum…		Level 1	InChI=1S/C16H18O9/c17-9-3-1-8(5-10(9)18)2-4-13(20)25-12-7-16(24,15(22)23)6-11(19)14(12)21/h1-5,11-12,14,17-19,21,24H,6-7H2,(H,22,23)/b4-2+/t11-,12-,14-,16+/m1/s1
267_6	538.154	10.8871	+	1		GML	22					30	C22H12N14O3; C22H15N15O3; C22H29NO13; C22H31N7OS4; C22H37N5S4; C22H28N6OS4; C22H20N10O2S2; C22H23N11O2S2; C22H39N3S6; C22H36N2S6; C22H27N4O5P3; C22H36N3O4P3; C22H22N9P3; C22H42NP7; C22H30N5O5P3; C22H39P7; C22H40NO2SP5; C22H38NO4S2P3; C22H28N5O7SP; C22H37O2SP5; C22H34N3O6SP; C22H25N4O7SP; C22H20N9O2SP; C22H28N5OS3P; C22H33O6S3P; C22H22N10SP2; C22H35O4S2P3; C22H36NS5P; C22H25N11SP2; C22H36NO6S3P	Chlorogenic acid	0		0		X	Level 1	InChI=1S/C16H18O9/c17-9-3-1-8(5-10(9)18)2-4-13(20)25-12-7-16(24,15(22)23)6-11(19)14(12)21/h1-5,11-12,14,17-19,21,24H,6-7H2,(H,22,23)/b4-2+/t11-,12-,14-,16+/m1/s1
267_7	517.156	10.8871	-	1		GML	22					21	C22H24N8O6; C22H30O14; C22H34N2O7; C22H21N11O5; C22H40O4S4; C22H29N7O4S2; C22H32N4O5S2; C22H34N4O2S3; C22H37N3O3S4; C22H26N8O3S; C22H36N4OP4; C22H28N8OP2; C22H40N2P6; C22H36NO7P3; C22H39N3OS3P2; C22H34NO9SP; C22H42O2S3P2; C22H44S2P4; C22H36N4S2P2; C22H23N12SP; C22H34N4O3SP2	Chlorogenic acid	0		17	more than 15 hits		Level 1	InChI=1S/C16H18O9/c17-9-3-1-8(5-10(9)18)2-4-13(20)25-12-7-16(24,15(22)23)6-11(19)14(12)21/h1-5,11-12,14,17-19,21,24H,6-7H2,(H,22,23)/b4-2+/t11-,12-,14-,16+/m1/s1
268_1	346.114	10.9	+	1		GML	14					6	C14H19NO9; C14H11N5O4; C14H13N9O; C14H16O9; C14H21N5S2; C14H19NO3S2		1	2-succinyl-5-enolpyruvyl-6-hydroxy-3-cyclohexene-1-carboxylate {Type: Calc. Adduct: +NH4, Num: TriticumAestivum_inhouseDB_65, Sumformula: C14H16O9, AdditionalInfo: {'AdditionalColumn2': 'PlantCyc', 'AdditionalColumn1': ''}}	6	(1R,2S,5S,6S)-2-(3-carboxypropanoyl)-5-[(1-carboxyvinyl)oxy]-6-hydroxycyclohex-3-ene-1-carboxylic acid{CHEBI:50271}; Bergenin{CHEBI:69499}; (2R,3S,4S,4aS,10bR)-3,4,8,10-tetrahydroxy-2-(hydroxymethyl)-9-methoxy-3,4,4a,10b-tetrahydro-2H-pyrano[3,2-c][2]benzopyran-6-one{CHEBI:95241}; 3,4,8,10-tetrahydroxy-2-(hydroxymethyl)-9-methoxy-3,4,4a,10b-tetrahydro-2H-pyrano[3,2-c][2]benzopyran-6-one{CHEBI:915…		Level 3
268_2	383.006	10.9	+	1		GML	14					8	C14H16O5S3; C14H6O9S; C14H8N4O6S; C14H10N4O4P2; C14H8O7P2; C14H5N10P; C14H18O3S2P2; C14H20OSP4		0		0			Level 4
269_1	195.065	10.92	+	1		GML	10					1	C10H10O4		7	Ferulic acid {Type: Calc. Adduct: +H, Num: RefStds_4, Sumformula: C10H10O4, AdditionalInfo: {'AdditionalColumn2': '', 'AdditionalColumn1': ''}}; 5-hydroxy-coniferaldehyde {Type: Calc. Adduct: +H, Num: TriticumAestivum_inhouseDB_93, Sumformula: C10H10O4, AdditionalInfo: {'AdditionalColumn2': 'PlantCyc', 'AdditionalColumn1': ''}}; ferulic acid {Type: Calc. Adduct: +H, Num: TriticumAestivum_inhouseD…	21	more than 15 hits		Level 3
270_1	137.06	10.93	+	1		GML	8					1	C8H8O2		5	Phenylacetic acid {Type: Calc. Adduct: +H, Num: RefStds_125, Sumformula: C8H8O2, AdditionalInfo: {'AdditionalColumn2': '', 'AdditionalColumn1': ''}}; m-Toluic acid {Type: Calc. Adduct: +H, Num: TriticumAestivum_inhouseDB_1107, Sumformula: C8H8O2, AdditionalInfo: {'AdditionalColumn2': '', 'AdditionalColumn1': ''}}; Phenylacetic acid {Type: Calc. Adduct: +H, Num: PheMets_24, Sumformula: C8H8O2, Add…	16	more than 15 hits		Level 3
271_1	177.055	10.9423	+	1	[M+H]+	GML	10	PHE	(a)			1	C10H8O3		1	8-Hydroxy-2 H -1-benzopyran-2-one;Derivative: Me ether {Type: M match, Num: TriticumAestivum_inhouseDB_1006, Sumformula: C10H8O3, AdditionalInfo: {'AdditionalColumn2': 'CCD', 'AdditionalColumn1': ''}}	6	(Z)-9-hydroxybenzo[c]oxepin-3(1H)-one{CHEBI:69692}; {CHEBI:1903}; {CHEBI:110550}; {CHEBI:517}; herniarin{CHEBI:5679}; 7-methoxy-1-benzopyran-4-one{CHEBI:107636}	X	Level 3
271_2	192.066	10.9423	+	1		GML	10	PHE	(a)			2	C10H6O3; C10H9NO3		5	5-hydroxyindole-3-acetic-acid {Type: Calc. Adduct: +H, Num: RefStds_44, Sumformula: C10H9NO3 , AdditionalInfo: {'AdditionalColumn2': '', 'AdditionalColumn1': ''}}; 5-Hydroxyindoleacetate {Type: Calc. Adduct: +H, Num: TrpMets_10, Sumformula: C10H9NO3, AdditionalInfo: {'AdditionalColumn2': '', 'AdditionalColumn1': ''}}; 5-hydroxy-1,4-naphthoquinone {Type: Calc. Adduct: +NH4, Num: TriticumAestivum_i…	10	5-methoxyindole-2-carboxylic acid{CHEBI:133222}; 2-oxindole-3-acetic acid{CHEBI:133221}; 5-Phenyl-1,3-oxazinane-2,4-dione{CHEBI:80594}; 2-hydroxy-(indol-3-yl)acetic acid{CHEBI:136581}; SureCN668028{CHEBI:74932}; {CHEBI:2001}; {CHEBI:2071}; naphthalene-1,2,4-trione{CHEBI:93166}; {CHEBI:6395}; {CHEBI:2062}		Level 3
271_3	209.081	10.9423	+	1	[M+CH3OH+H]+	GML	10	PHE	(a)			1	C10H8O3		1	8-Hydroxy-2 H -1-benzopyran-2-one;Derivative: Me ether {Type: M match, Num: TriticumAestivum_inhouseDB_1006, Sumformula: C10H8O3, AdditionalInfo: {'AdditionalColumn2': 'CCD', 'AdditionalColumn1': ''}}	6	(Z)-9-hydroxybenzo[c]oxepin-3(1H)-one{CHEBI:69692}; {CHEBI:1903}; {CHEBI:110550}; {CHEBI:517}; herniarin{CHEBI:5679}; 7-methoxy-1-benzopyran-4-one{CHEBI:107636}	X	Level 3
271_4	222.076	10.9423	+	1		GML	11	PHE	(a)			2	C11H11NO4; C11H8O4		1	1,4-dihydroxy-2-naphthoic acid {Type: Calc. Adduct: +NH4, Num: TriticumAestivum_inhouseDB_38, Sumformula: C11H8O4, AdditionalInfo: {'AdditionalColumn2': 'PlantCyc', 'AdditionalColumn1': ''}}	7	3-(6-hydroxyindol-3-yl)lactic acid{CHEBI:36665}; 3-amino-5-methoxy-2-benzofurancarboxylic acid methyl ester{CHEBI:119945}; {CHEBI:34050}; 1,4-dihydroxy-6-naphthoic acid{CHEBI:64284}; Droserone{CHEBI:4718}; Spirodilactone{CHEBI:9239}; {CHEBI:539}		Level 3
271_5	369.118	10.9423	+	1	[M+H]+	GML	17	PHE	9			1	C17H20O9		5	5-O-Feruloylquinic acid {Type: M match, Num: 170324_newMets_52, Sumformula: C17H20O9, AdditionalInfo: {'AdditionalColumn2': '', 'AdditionalColumn1': 'Phenylpropanoids'}}; 3-O-feruloyl-D-quinic acid {Type: M match, Num: 170324_newMets_256, Sumformula: C17H20O9, AdditionalInfo: {'AdditionalColumn2': '', 'AdditionalColumn1': '9C from Phe_similar to chlorogenic acid'}}; 4-O-feruloyl-D-quinic acid {Ty…	4	5-(3'-hydroxyphenyl)-gamma-valerolactone-3'-O-beta-D-glucuronide{CHEBI:88746}; {CHEBI:7685}; 3-O-feruloyl-D-quinic acid{CHEBI:86388}; (-)-6-((2S,3R,4R,5S,6R)-3,4-dihydroxy-6-(hydroxymethyl)-5-methoxytetrahydro-2H-pyran-2-yloxy)-8-hydroxy-3-methyl-1H-isochromen-1-one{CHEBI:67971}		Level 3
271_6	420.151	10.9423	+	1		GML	17	PHE	(a)			9	C17H19N9O3; C17H22O11; C17H17N5O6; C17H25NO11; C17H25NO5S2; C17H27N5O2S2; C17H35NOS4; C17H29N5SP2; C17H27NO3SP2		0		3	4-Hydroxy-5-(3',4'-dihydroxyphenyl)-valeric acid-O-glucuronide{CHEBI:88690}; 4-Hydroxy-5-(3',5'-dihydroxyphenyl)-valeric acid-O-glucuronide{CHEBI:88688}; lomefloxacin hydrochloride{CHEBI:6518}		Level 3
271_7	469.043	10.9423	+	1		GML	17	PHE	(a)			22	C17H12N10OS3; C17H17N5S5; C17H4N14O2S; C17H18N8S3; C17H9N9OS3; C17H10N12OS; C17H20N6S5; C17H18N3O2P5; C17H6N14P2; C17H3N13P2; C17H27N2OP5; C17H15N6O6P; C17H20O10P2; C17H21N4O2P5; C17H23N2O4S3P; C17H15N6O5SP; C17H19N4O4SP3; C17H29OS2P5; C17H23N2O5S2P; C17H16N3O4SP3; C17H25N2O3SP3; C17H9N8OS2P		0		0			Level 4
271_8	193.05	10.9423	-	1		GML	10	PHE	(a)			0			0		0			Level 4
271_9	367.104	10.9423	-	1	[M-H]-	GML	17	PHE	9			1	C17H20O9		7	Sinapaldehyde glucoside {Type: Calc. Adduct: -2H+, Num: 170324_newMets_166, Sumformula: , AdditionalInfo: {'AdditionalColumn2': '', 'AdditionalColumn1': 'Phenylpropanoid'}}; Sinapaldehyde glucoside {Type: Calc. Adduct: -2H+, Num: 170324_newMets_232, Sumformula: , AdditionalInfo: {'AdditionalColumn2': '', 'AdditionalColumn1': 'Phenylpropanoid'}}; 5-O-Feruloylquinic acid {Type: M match, Num: 170324…	4	5-(3'-hydroxyphenyl)-gamma-valerolactone-3'-O-beta-D-glucuronide{CHEBI:88746}; {CHEBI:7685}; 3-O-feruloyl-D-quinic acid{CHEBI:86388}; (-)-6-((2S,3R,4R,5S,6R)-3,4-dihydroxy-6-(hydroxymethyl)-5-methoxytetrahydro-2H-pyran-2-yloxy)-8-hydroxy-3-methyl-1H-isochromen-1-one{CHEBI:67971}		Level 3
271_10	349.09	10.9423	+	1		GML	(a)	PHE	9			11	C15H18O8; C16H14N4O4; C9H22N6OS3; C9H14N10O2S; C16H22O3S2; C9H19N4O7P; C11H26N2OP4; C10H15N8O3P; C10H23N4O2S2P; C10H25N4SP3; C18H19N2SP		0		13	2-(beta-D-glucosyloxy)-cis-cinnamic acid{CHEBI:62251}; bilobalide{CHEBI:3103}; {CHEBI:10736}; 1-O-(4-coumaroyl)-beta-D-glucose{CHEBI:71498}; {CHEBI:1919}; {CHEBI:20300}; 4'-O-beta-D-glucosyl-cis-p-coumaric acid{CHEBI:16099}; 5-O-(trans-feruloyl)-L-arabinofuranose{CHEBI:62281}; 4-O-beta-D-glucosyl-trans-4-coumaric acid{CHEBI:83032}; 6-O-(trans-4-coumaroyl)-beta-D-glucopyranose{CHEBI:76089}; 3-O-(c…		Level 3
271_11	325.093	10.9423	-	1		GML	(a)	PHE	9			11	C15H18O8; C16H14N4O4; C9H22N6OS3; C16H22O3S2; C9H19N4O7P; C11H26N2OP4; C10H15N8O3P; C19H20OP2; C10H23N4O2S2P; C10H25N4SP3; C18H19N2SP		0		13	2-(beta-D-glucosyloxy)-cis-cinnamic acid{CHEBI:62251}; bilobalide{CHEBI:3103}; {CHEBI:10736}; 1-O-(4-coumaroyl)-beta-D-glucose{CHEBI:71498}; {CHEBI:1919}; {CHEBI:20300}; 4'-O-beta-D-glucosyl-cis-p-coumaric acid{CHEBI:16099}; 5-O-(trans-feruloyl)-L-arabinofuranose{CHEBI:62281}; 4-O-beta-D-glucosyl-trans-4-coumaric acid{CHEBI:83032}; 6-O-(trans-4-coumaroyl)-beta-D-glucopyranose{CHEBI:76089}; 3-O-(c…		Level 3
272_1	245.186	10.96	+	1		GML	12					2	C12H24N2O3; C12H21NO3		0		9	Leu-Ile{CHEBI:74540}; N-(6-aminohexanoyl)-6-aminohexanoic acid{CHEBI:49255}; Leu-D-Leu{CHEBI:74528}; Leucyl-leucine{CHEBI:6418}; Ile-Ile{CHEBI:74067}; D-Leu-D-Leu{CHEBI:73839}; N-(6-aminohexanoyl)-6-aminohexanoic acid zwitterion{CHEBI:58798}; Ile-Leu{CHEBI:74072}; Leu-Leu{CHEBI:73531}		Level 3
273_1	327.072	10.9633	-	1	[M-H]-	GML	14					1	C14H16O9		1	2-succinyl-5-enolpyruvyl-6-hydroxy-3-cyclohexene-1-carboxylate {Type: M match, Num: TriticumAestivum_inhouseDB_65, Sumformula: C14H16O9, AdditionalInfo: {'AdditionalColumn2': 'PlantCyc', 'AdditionalColumn1': ''}}	5	(1R,2S,5S,6S)-2-(3-carboxypropanoyl)-5-[(1-carboxyvinyl)oxy]-6-hydroxycyclohex-3-ene-1-carboxylic acid{CHEBI:50271}; Bergenin{CHEBI:69499}; (2R,3S,4S,4aS,10bR)-3,4,8,10-tetrahydroxy-2-(hydroxymethyl)-9-methoxy-3,4,4a,10b-tetrahydro-2H-pyrano[3,2-c][2]benzopyran-6-one{CHEBI:95241}; 3,4,8,10-tetrahydroxy-2-(hydroxymethyl)-9-methoxy-3,4,4a,10b-tetrahydro-2H-pyrano[3,2-c][2]benzopyran-6-one{CHEBI:915…	X	Level 3
273_2	351.069	10.9633	+	1	[M+Na]+	GML	14					1	C14H16O9		1	2-succinyl-5-enolpyruvyl-6-hydroxy-3-cyclohexene-1-carboxylate {Type: M match, Num: TriticumAestivum_inhouseDB_65, Sumformula: C14H16O9, AdditionalInfo: {'AdditionalColumn2': 'PlantCyc', 'AdditionalColumn1': ''}}	5	(1R,2S,5S,6S)-2-(3-carboxypropanoyl)-5-[(1-carboxyvinyl)oxy]-6-hydroxycyclohex-3-ene-1-carboxylic acid{CHEBI:50271}; Bergenin{CHEBI:69499}; (2R,3S,4S,4aS,10bR)-3,4,8,10-tetrahydroxy-2-(hydroxymethyl)-9-methoxy-3,4,4a,10b-tetrahydro-2H-pyrano[3,2-c][2]benzopyran-6-one{CHEBI:95241}; 3,4,8,10-tetrahydroxy-2-(hydroxymethyl)-9-methoxy-3,4,4a,10b-tetrahydro-2H-pyrano[3,2-c][2]benzopyran-6-one{CHEBI:915…		Level 3
273_3	209.03	10.9633	-	1		GML	6					3	C6H4N8; C6H10O8; C6H14N2O		0		17	more than 15 hits		Level 3
274_1	267.026	11.01	-	2		GML	20					0			0		0			Level 4
275_1	166.086	11.04	+	1		GML	9					2	C9H8O2; C9H11NO2		6	L-Phenylalanine {Type: Calc. Adduct: +H, Num: RefStds_10, Sumformula: C9H11NO2, AdditionalInfo: {'AdditionalColumn2': '', 'AdditionalColumn1': ''}}; L-phenylalanine {Type: Calc. Adduct: +H, Num: TriticumAestivum_inhouseDB_295, Sumformula: C9H11NO2, AdditionalInfo: {'AdditionalColumn2': 'PlantCyc', 'AdditionalColumn1': ''}}; trans-Cinnamic acid {Type: Calc. Adduct: +NH4, Num: RefStds_2, Sumformula…	33	more than 15 hits		Level 3
276_1	238.071	11.04	+	1		GML	11	PHE	8			3	C11H3N5; C11H11NO5; C11H8O5		0		9	2-[(3-carboxy-1-oxopropyl)amino]benzoic acid{CHEBI:93956}; purpurogallin{CHEBI:8647}; 3-[6-(Carboxymethylene)cyclohexa-2,4-dien-1-ylidene]-2-oxopropanate{CHEBI:80384}; 2-succinatobenzoate{CHEBI:18325}; 2,6,7-trihydroxy-3-methylnaphthalene-1,4-dione{CHEBI:69474}; (3Z)-4-(2-carboxyphenyl)-2-oxobut-3-enoic acid{CHEBI:49222}; 4-(2-carboxyphenyl)-2-oxobut-3-enoic acid{CHEBI:49223}; trans-2-carboxybenz…		Level 3
276_2	148.076	11.04	-	1		GML	(a)	PHE	7			1	C7H10N4		0		0			Level 4
277_1	191.019	11.042	-	1		GML	6					2	C6H12N2; C6H8O7		2	citrate {Type: Calc. Adduct: -H, Num: TriticumAestivum_inhouseDB_166, Sumformula: C6H8O7, AdditionalInfo: {'AdditionalColumn2': 'PlantCyc', 'AdditionalColumn1': ''}}; D-isocitrate {Type: Calc. Adduct: -H, Num: TriticumAestivum_inhouseDB_212, Sumformula: C6H8O7, AdditionalInfo: {'AdditionalColumn2': 'PlantCyc', 'AdditionalColumn1': ''}}	18	more than 15 hits		Level 3
277_2	163.076	11.042	+	1		GML	10					1	C10H10O2		1	Methyl cinnamic acid {Type: Calc. Adduct: +H, Num: PheMets_33, Sumformula: C10H10O2, AdditionalInfo: {'AdditionalColumn2': '', 'AdditionalColumn1': '1_Phe_Units; Phenolic acid and derivatives'}}	15	more than 15 hits		Level 3
277_3	293.066	11.042	+	1		GML	14					3	C14H4N4O2; C14H12O7; C14H12OS2		0		1	2-[7-(carboxymethoxy)-4-methyl-2-oxo-1-benzopyran-3-yl]acetic acid{CHEBI:93928}		Level 2
277_4	349.054	11.042	-	1		GML	14					6	C14H16O9; C14H17N4OP3; C14H20O4P2; C14H23O2S3P; C14H25S2P3; C14H15N4O3SP		1	2-succinyl-5-enolpyruvyl-6-hydroxy-3-cyclohexene-1-carboxylate {Type: Calc. Adduct: +Na-2H, Num: TriticumAestivum_inhouseDB_65, Sumformula: C14H16O9, AdditionalInfo: {'AdditionalColumn2': 'PlantCyc', 'AdditionalColumn1': ''}}	5	(1R,2S,5S,6S)-2-(3-carboxypropanoyl)-5-[(1-carboxyvinyl)oxy]-6-hydroxycyclohex-3-ene-1-carboxylic acid{CHEBI:50271}; Bergenin{CHEBI:69499}; (2R,3S,4S,4aS,10bR)-3,4,8,10-tetrahydroxy-2-(hydroxymethyl)-9-methoxy-3,4,4a,10b-tetrahydro-2H-pyrano[3,2-c][2]benzopyran-6-one{CHEBI:95241}; 3,4,8,10-tetrahydroxy-2-(hydroxymethyl)-9-methoxy-3,4,4a,10b-tetrahydro-2H-pyrano[3,2-c][2]benzopyran-6-one{CHEBI:915…		Level 3
277_5	461.113	11.042	-	1		GML	19					17	C19H14N12O; C19H30N2O4S; C19H25N7OS3; C19H28N4O2S3; C19H33N3S5; C19H26O11S; C19H36OS5; C19H17N11O2S; C19H20N8O3S; C19H34NO2P5; C19H22N8OP2; C19H22N5O7P; C19H28O9P2; C19H32N2O2P2; C19H32NO4SP3; C19H30NO6S2P; C19H30N4S2P2		0		3	LSM-41763{CHEBI:130214}; LSM-39159{CHEBI:127602}; 2-[cyclohexyl-(4-methylphenyl)sulfonylamino]-N-(3-methoxypropyl)acetamide{CHEBI:123200}		Level 3
278_1	391.22	11.0752	+	1	[M+H]+	GML	16	PHE	(a)			4	C16H30N4O7; C16H38O6S2; C16H42O2P4; C16H40O4SP2		0		1	pre-putrebactin{CHEBI:50431}	X	Level 2
278_2	111.044	11.0752	+	1		GML	6	PHE	(a)			1	C6H6O2		2	1,2-benzenediol {Type: Calc. Adduct: +H, Num: TriticumAestivum_inhouseDB_455, Sumformula: C6H6O2, AdditionalInfo: {'AdditionalColumn2': '', 'AdditionalColumn1': 'volatiles'}}; Catechol {Type: Calc. Adduct: +H, Num: PheMets_43, Sumformula: C6H6O2, AdditionalInfo: {'AdditionalColumn2': '', 'AdditionalColumn1': '1_Phe_Units; Phenolic alcohols'}}	7	2-acetylfuran{CHEBI:59983}; {CHEBI:5793}; {CHEBI:3467}; {CHEBI:10608}; {CHEBI:3027}; 5-Methyl-2-furaldehyde{CHEBI:2091}; {CHEBI:8812}		Level 3
278_3	143.07	11.0752	+	1		GML	7	PHE	(a)			1	C7H10O3		1	{Type: MZ match, Num: fungalMets_BernhardAlex_79, Sumformula: , AdditionalInfo: {'AdditionalColumn2': '', 'AdditionalColumn1': ''}}	5	4-oxocyclohexanecarboxylic acid{CHEBI:1921}; 2-oxocyclohexanecarboxylic acid{CHEBI:37375}; glycidyl methacrylate{CHEBI:132844}; 5-ethyl-3-hydroxy-4-methyl-2(5H)-furanone{CHEBI:67940}; 2-ethyl-4-hydroxy-5-methyl-3(2H)-furanone{CHEBI:137995}		Level 3
278_4	262.119	11.0752	+	1		GML	13	PHE	(a)			2	C13H12N2O3; C13H15N3O3		0		8	2-(4-isopropyl-4-methyl-5-oxo-4,5-dihydro-1H-imidazol-2-yl)nicotinic acid{CHEBI:133187}; Gly-Trp{CHEBI:73921}; (S)-imazapyr{CHEBI:133189}; imazapyr{CHEBI:82021}; (R)-imazapyr{CHEBI:133188}; Trp-Gly{CHEBI:74870}; phenallymal{CHEBI:134993}; 7-methoxy-4,5-dihydro-2H-benzo[g]indazole-3-carboxylic acid{CHEBI:108985}		Level 3
278_5	244.029	11.0752	-	1		GML	9	PHE	9;9			2	C9H11NO5S; C9H13NO3P2		0		1	apraclonidine(1+){CHEBI:134252}	X	Level 2
278_6	299.081	11.0752	-	1		GML	10	PHE	(a)			6	C10H14N8S; C10H24N2OS; C10H20O8S; C10H16N5O4P; C10H22O6P2; C10H26NOSP3		0		0			Level 4
278_7	389.204	11.0752	-	1	[M-H]-	GML	16	PHE	(a)			4	C16H30N4O7; C16H38O6S2; C16H42O2P4; C16H40O4SP2		0		1	pre-putrebactin{CHEBI:50431}	X	Level 2
279_1	190.05	11.11	+	1						TRP	10	2	C10H7NO3; C10H4O3	Kynurenic acid	6	kynurenic acid = 4-Hydroxy-2-quinolinecarboxylic acid {Type: Calc. Adduct: +H, Num: RefStds_88, Sumformula: C10H7NO3, AdditionalInfo: {'AdditionalColumn2': '', 'AdditionalColumn1': ''}}; 1-ACETYLISATIN {Type: Calc. Adduct: +H, Num: RefStds_109, Sumformula: C10H7NO3, AdditionalInfo: {'AdditionalColumn2': '', 'AdditionalColumn1': ''}}; a-cyano-4-hydroxycinnamic acid {Type: Calc. Adduct: +H, Num: Ku…	9	{CHEBI:7206}; alpha-cyano-4-hydroxycinnamic acid{CHEBI:64340}; 1-Nitronaphthalene-7,8-oxide{CHEBI:34106}; 1-Nitronaphthalene-5,6-oxide{CHEBI:34105}; 2-oxo-1,2-dihydroquinoline-4-carboxylic acid{CHEBI:52045}; 8-hydroxy-2-quinolinecarboxylic acid{CHEBI:109435}; kynurenic acid{CHEBI:18344}; 8-hydroxy-5-quinolinecarboxylic acid{CHEBI:93239}; 2-cyano-3-(3-hydroxyphenyl)-2-propenoic acid{CHEBI:108596}		Level 1	InChI=1S/C10H7NO3/c12-9-5-8(10(13)14)11-7-4-2-1-3-6(7)9/h1-5H,(H,11,12)(H,13,14)
280_1	201.04	11.13	-	1		GML	6					1	C6H9N3O5		0		0			Level 4
281_1	227.092	11.15	+	1		GML	11					1	C11H14O5		0		8	1-hydroxy-7-(hydroxymethyl)-1,4a,5,7a-tetrahydrocyclopenta[c]pyran-4-carboxylic acid methyl ester{CHEBI:94318}; Inflatin C{CHEBI:69272}; isochlamydosporol{CHEBI:69277}; chaetoglocin A{CHEBI:68766}; chaetoglocin B{CHEBI:68767}; Genipin{CHEBI:5298}; 4-hydroxy-5-propionyl-1,3-di-O-methylpyrogallol{CHEBI:70419}; 2-(3,4,5-trimethoxyphenyl)acetic acid{CHEBI:125676}		Level 3
282_1	363.108	11.18	+	1		GML	18					4	C18H18O8; C18H10N4O3; C18H12N8; C18H18O2S2		0		1	BODIPY R6G{CHEBI:52692}		Level 2
283_1	381.177	11.19	-	1		GML	16;24					0			0		0			Level 4
284_1	175.061	11.19	-	1		GML	7					1	C7H12O5		0		9	{CHEBI:307}; validone{CHEBI:111542}; {CHEBI:1663}; {CHEBI:1270}; 3-isopropylmalic acid{CHEBI:35114}; {CHEBI:35122}; (2S)-2-isopropylmalic acid{CHEBI:35128}; 2-isopropylmalic acid{CHEBI:28635}; diacetin{CHEBI:88156}	X	Level 3
285_1	267.026	11.205	-	2		GML	20					0			0		0			Level 4
285_2	242.997	11.205	-	1		GML	9					2	C9H8O6S; C9H4N5O2P		0		3	3-(3-sulfooxyphenyl)propanoate(2-){CHEBI:133701}; ethyl 4-hydroxybenzoate sulfate(1-){CHEBI:133705}; Guanfacine{CHEBI:5558}		Level 3
286_1	455.12	11.23	-	1		GML	20					12	C20H24O12; C20H18N8O4; C20H15N11O3; C20H28N2O5; C20H26N4O3S2; C20H23N7O2S2; C20H34O2S4; C20H31N3OS4; C20H30NO5P3; C20H28NO7SP; C20H36S3P2; C20H28N4OSP2		0		15	more than 15 hits	X	Level 3
287_1	265.071	11.24	+	1		GML	13					0			0		0		X	Level 4
288_1	457.135	11.24	+	1		GML	20					9	C20H24O12; C20H16N4O7; C20H18N8O4; C20H26N4O3S2; C20H24O6S2; C20H34O2S4; C20H36S3P2; C20H26O4SP2; C20H28N4OSP2		0		1	4-tert-butyl-N-[5-[[2-oxo-2-(2-oxolanylmethylamino)ethyl]thio]-1,3,4-thiadiazol-2-yl]benzamide{CHEBI:120801}		Level 2
289_1	217.098	11.305	+	1		GML	11			TRP	11	1	C11H8N2O		0		2	2-[(4-methoxyphenyl)methylidene]propanedinitrile{CHEBI:92740}; fuberidazole{CHEBI:81926}		Level 3
289_2	144.081	11.305	+	1		GML	9			TRP	9	0			0		0			Level 4
290_1	217.155	11.33	+	1		GML	10					2	C10H17NO3; C10H20N2O3		0		5	Val-Val{CHEBI:73704}; (2S)-2-(hydroxymethyl)-2-(methoxymethyl)-1-azabicyclo[2.2.2]octan-3-one{CHEBI:95018}; ecgonine methyl ester{CHEBI:31529}; N-(tert-butoxycarbonyl)piperidin-2-one{CHEBI:59556}; Tussilagine{CHEBI:9782}	X	Level 3
291_1	376.101	11.34	+	1		GML	21					0			0		0			Level 4
292_1	327.142	11.34	+	1		GML	14					1	C14H17N2O6		0		2	6-[(4-hydroxy-3-nitrophenyl)acetamido]caproate{CHEBI:44515}; gamma-Glu-Tyr(1-){CHEBI:133722}	X	Level 3
293_1	125.096	11.385	+	1		GML	8					1	C8H12O		1	(E,E)-3,5-octadien-2-one {Type: Calc. Adduct: +H, Num: TriticumAestivum_inhouseDB_443, Sumformula: C8H12O, AdditionalInfo: {'AdditionalColumn2': '', 'AdditionalColumn1': 'volatiles'}}	3	6-Methyl-3,5-heptadien-2-one{CHEBI:89984}; 2-Butylfuran{CHEBI:89750}; Methyl-1-cyclopenten-1-yl)-ethanone{CHEBI:88406}		Level 3
293_2	263.143	11.385	+	1		GML	11					4	C11H19NO3S; C11H22N2O3S; C11H24N2OP2; C11H21NOP2		0		4	Leu-Met{CHEBI:73584}; Ile-Met{CHEBI:74073}; Met-Leu{CHEBI:74705}; Met-Ile{CHEBI:74704}		Level 3
293_3	322.186	11.385	+	1		GML	14					0			0		0			Level 4
293_4	344.134	11.385	+	1	[M+NH4]+	GML	15					1	C15H18O8		0		13	2-(beta-D-glucosyloxy)-cis-cinnamic acid{CHEBI:62251}; bilobalide{CHEBI:3103}; {CHEBI:10736}; 1-O-(4-coumaroyl)-beta-D-glucose{CHEBI:71498}; {CHEBI:1919}; {CHEBI:20300}; 4'-O-beta-D-glucosyl-cis-p-coumaric acid{CHEBI:16099}; 5-O-(trans-feruloyl)-L-arabinofuranose{CHEBI:62281}; 4-O-beta-D-glucosyl-trans-4-coumaric acid{CHEBI:83032}; 6-O-(trans-4-coumaroyl)-beta-D-glucopyranose{CHEBI:76089}; 3-O-(c…		Level 3
293_5	349.151	11.385	-	1		GML	14					6	C14H24N4O5; C14H21N7O4; C14H29N3O3S2; C14H36P4; C14H34O2SP2; C14H31N3OSP2		0		1	Val-Asn-Pro{CHEBI:73697}		Level 2
293_6	325.093	11.385	-	1	[M-H]-	GML	15					1	C15H18O8		0		13	2-(beta-D-glucosyloxy)-cis-cinnamic acid{CHEBI:62251}; bilobalide{CHEBI:3103}; {CHEBI:10736}; 1-O-(4-coumaroyl)-beta-D-glucose{CHEBI:71498}; {CHEBI:1919}; {CHEBI:20300}; 4'-O-beta-D-glucosyl-cis-p-coumaric acid{CHEBI:16099}; 5-O-(trans-feruloyl)-L-arabinofuranose{CHEBI:62281}; 4-O-beta-D-glucosyl-trans-4-coumaric acid{CHEBI:83032}; 6-O-(trans-4-coumaroyl)-beta-D-glucopyranose{CHEBI:76089}; 3-O-(c…		Level 3
294_1	123.044	11.445	+	1		GML	7	PHE	7			1	C7H6O2	4-hydroxybenzaldehyde	5	4-hydroxybenzaldehyde {Type: Calc. Adduct: +H, Num: RefStds_53, Sumformula: C7H6O2, AdditionalInfo: {'AdditionalColumn2': '', 'AdditionalColumn1': ''}}; p-Hydroxybenzaldehyde {Type: Calc. Adduct: +H, Num: TriticumAestivum_inhouseDB_829, Sumformula: C7H6O2, AdditionalInfo: {'AdditionalColumn2': '', 'AdditionalColumn1': 'phenolic compounds'}}; Benzoic acid {Type: Calc. Adduct: +H, Num: PheMets_25, …	9	Tropolone{CHEBI:79966}; {CHEBI:9005}; 1,3-benzodioxole{CHEBI:38732}; benzodioxole{CHEBI:38733}; 3H-1,2-benzodioxole{CHEBI:38734}; {CHEBI:1857}; {CHEBI:3029}; hydroxybenzaldehyde{CHEBI:24673}; {CHEBI:1537}		Level 1	InChI=1S/C7H6O2/c8-5-6-1-3-7(9)4-2-6/h1-5,9H
294_2	125.06	11.445	+	1		GML	7	PHE	(a)			1	C7H8O2	4-hydroxybenzaldehyde	3	2-methoxyphenol {Type: Calc. Adduct: +H, Num: TriticumAestivum_inhouseDB_497, Sumformula: C7H8O2, AdditionalInfo: {'AdditionalColumn2': '', 'AdditionalColumn1': 'volatile methoxybenzenes'}}; Guaiacol {Type: Calc. Adduct: +H, Num: PheMets_48, Sumformula: C7H8O2, AdditionalInfo: {'AdditionalColumn2': '', 'AdditionalColumn1': '1_Phe_Units; Phenolic alcohols'}}; {Type: MZ match, Num: fungalMets_Bernh…	17	more than 15 hits		Level 1	InChI=1S/C7H6O2/c8-5-6-1-3-7(9)4-2-6/h1-5,9H
294_3	151.039	11.445	+	1		GML	8	PHE	(a)			0		4-hydroxybenzaldehyde	0		0			Level 1	InChI=1S/C7H6O2/c8-5-6-1-3-7(9)4-2-6/h1-5,9H
294_4	169.086	11.445	+	1		GML	9	PHE	(a)			1	C9H12O3	4-hydroxybenzaldehyde	2	1,2,3-trimethoxybenzene {Type: Calc. Adduct: +H, Num: TriticumAestivum_inhouseDB_452, Sumformula: C9H12O3, AdditionalInfo: {'AdditionalColumn2': '', 'AdditionalColumn1': 'volatile methoxybenzenes'}}; 1,2,4-trimethoxybenzene {Type: Calc. Adduct: +H, Num: TriticumAestivum_inhouseDB_453, Sumformula: C9H12O3, AdditionalInfo: {'AdditionalColumn2': '', 'AdditionalColumn1': 'volatile methoxybenzenes'}}	5	1,2,3-trimethoxybenzene{CHEBI:86529}; 1,3,5-trimethoxybenzene{CHEBI:31038}; apocynol{CHEBI:86590}; methylhexahydrophthalic anhydride{CHEBI:55461}; (3,4-dimethoxyphenyl)methanol{CHEBI:62150}		Level 1	InChI=1S/C7H6O2/c8-5-6-1-3-7(9)4-2-6/h1-5,9H
294_5	181.086	11.445	+	1		GML	10	PHE	(a)			1	C10H12O3	4-hydroxybenzaldehyde	3	coniferyl alcohol {Type: Calc. Adduct: +H, Num: TriticumAestivum_inhouseDB_170, Sumformula: C10H12O3, AdditionalInfo: {'AdditionalColumn2': 'PlantCyc', 'AdditionalColumn1': ''}}; coniferylalcohol {Type: Calc. Adduct: +H, Num: PheMets_12, Sumformula: C10H12O3, AdditionalInfo: {'AdditionalColumn2': '', 'AdditionalColumn1': '1_Phe_Units; Phenolic alcohols'}}; Coniferyl alcohol {Type: Calc. Adduct: +…	12	U 0521{CHEBI:79967}; propylparaben{CHEBI:32063}; ethyl (2R)-hydroxy(phenyl)acetate{CHEBI:78406}; ethyl (2S)-hydroxy(phenyl)acetate{CHEBI:78405}; ethyl hydroxy(phenyl)acetate{CHEBI:38750}; 3-Methoxybenzenepropanoic acid{CHEBI:88439}; {CHEBI:3858}; 2,4-dihydroxy-3,5,6-trimethylbenzaldehyde{CHEBI:133957}; isopropyl salicylate{CHEBI:38703}; 2-(4-oxo-2-propyl-3-pyranyl)acetaldehyde{CHEBI:108587}; 10-h…		Level 1	InChI=1S/C7H6O2/c8-5-6-1-3-7(9)4-2-6/h1-5,9H
294_6	197.081	11.445	+	1	[M+H]+	GML	10	PHE	9			1	C10H12O4	4-hydroxybenzaldehyde	5	3,4,5-trimethoxybenzaldehyde {Type: M match, Num: TriticumAestivum_inhouseDB_517, Sumformula: C10H12O4, AdditionalInfo: {'AdditionalColumn2': '', 'AdditionalColumn1': 'volatiles'}}; dihydroferulic acid {Type: M match, Num: TriticumAestivum_inhouseDB_664, Sumformula: C10H12O4, AdditionalInfo: {'AdditionalColumn2': '', 'AdditionalColumn1': 'phenolic compounds'}}; xanthoxylin {Type: M match, Num: Tr…	18	more than 15 hits	X	Level 1	InChI=1S/C7H6O2/c8-5-6-1-3-7(9)4-2-6/h1-5,9H
294_7	209.081	11.445	+	1		GML	11	PHE	(a)			1	C11H12O4	4-hydroxybenzaldehyde	6	Sinapoyl aldehyde {Type: Calc. Adduct: +H, Num: RefStds_91, Sumformula: C11H12O4, AdditionalInfo: {'AdditionalColumn2': '', 'AdditionalColumn1': ''}}; Sinapaldehyde {Type: Calc. Adduct: +H, Num: 170324_newMets_18, Sumformula: C11H12O4, AdditionalInfo: {'AdditionalColumn2': '', 'AdditionalColumn1': 'Phenylpropanoids'}}; Sinapaldehyde {Type: Calc. Adduct: +H, Num: KushalappaMets_174, Sumformula: C1…	17	more than 15 hits	X	Level 1	InChI=1S/C7H6O2/c8-5-6-1-3-7(9)4-2-6/h1-5,9H
294_8	295.165	11.445	+	1		GML	15	PHE	(a)			2	C15H19NO4; C15H22N2O4	4-hydroxybenzaldehyde	2	Put-Sin {Type: Calc. Adduct: +H, Num: genPPAs_19, Sumformula: C15H22N2O4, AdditionalInfo: {'AdditionalColumn2': '', 'AdditionalColumn1': ''}}; Cad-HFer {Type: Calc. Adduct: +H, Num: genPPAs_61, Sumformula: C15H22N2O4, AdditionalInfo: {'AdditionalColumn2': '', 'AdditionalColumn1': ''}}	12	N-butyl-N(2)-[(R)-2-hydroxy-2-phenylacetyl]-L-serinamide{CHEBI:63206}; Tyr-Leu{CHEBI:75003}; N-(2,4-dimethoxyphenyl)-3-(4-morpholinyl)propanamide{CHEBI:109840}; D-Leu-Tyr{CHEBI:73842}; {CHEBI:94428}; Leu-Tyr{CHEBI:73591}; 3,5-dimethoxy-N-[2-(4-morpholinyl)ethyl]benzamide{CHEBI:104199}; Ile-Tyr{CHEBI:74326}; LSM-36768{CHEBI:125297}; Tyr-Ile{CHEBI:74993}; Troxipide{CHEBI:32271}; methyl 4-amino-N-(t…		Level 1	InChI=1S/C7H6O2/c8-5-6-1-3-7(9)4-2-6/h1-5,9H
294_9	381.116	11.445	+	1	[M+Na]+	GML	16	PHE	10			1	C16H22O9	4-hydroxybenzaldehyde	1	Tarennoside {Type: M match, Num: 170324_newMets_48, Sumformula: C16H22O9, AdditionalInfo: {'AdditionalColumn2': '', 'AdditionalColumn1': 'Terpenoids'}}	3	Sweroside{CHEBI:80907}; 10-Deoxygeniposidic acid{CHEBI:695}; Tarennoside{CHEBI:9403}	X	Level 1	InChI=1S/C7H6O2/c8-5-6-1-3-7(9)4-2-6/h1-5,9H
294_10	397.09	11.445	+	1	[M+K]+	GML	16	PHE	(a)			1	C16H22O9	4-hydroxybenzaldehyde	1	Tarennoside {Type: M match, Num: 170324_newMets_48, Sumformula: C16H22O9, AdditionalInfo: {'AdditionalColumn2': '', 'AdditionalColumn1': 'Terpenoids'}}	3	Sweroside{CHEBI:80907}; 10-Deoxygeniposidic acid{CHEBI:695}; Tarennoside{CHEBI:9403}		Level 1	InChI=1S/C7H6O2/c8-5-6-1-3-7(9)4-2-6/h1-5,9H
294_11	379.177	11.445	+	1		GML	21	PHE	(a)			5	C21H22N4O3; C21H19N3O3; C21H28N2O2; C21H30O2S2; C21H32SP2	4-hydroxybenzaldehyde	0		18	more than 15 hits		Level 1	InChI=1S/C7H6O2/c8-5-6-1-3-7(9)4-2-6/h1-5,9H
294_12	345.684	11.445	+	2		GML	36	PHE	(a)			0		4-hydroxybenzaldehyde	0		0			Level 1	InChI=1S/C7H6O2/c8-5-6-1-3-7(9)4-2-6/h1-5,9H
294_13	177.055	11.445	-	1	[M-H2O-H]-	GML	10	PHE	(a)			1	C10H12O4	4-hydroxybenzaldehyde	5	3,4,5-trimethoxybenzaldehyde {Type: M match, Num: TriticumAestivum_inhouseDB_517, Sumformula: C10H12O4, AdditionalInfo: {'AdditionalColumn2': '', 'AdditionalColumn1': 'volatiles'}}; dihydroferulic acid {Type: M match, Num: TriticumAestivum_inhouseDB_664, Sumformula: C10H12O4, AdditionalInfo: {'AdditionalColumn2': '', 'AdditionalColumn1': 'phenolic compounds'}}; xanthoxylin {Type: M match, Num: Tr…	18	more than 15 hits		Level 1	InChI=1S/C7H6O2/c8-5-6-1-3-7(9)4-2-6/h1-5,9H
294_14	307.14	11.445	-	1		GML	13	PHE	(a)			3	C13H18N8; C13H24O8; C13H30NOP3	4-hydroxybenzaldehyde	0		0		X	Level 1	InChI=1S/C7H6O2/c8-5-6-1-3-7(9)4-2-6/h1-5,9H
294_15	345.065	11.445	-	1		GML	14	PHE	(a)			6	C14H18O8S; C14H12N8S; C14H22N2OS; C14H14N5O4P; C14H20O6P2; C14H24NOSP3	4-hydroxybenzaldehyde	0		1	1-(3,5-dimethylphenyl)-3-(3-ethoxypropyl)thiourea{CHEBI:116693}	X	Level 1	InChI=1S/C7H6O2/c8-5-6-1-3-7(9)4-2-6/h1-5,9H
295_1	479.156	11.48	-	1		GML	23					12	C23H22N8O3; C23H19N11O2; C23H28O11; C23H32N2O4; C23H24N8S; C23H35N3S4; C23H30N4O2S2; C23H38OS4; C23H27N7OS2; C23H34NO4P3; C23H32NO6SP; C23H32N4SP2		1	Bruceine B {Type: Calc. Adduct: -H, Num: 170324_newMets_75, Sumformula: C23H28O11, AdditionalInfo: {'AdditionalColumn2': '', 'AdditionalColumn1': 'Terpenoids'}}	9	Isobrucein B{CHEBI:5988}; Bruceine B{CHEBI:3190}; 15-O-acetylbruceolide{CHEBI:65530}; paeoniflorin{CHEBI:7889}; Paeonin B{CHEBI:66720}; albiflorin{CHEBI:132793}; Isopropamide iodide{CHEBI:6044}; pinoxaden{CHEBI:83524}; N-(3-cyano-4,5,6,7-tetrahydro-1-benzothiophen-2-yl)-2-[[4-[3-(dimethylamino)propyl]-5-pyridin-4-yl-1,2,4-triazol-3-yl]thio]acetamide{CHEBI:104229}		Level 3
296_1	121.028	11.495	-	1		GML	7	PHE	7			0			0		0			Level 4
296_2	319.118	11.495	+	1		GML	17	PHE	(a)			3	C17H10N4O; C17H18O6; C17H18S2		0		5	Paeonilide{CHEBI:66718}; 4-senecioyloxymethyl-6,7-dimethoxycoumarin{CHEBI:66463}; {CHEBI:69582}; pterolinus E{CHEBI:67385}; Paeonilactone C{CHEBI:81102}		Level 3
297_1	211.06	11.51	+	1		GML	10					1	C10H10O5		1	5-hydroxyferulic acid {Type: Calc. Adduct: +H, Num: PheMets_4, Sumformula: C10H10O5, AdditionalInfo: {'AdditionalColumn2': '', 'AdditionalColumn1': '1_Phe_Units; Phenolic acid and derivatives'}}	7	4-[(2-hydroxyethoxy)carbonyl]benzoic acid{CHEBI:131735}; 2,4-diacetylphloroglucinol{CHEBI:78688}; 5-Hydroxyferulate{CHEBI:2069}; prohexadione(2-){CHEBI:137424}; 5-hydroxyferulic acid{CHEBI:20582}; Vanilpyruvic acid{CHEBI:88402}; titanocene{CHEBI:50950}		Level 3
298_1	315.055	11.53	-	1		GML	13					3	C13H16O7S; C13H18O5P2; C13H22NSP3		0		0			Level 4
299_1	357.119	11.53	-	1		GML	16					6	C16H16N8O; C16H26N2O2; C16H22O9; C16H13N11; C16H24N4S2; C16H28NO2P3		1	Tarennoside {Type: Calc. Adduct: -H, Num: 170324_newMets_48, Sumformula: C16H22O9, AdditionalInfo: {'AdditionalColumn2': '', 'AdditionalColumn1': 'Terpenoids'}}	6	Sweroside{CHEBI:80907}; 10-Deoxygeniposidic acid{CHEBI:695}; Tarennoside{CHEBI:9403}; Lycocernuine{CHEBI:6589}; dimethocaine{CHEBI:135154}; 7-deoxyloganate{CHEBI:76844}	X	Level 3
300_1	295.129	11.575	+	1	[M+H]+	GML	14	PHE	9			1	C14H18N2O5		0		11	lidofenin{CHEBI:135229}; gamma-glutamylphenylalanine{CHEBI:82966}; 2-[(2R,5S,6R)-6-(hydroxymethyl)-5-[[oxo(pyridin-4-yl)methyl]amino]-2-oxanyl]acetic acid{CHEBI:101801}; aspartame{CHEBI:2877}; 2-[(2S,5R,6R)-6-(hydroxymethyl)-5-[[oxo(pyridin-4-yl)methyl]amino]-2-oxanyl]acetic acid{CHEBI:102920}; 2-[(2S,5S,6S)-6-(hydroxymethyl)-5-[[oxo(pyridin-4-yl)methyl]amino]-2-oxanyl]acetic acid{CHEBI:102924}; …	X	Level 3
300_2	191.07	11.575	+	1		GML	11	PHE	(a)			1	C11H10O3		0		10	7-ethoxycoumarin{CHEBI:28184}; {CHEBI:34049}; Coixinden A{CHEBI:81379}; Altechromone A{CHEBI:70290}; 5-hydroxy-7-prop-2-en-(E)-ylidene-7,7a-dihydro- 2H-cyclopenta[b]pyran-6-one{CHEBI:65800}; 5-hydroxy-7-prop-2-en-(Z)-ylidene-7,7a-dihydro- 2H-cyclopenta[b]pyran-6-one{CHEBI:65801}; 1,2,3,4-Tetrahydro-4-oxo-1-naphthoic acid{CHEBI:79621}; 7-methoxy-4-methyl-1-benzopyran-2-one{CHEBI:107662}; {CHEBI:22…		Level 3
300_3	277.167	11.575	+	1		GML	14	PHE	9			4	C14H20N4O2; C14H26N2O; C14H17N3O2; C14H28OS2		4	Coumaroyl-Agmatine {Type: Calc. Adduct: +H, Num: RefStds_135, Sumformula: C14H20N4O2, AdditionalInfo: {'AdditionalColumn2': '', 'AdditionalColumn1': ''}}; Agm-Cou {Type: Calc. Adduct: +H, Num: genPPAs_66, Sumformula: C14H20N4O2, AdditionalInfo: {'AdditionalColumn2': '', 'AdditionalColumn1': ''}}; cis-p-coumaroyl agmatine {Type: Calc. Adduct: +H, Num: KushalappaMets_88, Sumformula: C14H20N4O2, Add…	6	p-coumaroylagmatine{CHEBI:32818}; (Z)-p-coumaroylagmatine{CHEBI:86085}; (E)-p-coumaroylagmatine{CHEBI:86080}; N-[(3,3-dimethyl-5-oxocyclohexylidene)amino]-3-pyridinecarboxamide{CHEBI:108969}; N-[4-[1-(acetylhydrazinylidene)ethyl]phenyl]cyclopropanecarboxamide{CHEBI:92932}; N-(3-indolylidenemethylamino)carbamic acid tert-butyl ester{CHEBI:120950}		Level 3
300_4	330.101	11.575	+	1		GML	14	PHE	(a)			6	C14H16O6S; C14H19NO6S; C14H11N5OS; C14H19NS3; C14H18O4P2; C14H21NO4P2		0		6	(Z)-desulfoglucotropeolin{CHEBI:136422}; desulfoglucotropeolin{CHEBI:15911}; Petasiformin A{CHEBI:66738}; Bupranolol hydrochloride{CHEBI:31323}; N-methyl-N-[5-(3-pyridinyl)-1,3,4-thiadiazol-2-yl]-3-pyridinecarboxamide{CHEBI:115102}; N-(5-methyl-1,3,4-thiadiazol-2-yl)-N-phenyl-2-pyrazinecarboxamide{CHEBI:116386}		Level 3
300_5	316.223	11.575	+	1		GML	15	PHE	(a)			2	C15H26N2O4; C15H29N3O4		0		2	Leu-Leu-Ala{CHEBI:73565}; (2S)-2-[[(2S)-2-[[(2S)-2-amino-3-methyl-1-oxobutyl]amino]-3-methyl-1-oxobutyl]amino]-3-methylbutanoic acid{CHEBI:125471}		Level 3
300_6	293.115	11.575	-	1	[M-H]-	GML	14	PHE	9			1	C14H18N2O5		0		11	lidofenin{CHEBI:135229}; gamma-glutamylphenylalanine{CHEBI:82966}; 2-[(2R,5S,6R)-6-(hydroxymethyl)-5-[[oxo(pyridin-4-yl)methyl]amino]-2-oxanyl]acetic acid{CHEBI:101801}; aspartame{CHEBI:2877}; 2-[(2S,5R,6R)-6-(hydroxymethyl)-5-[[oxo(pyridin-4-yl)methyl]amino]-2-oxanyl]acetic acid{CHEBI:102920}; 2-[(2S,5S,6S)-6-(hydroxymethyl)-5-[[oxo(pyridin-4-yl)methyl]amino]-2-oxanyl]acetic acid{CHEBI:102924}; …		Level 3
300_7	369.12	11.575	-	1		GML	17	PHE	(a)			5	C17H22O9; C17H13N11; C17H16N8O; C17H24N4S2; C17H28NO2P3		2	sinapaldehyde glucoside {Type: Calc. Adduct: -H, Num: TriticumAestivum_inhouseDB_377, Sumformula: C17H22O9, AdditionalInfo: {'AdditionalColumn2': 'PlantCyc', 'AdditionalColumn1': ''}}; sinapaldehyde glucoside {Type: Calc. Adduct: -H, Num: PheMets_10, Sumformula: C17H22O9, AdditionalInfo: {'AdditionalColumn2': '', 'AdditionalColumn1': '1_Phe_Units; Phenolic aldehyde'}}	1	4-Hydroxy-5-(phenyl)-valeric acid-O-glucuronide{CHEBI:88704}		Level 3
301_1	417.104	11.61	-	1		GML	17					12	C17H22O12; C17H16N8O4; C17H13N11O3; C17H26N2O5; C17H29N3OS4; C17H32O2S4; C17H24N4O3S2; C17H21N7O2S2; C17H28NO5P3; C17H26NO7SP; C17H34S3P2; C17H26N4OSP2		0		0			Level 4
301_2	455.153	11.61	+	1		GML	19					15	C19H11N13O; C19H14N14O; C19H28O11; C19H19N9S2; C19H22N10S2; C19H35N2O2P3; C19H29N4O3P3; C19H26N3O3P3; C19H24N3O5SP; C19H39SP5; C19H33N2O4SP; C19H37O2S2P3; C19H19N8SP; C19H35O4S3P; C19H27N4O5SP		0		1	Zizybeoside I{CHEBI:81187}		Level 2
302_1	179.07	11.654	+	1		GML	10					1	C10H10O3		8	Coniferyl aldehyde {Type: Calc. Adduct: +H, Num: RefStds_87, Sumformula: C10H10O3, AdditionalInfo: {'AdditionalColumn2': '', 'AdditionalColumn1': ''}}; Coniferaldehyde {Type: Calc. Adduct: +H, Num: 170324_newMets_11, Sumformula: H10O3C10, AdditionalInfo: {'AdditionalColumn2': '', 'AdditionalColumn1': 'Phenylpropanoids'}}; 4-Methoxycinnamic acid {Type: Calc. Adduct: +H, Num: KushalappaMets_57, Sum…	17	more than 15 hits	X	Level 3
302_2	171.102	11.654	+	1	[M+H]+	GML	9					1	C9H14O3		0		3	Furfural diethyl acetal{CHEBI:34769}; 7-methyl-3-oxooct-6-enoic acid{CHEBI:52046}; 2-(2-ethoxy-1-methoxyethyl)furan{CHEBI:87286}		Level 3
302_3	188.128	11.654	+	1	[M+NH4]+	GML	9					1	C9H14O3		0		3	Furfural diethyl acetal{CHEBI:34769}; 7-methyl-3-oxooct-6-enoic acid{CHEBI:52046}; 2-(2-ethoxy-1-methoxyethyl)furan{CHEBI:87286}		Level 3
302_4	233.103	11.654	-	1		GML	10					0			0		0			Level 4
302_5	471.151	11.654	-	1		GML	21					13	C21H32N2O5; C21H28O12; C21H19N11O3; C21H22N8O4; C21H27N7O2S2; C21H24N8OS; C21H38O2S4; C21H30N4O3S2; C21H35N3OS4; C21H34NO5P3; C21H32N4OSP2; C21H32NO7SP; C21H40S3P2		1	b-D-fructosyl-a-D-(6-O-(E))-feruloylglucoside {Type: Calc. Adduct: -H, Num: 170324_newMets_73, Sumformula: C21H28O12, AdditionalInfo: {'AdditionalColumn2': '', 'AdditionalColumn1': 'Carbohydrates and Carbohydrate Conjugates'}}	1	5-nonyloxytryptamine oxalate{CHEBI:64147}		Level 3
303_1	282.031	11.67	-	2		GML	21					0			0		0			Level 4
304_1	413.053	11.68	+	1		GML	16					11	C16H14N4O6S; C16H22O5S3; C16H12O9S; C16H14O7P2; C16H5N12OP; C16H16N4O4P2; C16H11N10P; C16H26OSP4; C16H10N7S2P; C16H13N8S2P; C16H24O3S2P2		0		1	monosodium benzylpenicilloate{CHEBI:61217}		Level 2
305_1	339.166	11.695	-	1		GML	13	PHE	(a)			6	C13H26N4O5; C13H23N7O4; C13H31N3O3S2; C13H38P4; C13H33N3OSP2; C13H36O2SP2		0		0		X	Level 4
305_2	177.055	11.695	+	1		GML	10	PHE	9			1	C10H8O3		1	8-Hydroxy-2 H -1-benzopyran-2-one;Derivative: Me ether {Type: Calc. Adduct: +H, Num: TriticumAestivum_inhouseDB_1006, Sumformula: C10H8O3, AdditionalInfo: {'AdditionalColumn2': 'CCD', 'AdditionalColumn1': ''}}	6	(Z)-9-hydroxybenzo[c]oxepin-3(1H)-one{CHEBI:69692}; {CHEBI:1903}; {CHEBI:110550}; {CHEBI:517}; herniarin{CHEBI:5679}; 7-methoxy-1-benzopyran-4-one{CHEBI:107636}	X	Level 3
305_3	195.065	11.695	+	1		GML	10	PHE	9			1	C10H10O4		7	Ferulic acid {Type: Calc. Adduct: +H, Num: RefStds_4, Sumformula: C10H10O4, AdditionalInfo: {'AdditionalColumn2': '', 'AdditionalColumn1': ''}}; 5-hydroxy-coniferaldehyde {Type: Calc. Adduct: +H, Num: TriticumAestivum_inhouseDB_93, Sumformula: C10H10O4, AdditionalInfo: {'AdditionalColumn2': 'PlantCyc', 'AdditionalColumn1': ''}}; ferulic acid {Type: Calc. Adduct: +H, Num: TriticumAestivum_inhouseD…	21	more than 15 hits	X	Level 3
305_4	317.157	11.695	+	1		GML	13	PHE	(a)			4	C13H26O7; C13H25N4OSP; C13H22N3OSP; C13H31N2SP		0		0		X	Level 4
305_5	349.095	11.695	+	1		GML	13	PHE	(a)			5	C13H18N4O4S; C13H16O7S; C13H26O3S3; C13H20N4O2P2; C13H28OS2P2		0		0			Level 4
305_6	357.118	11.695	+	1	[M+H]+	GML	16	PHE	(a)			1	C16H20O9		2	Gentiopicrin {Type: M match, Num: KushalappaMets_45, Sumformula: C16H20O9, AdditionalInfo: {'AdditionalColumn2': 'Chamarthi, S. K., K. Kumar, R. Gunnaiah, A. C. Kushalappa, Y. Dion and T. M. Choo (2014). \Identification of fusarium head blight resistance related metabolites specific to doubled-haploid lines in barley.\ European Journal of Plant Pathology 138(1): 67-78.', 'AdditionalColumn1': 'Alk…	3	6-O-(trans-feruloyl)-D-galactopyranose{CHEBI:62282}; Gentiopicrin{CHEBI:5321}; 1-O-Feruloyl-beta-D-glucose{CHEBI:81321}		Level 3
305_7	355.104	11.695	-	1	[M-H]-	GML	16	PHE	9			1	C16H20O9		2	Gentiopicrin {Type: M match, Num: KushalappaMets_45, Sumformula: C16H20O9, AdditionalInfo: {'AdditionalColumn2': 'Chamarthi, S. K., K. Kumar, R. Gunnaiah, A. C. Kushalappa, Y. Dion and T. M. Choo (2014). \Identification of fusarium head blight resistance related metabolites specific to doubled-haploid lines in barley.\ European Journal of Plant Pathology 138(1): 67-78.', 'AdditionalColumn1': 'Alk…	3	6-O-(trans-feruloyl)-D-galactopyranose{CHEBI:62282}; Gentiopicrin{CHEBI:5321}; 1-O-Feruloyl-beta-D-glucose{CHEBI:81321}	X	Level 3
305_8	379.101	11.695	+	1		GML	(a)	PHE	9			17	C16H20O9; C17H16N4O5; C10H24N6O2S3; C17H24O4S2; C10H16N10O3S; C9H20N6O7S; C9H28N2O6S3; C18H20N4S2; C9H22N6O5P2; C12H28N2O2P4; C11H17N8O4P; C12H13N12P; C17H26O2SP2; C11H27N4OSP3; C11H25N4O3S2P; C19H21N2OSP; C13H22N6SP2		2	Gentiopicrin {Type: M match, Num: KushalappaMets_45, Sumformula: C16H20O9, AdditionalInfo: {'AdditionalColumn2': 'Chamarthi, S. K., K. Kumar, R. Gunnaiah, A. C. Kushalappa, Y. Dion and T. M. Choo (2014). \Identification of fusarium head blight resistance related metabolites specific to doubled-haploid lines in barley.\ European Journal of Plant Pathology 138(1): 67-78.', 'AdditionalColumn1': 'Alk…	3	6-O-(trans-feruloyl)-D-galactopyranose{CHEBI:62282}; Gentiopicrin{CHEBI:5321}; 1-O-Feruloyl-beta-D-glucose{CHEBI:81321}	X	Level 3
305_9	457.043	11.695	+	1		GML	(a)	PHE	9			272	C13H14N4O13; C9H10N10O11; C11H8N10O11; C21H4N4O7; C27H5NO6; C22H8N4O8; C25H10N2O6; C22H5N3O8; C19H6N12O; C10H4N10O10; C23H4N8O4; C22H14N2O7; C11H5N9O11; C23H10N6O3; C27H8N2O6; C26H6N6O2; C34H10; C10H12N6O9S2; C15H30O3S5; C11H10N14O2S2; C11H16N6O10S2; C15H8N10S3; C11H21NO9S4; C18H18N4O3S3; C31H14S; C18H26O2S5; C12H28N2O4S6; C19H14N8S2; C12H20N6O5S4; C10H22N6O5S4; C20H24O2S5; C18H10N8O4S; C11H13N5O…		0		7	3-chloro-N-[3-[(2-furanylmethylamino)-oxomethyl]-5,6-dihydro-4H-cyclopenta[b]thiophen-2-yl]-1-benzothiophene-2-carboxamide{CHEBI:94118}; 6-bromo-N-(5-ethyl-1,3,4-thiadiazol-2-yl)-2-(2-pyridinyl)-4-quinolinecarboxamide{CHEBI:107481}; 3-[3,5-bis(trifluoromethyl)anilino]-2-(4-methylphenyl)sulfonyl-2-propenenitrile{CHEBI:94133}; 3-fluorobenzoic acid 4-[[5-(1-naphthalenyl)-1,3,4-oxadiazol-2-yl]thio]bu…		Level 3
305_10	418.099	11.695	-	1		GML	(a)	PHE	9			134	C15H16N8O7; C31H16O2; C12H17N9O6; C14H20N4O11; C13H13N11O6; C17H17N5O8; C11H21N5O10; C15H19N5O8; C11H12N14O5; C13H24O15; C14H9N15O2; C28H17NO; C16H25N3O5; C27H12N6; C16H21NO12; C16H15N9O4; C29H13N3O; C17H11N13; C17H21N7O; C15H32O5S4; C9H25N9O3S; C15H27NO7S2; C16H23N5O3S2; C23H20N2O4S; C24H19N3OS; C11H27NO12S; C14H25N7S4; C11H29NO9S2; C9H21N7O10S; C16H28N4OS4; C16H31NO2S4; C14H28O10S2; C18H29NO2S4…		0		9	glycopyrronium bromide{CHEBI:90972}; (2S,3R)-glycopyrronium bromide{CHEBI:90973}; (2R,3S)-glycopyrronium bromide{CHEBI:90974}; 2-[2,4-dioxo-3-(2-phenylethyl)-5,6,7,8-tetrahydro-[1]benzothiolo[2,3-d]pyrimidin-1-yl]acetamide{CHEBI:105571}; 1-(1,1-dioxo-1,2-benzothiazol-3-yl)-N-(2-methylphenyl)-4-piperidinecarboxamide{CHEBI:119979}; 2-[2,4-dioxo-5-[(1,2,5-trimethyl-3-pyrrolyl)methylidene]-3-thiazoli…		Level 3
306_1	517.156	11.7	-	1				PHE	9			342	C18H26N8O8; C23H20N12O2; C20H29N3O13; C21H28N4O10; C35H22N2O3; C20H32O14; C19H22N12O4; C15H18N18O2; C34H26O3; C16H34O16; C22H21N11O5; C18H17N17O3; C17H21N13O7; C22H24N8O6; C23H26N4O10; C22H30O14; C21H25N7O9; C38H24O; C19H26N12O; C14H22N14O6; C33H21N5O2; C22H34N2O7; C20H18N14O4; C19H22N10O8; C17H30N4O12; C19H16N18; C23H30N6O3; C30H22N6O; C21H14N18; C18H20N14O4; C15H34N8O5S; C20H34N6O2S4; C27H34O4S…		0		21	more than 15 hits		Level 3
307_1	293.125	11.755	-	1	[M-H]-	GML	12			TRP	(a)	1	C12H22O8		0		0		X	Level 4
307_2	145.05	11.755	+	1		GML	6			TRP	(a)	1	C6H8O4		0		17	more than 15 hits		Level 3
307_3	295.139	11.755	+	1	[M+H]+	GML	12			TRP	(a)	1	C12H22O8		0		0			Level 4
307_4	312.165	11.755	+	1	[M+NH4]+	GML	12			TRP	(a)	1	C12H22O8		0		0		X	Level 4
307_5	317.121	11.755	+	1	[M+Na]+	GML	12			TRP	(a)	1	C12H22O8		0		0		X	Level 4
307_6	395.064	11.755	+	1		GML	12			TRP	(a)	10	C12H14N10S3; C12H11N9S3; C12H6N14OS; C12H3N13OS; C12H17N6O5P; C12H22O9P2; C12H3N12OP; C12H25N2O4S2P; C12H27N2O2SP3; C12H25N2O3S3P		0		0			Level 4
307_7	307.093	11.755	+	1		GML	14			TRP	(a)	4	C14H14N2O6; C14H6N6O; C14H11NO6; C14H14N2S2		0		2	N-(2-oxindole-3-acetyl)-L-aspartic acid{CHEBI:136722}; Dianthramine{CHEBI:4492}		Level 3
307_8	376.161	11.755	+	1		GML	16			TRP	(a)	7	C16H25NO9; C16H19N9O; C16H17N5O4; C16H22O9; C16H27N5S2; C16H25NO3S2; C16H27NOSP2		1	Tarennoside {Type: Calc. Adduct: +NH4, Num: 170324_newMets_48, Sumformula: C16H22O9, AdditionalInfo: {'AdditionalColumn2': '', 'AdditionalColumn1': 'Terpenoids'}}	4	Sweroside{CHEBI:80907}; 10-Deoxygeniposidic acid{CHEBI:695}; Tarennoside{CHEBI:9403}; (2R,3R,4S,5R)-2-(6-anilino-9-purinyl)-5-(hydroxymethyl)oxolane-3,4-diol{CHEBI:112766}	X	Level 3
307_9	301.128	11.755	+	1		GML	23			TRP	(a)	0			0		0			Level 4
307_10	261.088	11.755	-	1		GML	13			TRP	11	1	C13H14N2O4		0		1	N(2)-phenylacetyl-L-glutaminate{CHEBI:58310}		Level 2
307_11	309.062	11.755	-	1		GML	14			TRP	(a)	4	C14H8N8; C14H14O8; C14H18N2O; C14H20NOP3		0		7	{CHEBI:92295}; Camoensine{CHEBI:3341}; propyphenazone{CHEBI:135538}; 2-(3,3-dimethyl-2,4-dihydroisoquinolin-1-ylidene)-N-methylacetamide{CHEBI:113129}; {CHEBI:31732}; 3-(1-methyl-4-piperidinyl)-1H-indol-5-ol{CHEBI:92321}; Ibudilast{CHEBI:31684}		Level 3
308_1	325.685	11.79	+	2				PHE	9			0			0		0			Level 4
309_1	514.215	11.8	+	1		GML	21					17	C21H25N13O2; C21H23N9O5; C21H37N3O9; C21H31N5O10; C21H28N4O10; C21H39NO3S4; C21H36O9S2; C21H33N9OS2; C21H31N5O4S2; C21H39NO9S2; C21H41N5S4; C21H43NO5P4; C21H40O5P4; C21H41NOS3P2; C21H33N5O2SP2; C21H38O7SP2; C21H41NO7SP2		0		0			Level 4
310_1	443.065	11.86	-	1		GML	18					17	C18H8N12O; C18H11N11O2S; C18H24N2O4S; C18H20O11S; C18H27N3S5; C18H19N7OS3; C18H30OS5; C18H14N8O3S; C18H22N4O2S3; C18H22O9P2; C18H26N2O2P2; C18H16N5O7P; C18H28NO2P5; C18H16N8OP2; C18H24NO6S2P; C18H24N4S2P2; C18H26NO4SP3		0		3	cyclobutyl-[(2R,3R)-2-(hydroxymethyl)-6-methylsulfonyl-3-phenyl-1,6-diazaspiro[3.3]heptan-1-yl]methanone{CHEBI:126625}; tranylcypromine sulfate{CHEBI:9653}; cyclobutyl-[(2S,3R)-2-(hydroxymethyl)-6-methylsulfonyl-3-phenyl-1,6-diazaspiro[3.3]heptan-1-yl]methanone{CHEBI:129662}		Level 3
311_1	351.13	11.865	-	1		GML	14					8	C14H28N2O3; C14H24O10; C14H18N8O2; C14H15N11O; C14H26N4OS2; C14H34S4; C14H23N7S2; C14H30NO3P3		0		1	2-O-acetyl-alpha-D-abequopyranosyl-(1->3)-alpha-D-mannopyranose{CHEBI:62917}	X	Level 2
311_2	335.134	11.865	+	1		GML	14					5	C14H14N4O4; C14H16N8O; C14H22O9; C14H24N4S2; C14H22O3S2		0		1	terizidone{CHEBI:135278}		Level 2
312_1	439.158	11.89	+	1		GML	19					10	C19H14N14; C19H11N13; C19H28O10; C19H29N4O2P3; C19H35N2OP3; C19H26N3O2P3; C19H24N3O4SP; C19H27N4O4SP; C19H33N2O3SP; C19H37OS2P3		0		2	evolvoid A{CHEBI:65890}; 2-phenylethyl beta-primeveroside{CHEBI:136550}		Level 3
313_1	265.155	11.8942	+	1		GML	14	PHE	9			2	C14H20N2O3; C14H17NO3		5	Feruloyl-Putrescine {Type: Calc. Adduct: +H, Num: RefStds_132, Sumformula: C14H20N2O3, AdditionalInfo: {'AdditionalColumn2': '', 'AdditionalColumn1': ''}}; Put-Fer {Type: Calc. Adduct: +H, Num: genPPAs_12, Sumformula: C14H20N2O3, AdditionalInfo: {'AdditionalColumn2': '', 'AdditionalColumn1': ''}}; Cad-Caf {Type: Calc. Adduct: +H, Num: genPPAs_52, Sumformula: C14H20N2O3, AdditionalInfo: {'Addition…	10	vorinostat{CHEBI:45716}; 4-[[diethylamino(oxo)methyl]amino]benzoic acid ethyl ester{CHEBI:116165}; propacetamol{CHEBI:135089}; Subaphyllin{CHEBI:9299}; Phe-Val{CHEBI:73638}; Val-Phe{CHEBI:75016}; Fagaramide{CHEBI:4966}; 2-[[cyclopentyl(oxo)methyl]amino]benzoic acid methyl ester{CHEBI:108374}; 1-(1-oxo-2-phenylethyl)-4-piperidinecarboxylic acid{CHEBI:107816}; 1-(4-methoxyphenyl)-3-(4-morpholinyl)-…		Level 3
313_2	288.144	11.8942	+	1		GML	13	PHE	(a)			4	C13H18O6; C13H21NO6; C13H13N5O; C13H21NS2		0		3	O-[(2E)-hexenedioyl]carnitine{CHEBI:73042}; 1-[[amino(2-pyridinyl)methylidene]amino]-3-phenylurea{CHEBI:109387}; N-(1H-benzimidazol-2-yl)-3-(1-imidazolyl)propanamide{CHEBI:120031}		Level 3
313_3	371.043	11.8942	+	1		GML	13	PHE	(a)			5	C13H18O7P2; C13H13N6O3P; C13H21N2O2S2P; C13H21N2OS3P; C13H23N2SP3		0		0			Level 4
313_4	237.149	11.8942	+	1		GML	14	PHE	(a)			1	C14H20O3		0		3	4-hydroxy-6-(non-8-en-1-yl)-pyran-2-one{CHEBI:85479}; 4-Heptyloxybenzoic acid{CHEBI:34405}; Heptyl p-hydroxybenzoate{CHEBI:34788}		Level 3
313_5	315.109	11.8942	-	1		GML	13	PHE	7			5	C13H15N7O3; C13H18N4O4; C13H23N3O2S2; C13H28OSP2; C13H25N3SP2		0		1	Ac-D-His-Pro{CHEBI:73020}		Level 2
313_6	289.166	11.8942	-	1		GML	14	PHE	(a)			0			0		0			Level 4
314_1	321.129	11.9	-	1		GML	7					1	C7H22N6O6		0		0			Level 4
315_1	287.15	11.91	-	1		GML	14					0			0		0			Level 4
316_1	282.031	11.92	-	2		GML	21					0			0		0			Level 4
317_1	174.149	11.94	+	1		GML	9	PHE	(a)			2	C9H16O2; C9H19NO2		0		12	9-aminononanoic acid{CHEBI:73740}; (2E,4S)-4-hydroxynon-2-enal{CHEBI:58967}; (E)-4-hydroxynon-2-enal{CHEBI:58968}; Chalcogran{CHEBI:3570}; ethyl 2-heptenoate{CHEBI:87688}; (2E)-hex-2-en-1-yl propanoate{CHEBI:87682}; {CHEBI:7615}; 4-hydroxynon-2-enal{CHEBI:32585}; gamma-nonanolactone{CHEBI:10575}; (4R,6R)-hydroxy-2,2,6-trimethylcyclohexanone{CHEBI:86399}; (2E,4R)-4-hydroxynon-2-enal{CHEBI:43219}; …	X	Level 3
317_2	207.065	11.94	+	1		GML	11	PHE	9			1	C11H10O4		0		14	(R)-2-benzylsuccinate{CHEBI:58692}; 2-hydroxy-3-methylbenzylidenepyruvic acid{CHEBI:19603}; Lathodoratin{CHEBI:6385}; 5,7-dihydroxy-2,8-dimethyl-1-benzopyran-4-one{CHEBI:92103}; 2-benzylsuccinate(2-){CHEBI:57621}; 5,7-dimethoxy-1-benzopyran-2-one{CHEBI:113528}; eugenin{CHEBI:67374}; leptorumol{CHEBI:67370}; 2-Hydroxy-3-methylbenzalpyruvate{CHEBI:34281}; 2-Hydroxy-8-methylchromene-2-carboxylate{CH…		Level 3
317_3	225.076	11.94	+	1		GML	11	PHE	9			1	C11H12O5		5	Sinapic acid {Type: Calc. Adduct: +H, Num: RefStds_3, Sumformula: C11H12O5, AdditionalInfo: {'AdditionalColumn2': '', 'AdditionalColumn1': ''}}; Sinapate {Type: Calc. Adduct: +H, Num: RefStds_55, Sumformula: C11H12O5, AdditionalInfo: {'AdditionalColumn2': '', 'AdditionalColumn1': ''}}; Sinapic acid {Type: Calc. Adduct: +H, Num: KushalappaMets_60, Sumformula: C11H12O5, AdditionalInfo: {'Additional…	8	5-(3',4',5'-trihydroxyphenyl)-gamma-valerolactone{CHEBI:134255}; trinexapac{CHEBI:83454}; methyl 4-(acetyloxy)-3-methoxybenzoate{CHEBI:86557}; LSM-4499{CHEBI:93921}; syringaldehyde acetate{CHEBI:86945}; {CHEBI:9152}; sinapic acid{CHEBI:77131}; cis-sinapic acid{CHEBI:76350}		Level 3
317_4	385.115	11.94	-	1		GML	(a)	PHE	9			89	C12H22N4O8; C17H13N11O; C14H14N10O4; C15H21N3O9; C15H10N14; C14H14N12; C13H18N8O4; C18H18N4O6; C16H17N7O5; C17H26N2O3; C17H22O10; C16H20N4O6; C17H16N8O2; C17H21N7S2; C13H26N4O3S2; C13H34O2S4; C10H26N8OS; C21H22N2OS; C24H21NO2S; C9H20N10O4S; C9H28N6O3S3; C13H32O5S3; C13H24N4O6S; C9H25N9O2S3; C18H26O5S2; C16H25N3O4S2; C17H24N4OS2; C12H28O10S; C17H32S4; C10H22N6O8S; C11H18N10O4S; C22H18N4OS; C19H30S…		4	1-O-sinapoyl-beta-D-glucose {Type: Calc. Adduct: -H, Num: KushalappaMets_3, Sumformula: C17H22O10, AdditionalInfo: {'AdditionalColumn2': 'Chamarthi, S. K., K. Kumar, R. Gunnaiah, A. C. Kushalappa, Y. Dion and T. M. Choo (2014). \Identification of fusarium head blight resistance related metabolites specific to doubled-haploid lines in barley.\ European Journal of Plant Pathology 138(1): 67-78.', '…	23	more than 15 hits		Level 3
318_1	315.142	11.96	+	1		GML	13					0			0		0			Level 4
318_2	713.231	11.96	-	1		GML	32					48	C32H36N8O10; C32H42N2O14; C32H33N11O9; C32H22N22; C32H46N2O11; C32H42O18; C32H44N4O9S2; C32H49N3O7S4; C32H46N4O6S3; C32H38N8O7S; C32H41N7O8S2; C32H52O8S4; C32H40N8O5P2; C32H31N17P2; C32H45N7O4P4; C32H43N8O4P; C32H37N12O2P3; C32H48NO11P3; C32H52N4P6; C32H48N4O5P4; C32H39N6O11P; C32H52N2O4P6; C32H50N4O2SP4; C32H43N7O6SP2; C32H58OS3P4; C32H51N4O2S5P; C32H58O2SP6; C32H48N4O4S2P2; C32H53N4S4P3; C32H46…		0		1	demecarium bromide{CHEBI:4391}		Level 2
319_1	298.034	11.96	-	2		GML	22					0			0		0			Level 4
320_1	217.155	11.97	+	1		GML	10					2	C10H17NO3; C10H20N2O3		0		5	Val-Val{CHEBI:73704}; (2S)-2-(hydroxymethyl)-2-(methoxymethyl)-1-azabicyclo[2.2.2]octan-3-one{CHEBI:95018}; ecgonine methyl ester{CHEBI:31529}; N-(tert-butoxycarbonyl)piperidin-2-one{CHEBI:59556}; Tussilagine{CHEBI:9782}	X	Level 3
321_1	595.08	12.03	-	1		GML	22					48	C22H20N4O16; C22H11N15O7; C22H24N6O9; C22H14N12O8; C22H30N4O6S4; C22H35N3O4S6; C22H28O15S2; C22H27N7O5S4; C22H32N2O8S2; C22H16N12O5S; C22H22N8O7S2; C22H19N11O6S2; C22H38O5S6; C22H32N4O3S5; C22H24N8O4S3; C22H26N5O9P3; C22H15N16P3; C22H18N12O3P2; C22H38NO4P7; C22H32O11P4; C22H29N2O10P3; C22H30N6O2P6; C22H36N2O4P4; C22H26N8O3P4; C22H33N2O5P5; C22H34N4O2S2P4; C22H42OS4P4; C22H21N12OS3P; C22H28N8SP4; …		0		0			Level 4
322_1	617.062	12.06	-	1		GML	22					56	C22H20N4O16; C22H6N18O6; C22H17N7O15; C22H14N14O5S2; C22H28O15S2; C22H30N6O3S6; C22H22N4O13S; C22H25N3O14S2; C22H38N2O2S8; C22H22N10O4S4; C22H30O12S3; C22H15N16P3; C22H33N4O3P7; C22H36O6P6; C22H32O11P4; C22H7N20P; C22H25N10OP3; C22H30N6O2P6; C22H21N8O8P3; C22H27N9OP6; C22H15N13O6P2; C22H24N4O11P2; C22H27N6O5S3P; C22H32N6OS5P2; C22H21N12OS3P; C22H32O10S2P2; C22H40N2S7P2; C22H38N2OS2P6; C22H33N5O2S…		0		0			Level 4
323_1	227.092	12.0664	+	1	[M+H]+	GML	11	PHE	9			1	C11H14O5		0		8	1-hydroxy-7-(hydroxymethyl)-1,4a,5,7a-tetrahydrocyclopenta[c]pyran-4-carboxylic acid methyl ester{CHEBI:94318}; Inflatin C{CHEBI:69272}; isochlamydosporol{CHEBI:69277}; chaetoglocin A{CHEBI:68766}; chaetoglocin B{CHEBI:68767}; Genipin{CHEBI:5298}; 4-hydroxy-5-propionyl-1,3-di-O-methylpyrogallol{CHEBI:70419}; 2-(3,4,5-trimethoxyphenyl)acetic acid{CHEBI:125676}	X	Level 3
323_2	140.047	12.0664	+	1		GML	7	PHE	(a)			0			0		0			Level 4
323_3	295.115	12.0664	+	1		GML	11	PHE	(a)			8	C11H14N6O4; C11H11N5O4; C11H22N2O3S2; C11H28O2S2; C11H19NO3S2; C11H21OP3; C11H24N2OSP2; C11H21NOSP2		0		1	trans-2-[(Dimethylamino)methylimino]-5-[2-(5-nitro-2- furyl)-vinyl]-1,3,4-oxadiazole{CHEBI:82322}		Level 2
323_4	389.145	12.0664	+	1	[M+H]+	GML	17	PHE	(a)			1	C17H24O10		1	Secologanin {Type: M match, Num: KushalappaMets_33, Sumformula: C17H24O10, AdditionalInfo: {'AdditionalColumn2': 'Chamarthi, S. K., K. Kumar, R. Gunnaiah, A. C. Kushalappa, Y. Dion and T. M. Choo (2014). \Identification of fusarium head blight resistance related metabolites specific to doubled-haploid lines in barley.\ European Journal of Plant Pathology 138(1): 67-78.', 'AdditionalColumn1': 'Ter…	4	Verbenalin{CHEBI:9954}; Geniposide{CHEBI:5299}; {CHEBI:9076}; {CHEBI:18500}	X	Level 3
323_5	411.127	12.0664	+	1	[M+Na]+	GML	17	PHE	(a)			1	C17H24O10		1	Secologanin {Type: M match, Num: KushalappaMets_33, Sumformula: C17H24O10, AdditionalInfo: {'AdditionalColumn2': 'Chamarthi, S. K., K. Kumar, R. Gunnaiah, A. C. Kushalappa, Y. Dion and T. M. Choo (2014). \Identification of fusarium head blight resistance related metabolites specific to doubled-haploid lines in barley.\ European Journal of Plant Pathology 138(1): 67-78.', 'AdditionalColumn1': 'Ter…	4	Verbenalin{CHEBI:9954}; Geniposide{CHEBI:5299}; {CHEBI:9076}; {CHEBI:18500}	X	Level 3
323_6	427.101	12.0664	+	1	[M+K]+	GML	17	PHE	(a)			1	C17H24O10		1	Secologanin {Type: M match, Num: KushalappaMets_33, Sumformula: C17H24O10, AdditionalInfo: {'AdditionalColumn2': 'Chamarthi, S. K., K. Kumar, R. Gunnaiah, A. C. Kushalappa, Y. Dion and T. M. Choo (2014). \Identification of fusarium head blight resistance related metabolites specific to doubled-haploid lines in barley.\ European Journal of Plant Pathology 138(1): 67-78.', 'AdditionalColumn1': 'Ter…	4	Verbenalin{CHEBI:9954}; Geniposide{CHEBI:5299}; {CHEBI:9076}; {CHEBI:18500}		Level 3
323_7	434.203	12.0664	+	1		GML	17	PHE	(a)			5	C17H19N15; C17H16N14; C17H40N3OP3; C17H30N7O3P; C17H38N3O2S2P		0		0			Level 4
323_8	489.07	12.0664	+	1		GML	17	PHE	(a)			30	C17H30N4S5; C17H8N14O3S; C17H21N5OS5; C17H24N6OS5; C17H32N2S7; C17H22N8OS3; C17H5N13O3S; C17H29NS7; C17H14N12O2S; C17H16N10O2S3; C17H13N9O2S3; C17H24O11P2; C17H10N14OP2; C17H22N3O3P5; C17H5N12O3P; C17H31N2O2P5; C17H7N13OP2; C17H19N6O7P; C17H25N4O3P5; C17H15N8SP3; C17H33O2S2P5; C17H15N9S2P2; C17H23N4O5SP3; C17H19N6O6SP; C17H27N2O5S3P; C17H13N8O2S2P; C17H27N2O6S2P; C17H18N10S2P2; C17H29N2O4SP3; C17…		0		0			Level 4
323_9	207.066	12.0664	-	1	[M-H2O-H]-	GML	11	PHE	(a)			1	C11H14O5		0		8	1-hydroxy-7-(hydroxymethyl)-1,4a,5,7a-tetrahydrocyclopenta[c]pyran-4-carboxylic acid methyl ester{CHEBI:94318}; Inflatin C{CHEBI:69272}; isochlamydosporol{CHEBI:69277}; chaetoglocin A{CHEBI:68766}; chaetoglocin B{CHEBI:68767}; Genipin{CHEBI:5298}; 4-hydroxy-5-propionyl-1,3-di-O-methylpyrogallol{CHEBI:70419}; 2-(3,4,5-trimethoxyphenyl)acetic acid{CHEBI:125676}		Level 3
323_10	387.13	12.0664	-	1	[M-H]-	GML	17	PHE	(a)			1	C17H24O10		2	Loganin {Type: Calc. Adduct: -2H+, Num: 170324_newMets_172, Sumformula: , AdditionalInfo: {'AdditionalColumn2': '', 'AdditionalColumn1': 'Terpenoid'}}; Secologanin {Type: M match, Num: KushalappaMets_33, Sumformula: C17H24O10, AdditionalInfo: {'AdditionalColumn2': 'Chamarthi, S. K., K. Kumar, R. Gunnaiah, A. C. Kushalappa, Y. Dion and T. M. Choo (2014). \Identification of fusarium head blight res…	4	Verbenalin{CHEBI:9954}; Geniposide{CHEBI:5299}; {CHEBI:9076}; {CHEBI:18500}	X	Level 3
323_11	450.126	12.0664	-	1		GML	17	PHE	(a)			16	C17H16N12O4; C17H29N3O6; C17H25NO13; C17H19N9O5; C17H24N8O3S2; C17H27N5O4S2; C17H32N4O2S4; C17H40OS6; C17H35NO3S4; C17H31N5P4; C17H31N2O6P3; C17H23N9P2; C17H37NOS3P2; C17H29N2O8SP; C17H29N5O2SP2; C17H34N4S3P2		0		0			Level 4
324_1	337.151	12.07	-	1		GML	13					5	C13H21N7O4; C13H29N3O3S2; C13H36P4; C13H34O2SP2; C13H31N3OSP2		0		0			Level 4
325_1	181.05	12.1	+	1		GML	9					1	C9H8O4	Caffeic acid	7	Caffeic acid {Type: Calc. Adduct: +H, Num: RefStds_5, Sumformula: C9H8O4, AdditionalInfo: {'AdditionalColumn2': '', 'AdditionalColumn1': ''}}; trans caffeic acid {Type: Calc. Adduct: +H, Num: RefStds_92, Sumformula: C9H8O4, AdditionalInfo: {'AdditionalColumn2': '', 'AdditionalColumn1': ''}}; caffeic acid {Type: Calc. Adduct: +H, Num: 170324_newMets_249, Sumformula: C9H8O4, AdditionalInfo: {'Addit…	13	{CHEBI:1431}; (S)-3,7-dihydroxychroman-4-one{CHEBI:69195}; {CHEBI:2890}; trans-caffeic acid{CHEBI:16433}; 2,3-dihydroxy-trans-cinnamic acid{CHEBI:32356}; {CHEBI:1118}; 5,7-dihydroxy-4-methylphthalide{CHEBI:68194}; Monomethyl phthalate{CHEBI:89749}; 2,3-dihydroxycinnamic acid{CHEBI:48681}; cis-caffeic acid{CHEBI:17395}; caffeic acid{CHEBI:36281}; 4-acetoxy benzoic acid{CHEBI:86560}; (S)-3-hydroxy-…		Level 1	InChI=1S/C9H8O4/c10-7-3-1-6(5-8(7)11)2-4-9(12)13/h1-5,10-11H,(H,12,13)
326_1	297.036	12.13	-	2		GML	22					0			0		0			Level 4
327_1	205.097	12.17	+	1						TRP	11	2	C11H12N2O2; C11H9NO2		3	L-Tryptophan {Type: Calc. Adduct: +H, Num: RefStds_11, Sumformula: C11H12N2O2, AdditionalInfo: {'AdditionalColumn2': '', 'AdditionalColumn1': ''}}; L-Tryptophan {Type: Calc. Adduct: +H, Num: 170324_newMets_16, Sumformula: C11H12N2O2, AdditionalInfo: {'AdditionalColumn2': '', 'AdditionalColumn1': 'Amino Acids and Derivatives'}}; Tryptophan {Type: Calc. Adduct: +H, Num: TrpMets_22, Sumformula: C11H…	22	more than 15 hits		Level 3
328_1	261.088	12.1775	-	1		GML	13			TRP	11	1	C13H14N2O4		0		1	N(2)-phenylacetyl-L-glutaminate{CHEBI:58310}		Level 2
328_2	191.07	12.1775	+	1		GML	11			TRP	(a)	1	C11H10O3		0		10	7-ethoxycoumarin{CHEBI:28184}; {CHEBI:34049}; Coixinden A{CHEBI:81379}; Altechromone A{CHEBI:70290}; 5-hydroxy-7-prop-2-en-(E)-ylidene-7,7a-dihydro- 2H-cyclopenta[b]pyran-6-one{CHEBI:65800}; 5-hydroxy-7-prop-2-en-(Z)-ylidene-7,7a-dihydro- 2H-cyclopenta[b]pyran-6-one{CHEBI:65801}; 1,2,3,4-Tetrahydro-4-oxo-1-naphthoic acid{CHEBI:79621}; 7-methoxy-4-methyl-1-benzopyran-2-one{CHEBI:107662}; {CHEBI:22…		Level 3
328_3	299.114	12.1775	-	1		GML	14			TRP	(a)	3	C14H20O7; C14H24N2; C14H26NP3		0		1	Salidroside{CHEBI:9009}		Level 2
328_4	455.102	12.1775	-	1		GML	20			TRP	(a)	15	C20H12N12; C20H34S5; C20H23N7S3; C20H26N4OS3; C20H18N8O2S; C20H28N2O3S; C20H15N11OS; C20H24O10S; C20H20N5O6P; C20H30N2OP2; C20H32NOP5; C20H26O8P2; C20H20N8P2; C20H30NO3SP3; C20H28NO5S2P		0		2	1-(4-amino-1,2,5-oxadiazol-3-yl)-5-[[(4-methylphenyl)thio]methyl]-N-[(phenylmethylene)amino]-4-triazolecarboxamide{CHEBI:112985}; cyclobutyl-[5-[(2-ethyl-1-piperidinyl)sulfonyl]-2,3-dihydroindol-1-yl]methanone{CHEBI:108194}		Level 3
329_1	387.166	12.19	-	1		GML	18					7	C18H19N11; C18H22N8O; C18H32N2O2; C18H28O9; C18H30N4S2; C18H34NO2P3; C18H32NO4SP		1	Tuberonic acid glucoside {Type: Calc. Adduct: -H, Num: KushalappaMets_29, Sumformula: C18H28O9, AdditionalInfo: {'AdditionalColumn2': 'Chamarthi, S. K., K. Kumar, R. Gunnaiah, A. C. Kushalappa, Y. Dion and T. M. Choo (2014). \Identification of fusarium head blight resistance related metabolites specific to doubled-haploid lines in barley.\ European Journal of Plant Pathology 138(1): 67-78.', 'Add…	1	{CHEBI:9772}		Level 3
330_1	298.034	12.2	-	2		GML	22					0			0		0			Level 4
331_1	250.072	12.228	-	1		GML	12	PHE	8			1	C12H13NO5		0		3	N-feruloylglycine{CHEBI:17691}; acetic acid [2-(1,3-benzodioxol-5-ylmethylamino)-2-oxoethyl] ester{CHEBI:120580}; {CHEBI:7271}	X	Level 3
331_2	234.076	12.228	+	1		GML	12	PHE	(a)			2	C12H8O4; C12H11NO4		1	sphondin {Type: Calc. Adduct: +NH4, Num: TriticumAestivum_inhouseDB_386, Sumformula: C12H8O4, AdditionalInfo: {'AdditionalColumn2': 'PlantCyc', 'AdditionalColumn1': ''}}	12	Casimiroin{CHEBI:3452}; 8-methoxy-4-oxo-1H-quinoline-2-carboxylic acid methyl ester{CHEBI:111289}; (2E,4E)-6-(2-aminophenyl)-2-hydroxy-6-oxohexa-2,4-dienoic acid{CHEBI:61027}; 8-methoxy-N-methyl-2-oxo-1-benzopyran-3-carboxamide{CHEBI:107189}; {CHEBI:1133}; Sphondin{CHEBI:81486}; Isobergapten{CHEBI:81487}; {CHEBI:33063}; Norvisnagin{CHEBI:81362}; {CHEBI:10068}; {CHEBI:2087}; 2,2',3-trihydroxydiphe…		Level 3
331_3	252.087	12.228	+	1		GML	12	PHE	8			1	C12H13NO5		0		3	N-feruloylglycine{CHEBI:17691}; acetic acid [2-(1,3-benzodioxol-5-ylmethylamino)-2-oxoethyl] ester{CHEBI:120580}; {CHEBI:7271}	X	Level 3
331_4	307.093	12.228	+	1		GML	14	PHE	(a)			4	C14H14N2O6; C14H6N6O; C14H11NO6; C14H14N2S2		0		2	N-(2-oxindole-3-acetyl)-L-aspartic acid{CHEBI:136722}; Dianthramine{CHEBI:4492}		Level 3
331_5	595.08	12.228	-	1		GML	22	PHE	(a)			45	C22H20N4O16; C22H11N15O7; C22H24N6O9; C22H14N12O8; C22H30N4O6S4; C22H35N3O4S6; C22H28O15S2; C22H27N7O5S4; C22H32N2O8S2; C22H16N12O5S; C22H22N8O7S2; C22H19N11O6S2; C22H38O5S6; C22H24N8O4S3; C22H26N5O9P3; C22H15N16P3; C22H18N12O3P2; C22H38NO4P7; C22H32O11P4; C22H29N2O10P3; C22H30N6O2P6; C22H36N2O4P4; C22H26N8O3P4; C22H34N4O2S2P4; C22H42OS4P4; C22H21N12OS3P; C22H28N8SP4; C22H24N5O11SP; C22H21N11O4SP…		0		0			Level 4
332_1	130.086	12.2367	-	1		GML	6					0			0		0			Level 4
332_2	209.117	12.2367	+	1		GML	12					1	C12H16O3		0		15	more than 15 hits		Level 3
332_3	202.072	12.2367	-	1		GML	8					1	C8H13NO5		0		5	[6)-beta-D-GlcpNAc-(1->] residue{CHEBI:140449}; N-(ethoxycarbonyl)-4-hydroxyproline{CHEBI:67257}; N-(methoxyacetyl)-4-hydroxyproline{CHEBI:67259}; 2-acetamidoglucal{CHEBI:73979}; N-acetyl-L-2-aminoadipic acid{CHEBI:31885}	X	Level 3
333_1	323.135	12.2433	-	1	[M-H]-	GML	13					1	C13H24O9		0		1	beta-D-glucosyl-(1->3)-alpha-L-fucosyl group{CHEBI:76521}	X	Level 2
333_2	312.165	12.2433	+	1	[M+NH4]+	GML	12					1	C12H22O8		0		0			Level 4
333_3	317.121	12.2433	+	1	[M+Na]+	GML	12					1	C12H22O8		0		0		X	Level 4
333_4	342.176	12.2433	+	1	[M+NH4]+	GML	13					1	C13H24O9		0		1	beta-D-glucosyl-(1->3)-alpha-L-fucosyl group{CHEBI:76521}		Level 2
333_5	347.131	12.2433	+	1	[M+Na]+	GML	13					1	C13H24O9		0		1	beta-D-glucosyl-(1->3)-alpha-L-fucosyl group{CHEBI:76521}	X	Level 2
333_6	379.069	12.2433	+	1		GML	13					10	C13H16N4O6S; C13H14O9S; C13H24O5S3; C13H13N10P; C13H16O7P2; C13H7N12OP; C13H4N11OP; C13H18N4O4P2; C13H26O3S2P2; C13H28OSP4		0		0			Level 4
333_7	387.129	12.2433	+	1		GML	17					7	C17H22O10; C17H14N4O5; C17H16N8O2; C17H24N4OS2; C17H22O4S2; C17H32S4; C17H24O2SP2		4	1-O-sinapoyl-beta-D-glucose {Type: Calc. Adduct: +H, Num: KushalappaMets_3, Sumformula: C17H22O10, AdditionalInfo: {'AdditionalColumn2': 'Chamarthi, S. K., K. Kumar, R. Gunnaiah, A. C. Kushalappa, Y. Dion and T. M. Choo (2014). \Identification of fusarium head blight resistance related metabolites specific to doubled-haploid lines in barley.\ European Journal of Plant Pathology 138(1): 67-78.', '…	3	{CHEBI:688}; {CHEBI:657}; 4-[[1-(2-furanylmethyl)-2,4,6-trioxo-1,3-diazinan-5-ylidene]methylamino]benzamide{CHEBI:105728}		Level 3
333_8	293.125	12.2433	-	1	[M-H]-	GML	12					1	C12H22O8		0		0		X	Level 4
333_9	301.075	12.2433	-	1		GML	13					3	C13H18O6S; C13H14N5O2P; C13H20O4P2		0		0			Level 4
334_1	376.223	12.25	+	1				PHE	9			41	C21H22N6; C19H27N7; C20H26N2O4; C16H31N7O; C21H25N7; C19H25N3O3; C20H29N3O4; C20H35NO3; C23H31NO2; C13H34N4OS3; C12H33N5O6S; C13H29N9O2S; C15H35N3O4S; C13H37N5OS3; C13H26N8O2S; C12H33N5S3; C11H29N5O5S; C16H39N3S2; C12H25N9OS; C12H30N4O6S; C17H32N5OP; C14H30N7O3P; C14H36N5O2P; C17H30NO4P; C18H34NO5P; C11H31N5O3P2; C13H28N8P2; C13H31N9P2; C18H31O5P; C14H27N6O3P; C12H35N5O4P2; C13H26N7O2P; C12H32N4O…		0		64	more than 15 hits		Level 3
335_1	261.087	12.25	+	1						TRP	11	3	C14H8N6; C13H12N2O4; C15H17SP		0		2	N-methyl-5-nitro-N-(phenylmethyl)-2-furancarboxamide{CHEBI:116356}; 2-(1,3-benzodioxol-5-yl)-4-(dimethylaminomethylidene)-5-oxazolone{CHEBI:116464}		Level 3
335_2	259.072	12.25	-	1						TRP	11	2	C13H12N2O4; C15H17SP		0		2	N-methyl-5-nitro-N-(phenylmethyl)-2-furancarboxamide{CHEBI:116356}; 2-(1,3-benzodioxol-5-yl)-4-(dimethylaminomethylidene)-5-oxazolone{CHEBI:116464}		Level 3
336_1	145.05	12.26	+	1		GML	6					1	C6H8O4		0		17	more than 15 hits		Level 3
337_1	188.071	12.28	+	1						TRP	9;11	0			0		0			Level 4
338_1	118.087	12.31	+	1		GML	5					2	C5H11NO2; C5H8O2		2	2,3-pentandione {Type: Calc. Adduct: +NH4, Num: TriticumAestivum_inhouseDB_490, Sumformula: C5H8O2, AdditionalInfo: {'AdditionalColumn2': '', 'AdditionalColumn1': 'volatiles'}}; 2-methyltetrahydro-3-furanone {Type: Calc. Adduct: +NH4, Num: TriticumAestivum_inhouseDB_508, Sumformula: C5H8O2, AdditionalInfo: {'AdditionalColumn2': '', 'AdditionalColumn1': 'volatiles'}}	50	more than 15 hits		Level 3
339_1	413.109	12.3146	-	1	[M-H]-	GML	18	PHE	9			1	C18H22O11		1	Asperuloside {Type: M match, Num: KushalappaMets_35, Sumformula: C18H22O11, AdditionalInfo: {'AdditionalColumn2': 'Chamarthi, S. K., K. Kumar, R. Gunnaiah, A. C. Kushalappa, Y. Dion and T. M. Choo (2014). \Identification of fusarium head blight resistance related metabolites specific to doubled-haploid lines in barley.\ European Journal of Plant Pathology 138(1): 67-78.', 'AdditionalColumn1': 'Te…	3	5-(3',4',5'-trihydroxyphenyl)-gamma-valerolactone-O-methyl-5'-O-glucuronide{CHEBI:89550}; asperuloside{CHEBI:2881}; 5-(3',4',5'-trihydroxyphenyl)-gamma-valerolactone-O-methyl-4'-O-glucuronide{CHEBI:89549}	X	Level 3
339_2	119.049	12.3146	+	1		GML	8	PHE	(a)			1	C8H6O		0		4	{CHEBI:33075}; {CHEBI:34570}; 2-benzofuran{CHEBI:35261}; benzofuran{CHEBI:36790}		Level 3
339_3	147.044	12.3146	+	1	[M+H]+	GML	9	PHE	(a)			1	C9H6O2		3	coumarin {Type: M match, Num: KushalappaMets_1, Sumformula: C9H6O2, AdditionalInfo: {'AdditionalColumn2': 'Chamarthi, S. K., K. Kumar, R. Gunnaiah, A. C. Kushalappa, Y. Dion and T. M. Choo (2014). \Identification of fusarium head blight resistance related metabolites specific to doubled-haploid lines in barley.\ European Journal of Plant Pathology 138(1): 67-78.', 'AdditionalColumn1': 'phenylprop…	5	chromone{CHEBI:72013}; {CHEBI:101256}; isocoumarin{CHEBI:38759}; phenylpropiolic acid{CHEBI:90355}; 1,3-indandione{CHEBI:78877}	X	Level 3
339_4	165.055	12.3146	+	1		GML	9	PHE	(a)			1	C9H8O3		5	p-Coumaric acid {Type: Calc. Adduct: +H, Num: RefStds_7, Sumformula: C9H8O3, AdditionalInfo: {'AdditionalColumn2': '', 'AdditionalColumn1': ''}}; p-coumaric acid {Type: Calc. Adduct: +H, Num: KushalappaMets_56, Sumformula: C9H8O3, AdditionalInfo: {'AdditionalColumn2': 'V. Bollina, A. C. Kushalappa, T. M. Choo, Y. Dion, S. Rioux (2011). \Identification of metabolites related to mechanisms of resis…	18	more than 15 hits		Level 3
339_5	179.07	12.3146	+	1	[M+CH3OH+H]+	GML	9	PHE	(a)			1	C9H6O2		3	coumarin {Type: M match, Num: KushalappaMets_1, Sumformula: C9H6O2, AdditionalInfo: {'AdditionalColumn2': 'Chamarthi, S. K., K. Kumar, R. Gunnaiah, A. C. Kushalappa, Y. Dion and T. M. Choo (2014). \Identification of fusarium head blight resistance related metabolites specific to doubled-haploid lines in barley.\ European Journal of Plant Pathology 138(1): 67-78.', 'AdditionalColumn1': 'phenylprop…	5	chromone{CHEBI:72013}; {CHEBI:101256}; isocoumarin{CHEBI:38759}; phenylpropiolic acid{CHEBI:90355}; 1,3-indandione{CHEBI:78877}		Level 3
339_6	221.081	12.3146	+	1		GML	12	PHE	(a)			1	C12H12O4		0		10	Cyclosordariolone, (rac)-{CHEBI:69693}; purpurester B{CHEBI:69473}; {CHEBI:958}; 1-(3,9-Dihydroxy-1,3-dihydrobenzo[c]oxepin-3-yl)ethanone, (rac)-{CHEBI:69697}; 5,7-dimethoxy-4-methyl-1-benzopyran-2-one{CHEBI:121071}; Polygonolide{CHEBI:8306}; eugenitin{CHEBI:67491}; methyl p-coumarate acetate{CHEBI:86584}; 4-hydroxy-2-(1-methylethenyl)-2,3-dihydrobenzofuran-5-carboxylic acid{CHEBI:91480}; 4-aceto…		Level 3
339_7	239.091	12.3146	+	1		GML	12	PHE	(a)			1	C12H14O5		0		5	Swerilactone L, (rel)-{CHEBI:69296}; 3,4,5-trimethoxycinnamic acid{CHEBI:566519}; cinametic acid{CHEBI:134967}; vanillyl alcohol diacetate{CHEBI:86957}; acetosyringone acetate{CHEBI:86575}	X	Level 3
339_8	245.186	12.3146	+	1		GML	12	PHE	(a)			2	C12H24N2O3; C12H21NO3		0		9	Leu-Ile{CHEBI:74540}; N-(6-aminohexanoyl)-6-aminohexanoic acid{CHEBI:49255}; Leu-D-Leu{CHEBI:74528}; Leucyl-leucine{CHEBI:6418}; Ile-Ile{CHEBI:74067}; D-Leu-D-Leu{CHEBI:73839}; N-(6-aminohexanoyl)-6-aminohexanoic acid zwitterion{CHEBI:58798}; Ile-Leu{CHEBI:74072}; Leu-Leu{CHEBI:73531}		Level 3
339_9	297.127	12.3146	+	1		GML	14	PHE	(a)			4	C14H20N2O3S; C14H17NO3S; C14H19NOP2; C14H22N2OP2		0		7	glycyclamide{CHEBI:135251}; 1-acetyl-N-propyl-3,4-dihydro-2H-quinoline-6-sulfonamide{CHEBI:105332}; Met-Phe{CHEBI:74708}; Phe-Met{CHEBI:74719}; L-methionyl-L-tyrosyl(1+) residue{CHEBI:133385}; (1,3-benzoxazol-2-ylthio)formic acid hexyl ester{CHEBI:107087}; 2-[(2-nitrophenyl)thio]-1-cyclooctanone{CHEBI:105406}		Level 3
339_10	305.066	12.3146	+	1		GML	15	PHE	(a)			3	C15H12O7; C15H4N4O2; C15H12OS2		3	dihydroquercetin {Type: Calc. Adduct: +H, Num: TriticumAestivum_inhouseDB_208, Sumformula: C15H12O7, AdditionalInfo: {'AdditionalColumn2': 'PlantCyc', 'AdditionalColumn1': ''}}; taxifolin {Type: Calc. Adduct: +H, Num: TriticumAestivum_inhouseDB_395, Sumformula: C15H12O7, AdditionalInfo: {'AdditionalColumn2': 'PlantCyc', 'AdditionalColumn1': ''}}; Dihydroquercetin {Type: Calc. Adduct: +H, Num: Phe…	11	{CHEBI:9415}; (-)-taxifolin{CHEBI:41963}; alphitonin{CHEBI:69013}; (4S)-2,3-dehydroleucocyanidin{CHEBI:139471}; 1-(2,3-dihydroxy-5-methylphenyl)-2-(2,4,6-trihydroxyphenyl)ethane-1,2-dione{CHEBI:93946}; dihydrotricetin{CHEBI:25882}; taxifolin{CHEBI:38747}; {CHEBI:7974}; globosuxanthone A{CHEBI:68712}; (+)-epitaxifolin{CHEBI:32330}; (-)-epitaxifolin{CHEBI:75747}		Level 3
339_11	323.076	12.3146	+	1		GML	15	PHE	9			4	C15H8N8; C15H14O8; C15H6N4O3; C15H14O2S2		1	leucodelphinidin {Type: Calc. Adduct: +H, Num: TriticumAestivum_inhouseDB_289, Sumformula: C15H14O8, AdditionalInfo: {'AdditionalColumn2': 'PlantCyc', 'AdditionalColumn1': ''}}	4	N-(5-bromo-2-pyridinyl)-2,2-dimethyl-3-(2-methylprop-1-enyl)-1-cyclopropanecarboxamide{CHEBI:105741}; (2R,3S,4S)-leucodelphinidin{CHEBI:6417}; flavan-3,3',4,4',5,5',7-heptol{CHEBI:71216}; 7,8-dihydroxy-1-methoxy-3-methyl-10-oxo-4,10-dihydro-1H,3H-pyrano[4,3-b]chromene-9-carboxylic acid{CHEBI:68709}	X	Level 3
339_12	397.113	12.3146	+	1		GML	18	PHE	(a)			7	C18H20O10; C18H14N8O2; C18H12N4O5; C18H22N4OS2; C18H30S4; C18H20O4S2; C18H22O2SP2		0		0		X	Level 4
339_13	415.124	12.3146	+	1	[M+H]+	GML	18	PHE	9			1	C18H22O11		1	Asperuloside {Type: M match, Num: KushalappaMets_35, Sumformula: C18H22O11, AdditionalInfo: {'AdditionalColumn2': 'Chamarthi, S. K., K. Kumar, R. Gunnaiah, A. C. Kushalappa, Y. Dion and T. M. Choo (2014). \Identification of fusarium head blight resistance related metabolites specific to doubled-haploid lines in barley.\ European Journal of Plant Pathology 138(1): 67-78.', 'AdditionalColumn1': 'Te…	3	5-(3',4',5'-trihydroxyphenyl)-gamma-valerolactone-O-methyl-5'-O-glucuronide{CHEBI:89550}; asperuloside{CHEBI:2881}; 5-(3',4',5'-trihydroxyphenyl)-gamma-valerolactone-O-methyl-4'-O-glucuronide{CHEBI:89549}	X	Level 3
339_14	437.106	12.3146	+	1	[M+Na]+	GML	18	PHE	(a)			1	C18H22O11		1	Asperuloside {Type: M match, Num: KushalappaMets_35, Sumformula: C18H22O11, AdditionalInfo: {'AdditionalColumn2': 'Chamarthi, S. K., K. Kumar, R. Gunnaiah, A. C. Kushalappa, Y. Dion and T. M. Choo (2014). \Identification of fusarium head blight resistance related metabolites specific to doubled-haploid lines in barley.\ European Journal of Plant Pathology 138(1): 67-78.', 'AdditionalColumn1': 'Te…	3	5-(3',4',5'-trihydroxyphenyl)-gamma-valerolactone-O-methyl-5'-O-glucuronide{CHEBI:89550}; asperuloside{CHEBI:2881}; 5-(3',4',5'-trihydroxyphenyl)-gamma-valerolactone-O-methyl-4'-O-glucuronide{CHEBI:89549}	X	Level 3
339_15	469.043	12.3146	+	1		GML	18	PHE	(a)			16	C18H14N4O8S; C18H22O7S3; C18H12O11S; C18H14O9P2; C18H11N10O2P; C18H5N12O3P; C18H16N4O6P2; C18H26O4P4; C18H12N7SP3; C18H26O3SP4; C18H24O5S2P2; C18H27N2S4P; C18H10N7O2S2P; C18H13N8O2S2P; C18H19N6OS2P; C18H15N8SP3		0		0			Level 4
339_16	515.049	12.3146	+	1	[M+H]+	GML	18	PHE	(a)			10	C18H6N14O4S; C18H22N6O2S5; C18H14N10O3S3; C18H30N2OS7; C18H23N4O4P5; C18H8N14O2P2; C18H31O3S2P5; C18H24N6S4P2; C18H16N10OS2P2; C18H21N4O6SP3		0		0			Level 4
339_17	517.171	12.3146	+	1		GML	26	PHE	(a)			8	C26H22N8O3; C26H20N4O6; C26H28O11; C26H38OS4; C26H28O5S2; C26H30N4O2S2; C26H32N4SP2; C26H30O3SP2		0		1	LSM-37059{CHEBI:125543}		Level 2
339_18	191.019	12.3146	-	1		GML	6	PHE	(a)			2	C6H12N2; C6H8O7		2	citrate {Type: Calc. Adduct: -H, Num: TriticumAestivum_inhouseDB_166, Sumformula: C6H8O7, AdditionalInfo: {'AdditionalColumn2': 'PlantCyc', 'AdditionalColumn1': ''}}; D-isocitrate {Type: Calc. Adduct: -H, Num: TriticumAestivum_inhouseDB_212, Sumformula: C6H8O7, AdditionalInfo: {'AdditionalColumn2': 'PlantCyc', 'AdditionalColumn1': ''}}	18	more than 15 hits		Level 3
339_19	485.111	12.3146	-	1		GML	14;21	PHE	(a)			0			0		0			Level 4
339_20	415.034	12.3146	-	1		GML	16	PHE	(a)			17	C16H4N12O; C16H10N8O3S; C16H7N11O2S; C16H15N7OS3; C16H26OS5; C16H16O11S; C16H18N4O2S3; C16H20N2O4S; C16H23N3S5; C16H24NO2P5; C16H18O9P2; C16H22N2O2P2; C16H12N8OP2; C16H12N5O7P; C16H22NO4SP3; C16H20N4S2P2; C16H20NO6S2P		0		0			Level 4
339_21	481.097	12.3146	-	1		GML	18	PHE	(a)			16	C18H14N10O7; C18H18N12; C18H22N6O6S2; C18H30N2O5S4; C18H29N2O5P3; C18H20N11P3; C18H35NO2P6; C18H23N8OP3; C18H29O9P3; C18H26N7OS3P; C18H34N3S5P; C18H24N6O4SP2; C18H27N2O7SP; C18H18N11O2SP; C18H32N2O3S3P2; C18H31N4S2P3		0		0			Level 4
339_22	511.008	12.3146	-	1		GML	18	PHE	(a)			31	C18H24N2O3S5; C18H16N6O4S3; C18H10N12S3; C18H24O7S5; C18H16N4O8S3; C18H8N10O5S; C18H12N10O2S; C18H8N8O9S; C18H10N8O7P2; C18H21O10P3; C18H14N10P2; C18H25O5P5; C18H16N9P5; C18H22N4O2P6; C18H4N13O5P; C18H13N4O10P; C18H19N6OP5; C18H30OS2P6; C18H21O9S2P; C18H23O7SP3; C18H28O3S3P4; C18H16N3O11SP; C18H20N4O4SP4; C18H22N5OS3P3; C18H19O12SP; C18H14N9O2SP3; C18H26N2OS4P2; C18H21N6S5P; C18H13N10OS3P; C18H18…		0		0			Level 4
339_23	513.006	12.3146	-	1		GML	18	PHE	(a)			26	C18H13NO17; C18H6N14O; C18H26O5S6; C18H26N2OS6; C18H18N4O6S4; C18H18N6O2S4; C18H10N10O3S2; C18H10N8O7S2; C18H8N13OP3; C18H17N4O6P3; C18H13N4O11P; C18H14N8O3P4; C18H27O3SP5; C18H23O7S3P; C18H28O3S5P2; C18H18N3O9S2P; C18H20N4O4S3P2; C18H22N4O2S2P4; C18H24N4SP6; C18H25O5S2P3; C18H12N8O5SP2; C18H21O10S2P; C18H15N4O8SP; C18H23O8SP3; C18H30OS4P4; C18H16N9S2P3		0		0			Level 4
339_24	513.034	12.3146	-	1	[M-H]-	GML	18	PHE	(a)			12	C18H6N14O4S; C18H22N6O2S5; C18H14N10O3S3; C18H30N2OS7; C18H23N4O4P5; C18H8N14O2P2; C18H11N8O9P; C18H31O3S2P5; C18H24N6S4P2; C18H16N10OS2P2; C18H29O5S3P3; C18H21N4O6SP3		0		0		X	Level 4
339_25	533.167	12.3146	-	1		GML	26	PHE	(a)			14	C26H34N2O5; C26H30O12; C26H24N8O4; C26H21N11O3; C26H29N7O2S2; C26H26N8OS; C26H32N4O3S2; C26H37N3OS4; C26H40O2S4; C26H36NO5P3; C26H34N4OSP2; C26H34NO7SP; C26H42S3P2; C26H31N7SP2		1	Dalpanin {Type: Calc. Adduct: -H, Num: KushalappaMets_11, Sumformula: C26H30O12, AdditionalInfo: {'AdditionalColumn2': 'Chamarthi, S. K., K. Kumar, R. Gunnaiah, A. C. Kushalappa, Y. Dion and T. M. Choo (2014). \Identification of fusarium head blight resistance related metabolites specific to doubled-haploid lines in barley.\ European Journal of Plant Pathology 138(1): 67-78.', 'AdditionalColumn1'…	9	Dalpanin{CHEBI:4310}; LSM-30895{CHEBI:119446}; LSM-30685{CHEBI:119236}; 2-[(3S,6aS,8S,10aS)-3-hydroxy-1-(phenylmethyl)-3,4,6,6a,8,9,10,10a-octahydro-2H-pyrano[2,3-c][1,5]oxazocin-8-yl]-N-[(2-methoxyphenyl)methyl]acetamide{CHEBI:126131}; LSM-30796{CHEBI:119347}; LSM-30846{CHEBI:119397}; LSM-30870{CHEBI:119421}; LSM-30801{CHEBI:119352}; LSM-30888{CHEBI:119439}	X	Level 3
339_26	827.226	12.3146	-	1	[2M-H]-	GML	36	PHE	(a)			0			0		0			Level 4
340_1	209.081	12.32	+	1		GML	11					1	C11H12O4		6	Sinapoyl aldehyde {Type: Calc. Adduct: +H, Num: RefStds_91, Sumformula: C11H12O4, AdditionalInfo: {'AdditionalColumn2': '', 'AdditionalColumn1': ''}}; Sinapaldehyde {Type: Calc. Adduct: +H, Num: 170324_newMets_18, Sumformula: C11H12O4, AdditionalInfo: {'AdditionalColumn2': '', 'AdditionalColumn1': 'Phenylpropanoids'}}; Sinapaldehyde {Type: Calc. Adduct: +H, Num: KushalappaMets_174, Sumformula: C1…	17	more than 15 hits		Level 3
341_1	295.139	12.32	+	1		GML	12					4	C12H16N8; C12H22O8; C12H14N4O3; C12H22O2S2		0		2	5-[(2-aminobenzimidazol-6-yl)amino]-5-oxopentanoic acid{CHEBI:63536}; 5-[(2-aminobenzimidazol-6-yl)amino]-5-oxopentanoic acid zwitterion{CHEBI:63537}		Level 3
342_1	205.097	12.35	+	1						TRP	11	2	C11H12N2O2; C11H9NO2		3	L-Tryptophan {Type: Calc. Adduct: +H, Num: RefStds_11, Sumformula: C11H12N2O2, AdditionalInfo: {'AdditionalColumn2': '', 'AdditionalColumn1': ''}}; L-Tryptophan {Type: Calc. Adduct: +H, Num: 170324_newMets_16, Sumformula: C11H12N2O2, AdditionalInfo: {'AdditionalColumn2': '', 'AdditionalColumn1': 'Amino Acids and Derivatives'}}; Tryptophan {Type: Calc. Adduct: +H, Num: TrpMets_22, Sumformula: C11H…	22	more than 15 hits		Level 3
343_1	132.045	12.36	+	1						TRP	8	2	C8H2O; C8H5NO		0		8	benzoyl cyanide{CHEBI:51853}; indol-2-one{CHEBI:51630}; indol-4-one{CHEBI:51631}; indol-5-one{CHEBI:51632}; indol-6-one{CHEBI:51633}; indol-7-one{CHEBI:51634}; indolone{CHEBI:51623}; indol-3-one{CHEBI:51629}		Level 3
344_1	327.072	12.3779	-	1	[M-H]-	GML	14			TRP	(a)	1	C14H16O9		1	2-succinyl-5-enolpyruvyl-6-hydroxy-3-cyclohexene-1-carboxylate {Type: M match, Num: TriticumAestivum_inhouseDB_65, Sumformula: C14H16O9, AdditionalInfo: {'AdditionalColumn2': 'PlantCyc', 'AdditionalColumn1': ''}}	5	(1R,2S,5S,6S)-2-(3-carboxypropanoyl)-5-[(1-carboxyvinyl)oxy]-6-hydroxycyclohex-3-ene-1-carboxylic acid{CHEBI:50271}; Bergenin{CHEBI:69499}; (2R,3S,4S,4aS,10bR)-3,4,8,10-tetrahydroxy-2-(hydroxymethyl)-9-methoxy-3,4,4a,10b-tetrahydro-2H-pyrano[3,2-c][2]benzopyran-6-one{CHEBI:95241}; 3,4,8,10-tetrahydroxy-2-(hydroxymethyl)-9-methoxy-3,4,4a,10b-tetrahydro-2H-pyrano[3,2-c][2]benzopyran-6-one{CHEBI:915…	X	Level 3
344_2	165.091	12.3779	+	1		GML	10			TRP	(a)	1	C10H12O2		3	Eugenol {Type: Calc. Adduct: +H, Num: 170324_newMets_10, Sumformula: H12O2C10, AdditionalInfo: {'AdditionalColumn2': '', 'AdditionalColumn1': 'Phenols and Derivatives'}}; 4-ethenyl-1,2-dimethoxybenzene {Type: Calc. Adduct: +H, Num: TriticumAestivum_inhouseDB_536, Sumformula: C10H12O2, AdditionalInfo: {'AdditionalColumn2': '', 'AdditionalColumn1': 'volatile methoxybenzenes'}}; Fusalanipyrone {Type…	27	more than 15 hits		Level 3
344_3	257.138	12.3779	+	1		GML	13			TRP	(a)	1	C13H20O5		0		0			Level 4
344_4	293.066	12.3779	+	1		GML	14			TRP	(a)	2	C14H12O7; C14H12OS2		0		1	2-[7-(carboxymethoxy)-4-methyl-2-oxo-1-benzopyran-3-yl]acetic acid{CHEBI:93928}		Level 2
344_5	311.076	12.3779	+	1		GML	14			TRP	(a)	4	C14H8N8; C14H14O8; C14H6N4O3; C14H14O2S2		0		1	3-methyl-1,5-dithiophen-2-ylpentane-1,5-dione{CHEBI:117259}		Level 2
344_6	346.113	12.3779	+	1	[M+NH4]+	GML	14			TRP	(a)	1	C14H16O9		1	2-succinyl-5-enolpyruvyl-6-hydroxy-3-cyclohexene-1-carboxylate {Type: M match, Num: TriticumAestivum_inhouseDB_65, Sumformula: C14H16O9, AdditionalInfo: {'AdditionalColumn2': 'PlantCyc', 'AdditionalColumn1': ''}}	5	(1R,2S,5S,6S)-2-(3-carboxypropanoyl)-5-[(1-carboxyvinyl)oxy]-6-hydroxycyclohex-3-ene-1-carboxylic acid{CHEBI:50271}; Bergenin{CHEBI:69499}; (2R,3S,4S,4aS,10bR)-3,4,8,10-tetrahydroxy-2-(hydroxymethyl)-9-methoxy-3,4,4a,10b-tetrahydro-2H-pyrano[3,2-c][2]benzopyran-6-one{CHEBI:95241}; 3,4,8,10-tetrahydroxy-2-(hydroxymethyl)-9-methoxy-3,4,4a,10b-tetrahydro-2H-pyrano[3,2-c][2]benzopyran-6-one{CHEBI:915…		Level 3
344_7	420.09	12.3779	+	1		GML	17			TRP	(a)	12	C17H5N15; C17H19NO10; C17H17N4O2P3; C17H20N5O2P3; C17H26N3OP3; C17H25OS2P3; C17H26NO3S3P; C17H28NOS2P3; C17H23O3S3P; C17H18N5O4SP; C17H24N3O3SP; C17H15N4O4SP		0		0			Level 4
344_8	436.218	12.3779	+	1		GML	19			TRP	(a)	8	C19H27N9O2; C19H30O10; C19H33NO10; C19H25N5O5; C19H33NO4S2; C19H43NS4; C19H35N5OS2; C19H35NO2SP2		0		1	3,5-dimethyl-4-isoxazolecarboxylic acid (3-butyl-2,6-dioxo-7-propyl-8-purinyl)methyl ester{CHEBI:121517}		Level 2
344_9	565.156	12.3779	+	1		GML	26			TRP	(a)	17	C26H28O14; C26H20N4O9; C26H22N8O6; C26H38O4S4; C26H28O8S2; C26H30N4O5S2; C26H38N2P6; C26H35NP6; C26H34N4OP4; C26H32N4O4P2; C26H40O2S3P2; C26H30O6SP2; C26H18N11SP; C26H32N4O3SP2; C26H42S2P4; C26H21N12SP; C26H42OSP4		7	apigenin-6-C-glucoside-6-C-arabinoside = schaftoside {Type: Calc. Adduct: +H, Num: RefStds_52, Sumformula: C26H28O14, AdditionalInfo: {'AdditionalColumn2': '', 'AdditionalColumn1': ''}}; Isovitexin-7-O-xyloside {Type: Calc. Adduct: +H, Num: KushalappaMets_12, Sumformula: C26H28O14, AdditionalInfo: {'AdditionalColumn2': 'Chamarthi, S. K., K. Kumar, R. Gunnaiah, A. C. Kushalappa, Y. Dion and T. M. …	11	6-C-(alpha-L-arabinosyl)-8-C-(beta-L-arabinosyl)chrysoeriol{CHEBI:131758}; kaempferol 3-O-alpha-L-arabinopyranosyl-7-O-alpha-L-rhamnopyranoside{CHEBI:68878}; isoschaftoside{CHEBI:75589}; {CHEBI:2278}; schaftoside{CHEBI:9047}; neoschaftoside{CHEBI:7513}; 6-C-[2'-O-alpha-L-rhamnopyranosyl-(1''->2')]-alpha-L-arabinopyranosylluteolin{CHEBI:70201}; 6-C-[2-O-alpha-L-rhamnopyranosyl-(1''->2')]-beta-D-xy…		Level 3
344_10	399.746	12.3779	+	2		GML	35			TRP	(a)	0			0		0			Level 4
344_11	209.03	12.3779	-	1		GML	6			TRP	(a)	3	C6H4N8; C6H10O8; C6H14N2O		0		17	more than 15 hits		Level 3
344_12	349.114	12.3779	-	1		GML	14			TRP	(a)	8	C14H26N2O3; C14H13N11O; C14H22O10; C14H16N8O2; C14H24N4OS2; C14H32S4; C14H21N7S2; C14H28NO3P3		0		0			Level 4
344_13	352.104	12.3779	-	1		GML	16			TRP	8	4	C16H23N3O; C16H19NO8; C16H13N9; C16H25N2OP3		0		1	1-butyl-3-(2-hydroxyethylamino)-5,6,7,8-tetrahydroisoquinoline-4-carbonitrile{CHEBI:119774}	X	Level 2
344_14	463.182	12.3779	-	1		GML	19			TRP	(a)	12	C19H27N7O7; C19H30N4O8; C19H38O7S2; C19H35N3O6S2; C19H31N8P3; C19H34N4O3P2; C19H42O3P4; C19H45OS2P; C19H40O5SP2; C19H29N8O2SP; C19H37N3O4SP2; C19H44SP4		0		0			Level 4
344_15	421.114	12.3779	-	1		GML	20			TRP	(a)	9	C20H22O10; C20H16N8O2; C20H13N11O; C20H26N2O3; C20H32S4; C20H21N7S2; C20H24N4OS2; C20H28NO3P3; C20H26NO5SP		1	Catechin 7-O-apiofuranoside {Type: Calc. Adduct: -H, Num: KushalappaMets_102, Sumformula: C20H22O10, AdditionalInfo: {'AdditionalColumn2': 'V. Bollina, A. C. Kushalappa, T. M. Choo, Y. Dion, S. Rioux (2011). \Identification of metabolites related to mechanisms of resistance in barley against Fusarium graminearum, based on mass spectrometry.\ Plant Molecular Biology 77: 355-370.', 'AdditionalColum…	5	{CHEBI:3466}; amburoside A{CHEBI:65402}; Plicatic acid{CHEBI:8272}; N-cyclohexyl-N-methyl-4-[(2-oxo-1H-quinolin-6-yl)oxy]butanamide{CHEBI:92503}; Compound IV{CHEBI:3846}		Level 3
344_16	581.152	12.3779	-	1		GML	26			TRP	(a)	23	C26H21N11O6; C26H30O15; C26H24N8O7; C26H34N2O8; C26H32N4O6S2; C26H37N3O4S4; C26H29N7O5S2; C26H26N8O4S; C26H40O5S4; C26H28N8O2P2; C26H36N4O2P4; C26H40N2OP6; C26H36NO8P3; C26H36N4OS2P2; C26H34N4O4SP2; C26H42O3S3P2; C26H39N3O2S3P2; C26H44S4P2; C26H31N7O3SP2; C26H23N12OSP; C26H44OS2P4; C26H31N8S3P; C26H34NO10SP		0		1	Asperuloside tetraacetate{CHEBI:2882}		Level 2
344_17	563.177	12.3779	-	1		GML	27			TRP	(a)	17	C27H32O13; C27H26N8O5; C27H23N11O4; C27H36N2O6; C27H42O3S4; C27H28N8O2S; C27H39N3O2S4; C27H31N7O3S2; C27H34N4O4S2; C27H30N8P2; C27H38N4P4; C27H38NO6P3; C27H33N7OSP2; C27H44OS3P2; C27H41N3S3P2; C27H36N4O2SP2; C27H36NO8SP		1	Naringenin 5,7-dimethyl ether 4┤-O-xylosyl-(1->4)-arabinoside {Type: Calc. Adduct: -H, Num: KushalappaMets_110, Sumformula: C27H32O13, AdditionalInfo: {'AdditionalColumn2': 'V. Bollina, A. C. Kushalappa, T. M. Choo, Y. Dion, S. Rioux (2011). \Identification of metabolites related to mechanisms of resistance in barley against Fusarium graminearum, based on mass spectrometry.\ Plant Molecular Biolo…	6	3S-hydrangenol 4'-O-alpha-L-rhamnopyranoysl-(1->3)-beta-D-glucopyranoside{CHEBI:68124}; pinocembrin 7-rhamnosylglucoside{CHEBI:8222}; Aloinoside A{CHEBI:81331}; Aloinoside B{CHEBI:81332}; Cascaroside C{CHEBI:80738}; Cascaroside D{CHEBI:80737}		Level 3
345_1	441.174	12.42	+	1		GML	19					11	C19H16N14; C19H30O10; C19H13N13; C19H37N2OP3; C19H28N3O2P3; C19H31N4O2P3; C19H37O3S3P; C19H35N2O3SP; C19H29N4O4SP; C19H39OS2P3; C19H26N3O4SP		0		0		X	Level 4
345_2	383.006	12.42	+	1		GML	14					10	C14H16O5S3; C14H6O9S; C14H8N4O6S; C14H10N4O4P2; C14H8O7P2; C14H5N10P; C14H7N8S2P; C14H4N7S2P; C14H18O3S2P2; C14H20OSP4		0		0			Level 4
346_1	515.123	12.44	-	1		GML	22					22	C22H16N12O2; C22H19N11O3S; C22H32N2O5S; C22H28O12S; C22H24N8OS2; C22H35N3OS5; C22H30N4O3S3; C22H32N4S4; C22H27N7O2S3; C22H38O2S5; C22H22N8O4S; C22H28N6OP4; C22H24N5O8P; C22H30O10P2; C22H24N8O2P2; C22H34N2O3P2; C22H27N2O9P; C22H36NO3P5; C22H40S4P2; C22H32N4OS2P2; C22H34NO5SP3; C22H32NO7S2P		0		11	betamethasone sodium phosphate{CHEBI:3078}; dexamethasone sodium phosphate{CHEBI:4462}; 1-[2-[(4R,5S)-2-[(2R)-1-hydroxypropan-2-yl]-4-methyl-5-(methylaminomethyl)-1,1-dioxo-4,5-dihydro-3H-6,1$l^{6},2-benzoxathiazocin-8-yl]ethynyl]-1-cyclopentanol{CHEBI:96667}; 1-[2-[(4R,5R)-2-[(2S)-1-hydroxypropan-2-yl]-4-methyl-5-(methylaminomethyl)-1,1-dioxo-4,5-dihydro-3H-6,1$l^{6},2-benzoxathiazocin-8-yl]ethy…		Level 3
347_1	318.203	12.445	+	1		GML	14					3	C14H24N2O5; C14H27N3O5; C14H19N7		0		2	Leu-Val-Ser{CHEBI:73578}; Pirbuterol acetate{CHEBI:8246}		Level 3
347_2	245.012	12.445	-	1		GML	9					2	C9H10O6S; C9H6N5O2P		0		2	3-(3-sulfooxyphenyl)propanoic acid{CHEBI:64414}; ethyl 4-hydroxybenzoate sulfate{CHEBI:133704}		Level 3
348_1	239.056	12.5	-	1		GML	11					1	C11H12O6		1	(1R,6R)-6-hydroxy-2-succinylcyclohexa-2,4-diene-1-carboxylate {Type: Calc. Adduct: -H, Num: TriticumAestivum_inhouseDB_12, Sumformula: C11H12O6, AdditionalInfo: {'AdditionalColumn2': 'PlantCyc', 'AdditionalColumn1': ''}}	5	(1R,6R)-2-succinyl-6-hydroxycyclohexa-2,4-diene-1-carboxylic acid{CHEBI:39564}; (1S,6R)-2-succinyl-6-hydroxycyclohexa-2,4-diene-1-carboxylic acid{CHEBI:1277}; Eucomic acid, (-)-{CHEBI:67353}; syringic acid acetate{CHEBI:86946}; 2-succinyl-6-hydroxycyclohexa-2,4-diene-1-carboxylic acid{CHEBI:11656}		Level 3
349_1	302.208	12.53	+	1		GML	14					2	C14H24N2O4; C14H27N3O4		0		16	more than 15 hits		Level 3
350_1	197.081	12.55	+	1		GML	10					1	C10H12O4		5	3,4,5-trimethoxybenzaldehyde {Type: Calc. Adduct: +H, Num: TriticumAestivum_inhouseDB_517, Sumformula: C10H12O4, AdditionalInfo: {'AdditionalColumn2': '', 'AdditionalColumn1': 'volatiles'}}; dihydroferulic acid {Type: Calc. Adduct: +H, Num: TriticumAestivum_inhouseDB_664, Sumformula: C10H12O4, AdditionalInfo: {'AdditionalColumn2': '', 'AdditionalColumn1': 'phenolic compounds'}}; xanthoxylin {Type…	18	more than 15 hits		Level 3
351_1	195.065	12.56	+	1				PHE	9			2	C9H6O3; C10H10O4		9	Ferulic acid {Type: Calc. Adduct: +H, Num: RefStds_4, Sumformula: C10H10O4, AdditionalInfo: {'AdditionalColumn2': '', 'AdditionalColumn1': ''}}; 5-hydroxy-coniferaldehyde {Type: Calc. Adduct: +H, Num: TriticumAestivum_inhouseDB_93, Sumformula: C10H10O4, AdditionalInfo: {'AdditionalColumn2': 'PlantCyc', 'AdditionalColumn1': ''}}; ferulic acid {Type: Calc. Adduct: +H, Num: TriticumAestivum_inhouseD…	24	more than 15 hits		Level 3
352_1	371.099	12.5836	-	1		GML	16	PHE	7			8	C16H20O10; C16H24N2O3; C16H14N8O2; C16H11N11O; C16H19N7S2; C16H22N4OS2; C16H30S4; C16H26NO3P3		0		1	carteolol{CHEBI:3437}	X	Level 2
352_2	105.034	12.5836	+	1		GML	7	PHE	(a)			1	C7H4O		0		0			Level 4
352_3	243.087	12.5836	+	1	[M+H]+	GML	11	PHE	(a)			1	C11H14O6		0		1	carlosic acid methyl ester{CHEBI:133954}		Level 2
352_4	304.166	12.5836	+	1		GML	16	PHE	(a)			2	C16H21N3O3; C16H18N2O3		0		13	{CHEBI:7419}; (2S)-2-[[(2S)-2-amino-3-methyl-1-oxobutyl]amino]-3-(1H-indol-3-yl)propanoic acid{CHEBI:92809}; N(6)-[(indol-3-yl)acetyl]-L-lysine zwitterion{CHEBI:58105}; 5-(3-methylbutyl)-5-(2-pyridin-4-ylethyl)-1,3-diazinane-2,4,6-trione{CHEBI:114254}; Trp-Val{CHEBI:74877}; [5-(2-methoxyphenyl)-3-isoxazolyl]-(1-piperidinyl)methanone{CHEBI:109373}; Difenoxuron{CHEBI:82201}; Cromakalim{CHEBI:3921};…		Level 3
352_5	241.072	12.5836	-	1	[M-H]-	GML	11	PHE	(a)			1	C11H14O6		0		1	carlosic acid methyl ester{CHEBI:133954}		Level 2
352_6	405.086	12.5836	-	1		GML	16	PHE	(a)			15	C16H10N12; C16H16N8O2S; C16H13N11OS; C16H21N7S3; C16H26N2O3S; C16H32S5; C16H24N4OS3; C16H22O10S; C16H18N5O6P; C16H30NOP5; C16H28N2OP2; C16H18N8P2; C16H24O8P2; C16H28NO3SP3; C16H26NO5S2P		0		1	6-cyclohexylsulfanyl-1-ethoxymethyl-5-isopropyluracil{CHEBI:62748}		Level 2
352_7	515.123	12.5836	-	1		GML	22	PHE	(a)			21	C22H16N12O2; C22H19N11O3S; C22H32N2O5S; C22H28O12S; C22H24N8OS2; C22H35N3OS5; C22H30N4O3S3; C22H32N4S4; C22H27N7O2S3; C22H38O2S5; C22H22N8O4S; C22H28N6OP4; C22H24N5O8P; C22H30O10P2; C22H24N8O2P2; C22H34N2O3P2; C22H36NO3P5; C22H40S4P2; C22H32N4OS2P2; C22H34NO5SP3; C22H32NO7S2P		0		11	betamethasone sodium phosphate{CHEBI:3078}; dexamethasone sodium phosphate{CHEBI:4462}; 1-[2-[(4R,5S)-2-[(2R)-1-hydroxypropan-2-yl]-4-methyl-5-(methylaminomethyl)-1,1-dioxo-4,5-dihydro-3H-6,1$l^{6},2-benzoxathiazocin-8-yl]ethynyl]-1-cyclopentanol{CHEBI:96667}; 1-[2-[(4R,5R)-2-[(2S)-1-hydroxypropan-2-yl]-4-methyl-5-(methylaminomethyl)-1,1-dioxo-4,5-dihydro-3H-6,1$l^{6},2-benzoxathiazocin-8-yl]ethy…		Level 3
353_1	341.139	12.59	+	1		GML	20					2	C20H20O5; C20H12N4		2	6-Prenylnaringenin {Type: Calc. Adduct: +H, Num: KushalappaMets_95, Sumformula: C20H20O5, AdditionalInfo: {'AdditionalColumn2': 'V. Bollina, A. C. Kushalappa, T. M. Choo, Y. Dion, S. Rioux (2011). \Identification of metabolites related to mechanisms of resistance in barley against Fusarium graminearum, based on mass spectrometry.\ Plant Molecular Biology 77: 355-370.', 'AdditionalColumn1': 'Flavo…	16	more than 15 hits		Level 3
354_1	359.17	12.64	+	1		GML	17					4	C17H18N4O3; C17H20N8; C17H26O8; C17H26O2S2		0		2	4,9-dimethyl-3-(2H-tetrazol-5-ylmethoxy)-7,8,9,10-tetrahydrobenzo[c][1]benzopyran-6-one{CHEBI:115091}; 3-[(4-methoxyphenyl)hydrazo]-2-nitroso-N-phenyl-2-butenamide{CHEBI:112257}		Level 3
355_1	420.187	12.6588	+	1		GML	18	PHE	(a)			8	C18H21N5O5; C18H29NO10; C18H26O10; C18H23N9O2; C18H29NO4S2; C18H39NS4; C18H31N5OS2; C18H31NO2SP2		0		4	beta-D-Gal-(1->4)-beta-D-Xyl-OBn{CHEBI:133204}; benzyl beta-primeveroside{CHEBI:136548}; 4-methyl-N-[2-methyl-1,3-bis[(4-methyl-1,2,5-oxadiazol-3-yl)oxy]propan-2-yl]benzamide{CHEBI:115500}; N-benzyl-9-(alpha-D-glucosyl)adenine{CHEBI:72604}		Level 3
355_2	127.112	12.6588	+	1		GML	8	PHE	(a)			1	C8H14O		2	3-Octen-2-one {Type: Calc. Adduct: +H, Num: TriticumAestivum_inhouseDB_531, Sumformula: C8H14O, AdditionalInfo: {'AdditionalColumn2': '', 'AdditionalColumn1': 'volatiles'}}; 6-Methyl-5-hepten-2-one {Type: Calc. Adduct: +H, Num: TriticumAestivum_inhouseDB_565, Sumformula: C8H14O, AdditionalInfo: {'AdditionalColumn2': '', 'AdditionalColumn1': 'volatiles'}}	9	3,3-dimethyl-1-cyclohexen-1-ol{CHEBI:131397}; oct-2-enal{CHEBI:61725}; 7-octen-2-one{CHEBI:87581}; (E)-oct-2-enal{CHEBI:61748}; sulcatone{CHEBI:16310}; {CHEBI:9324}; 3-Octen-2-one{CHEBI:89712}; 1-Octen-3-one{CHEBI:88900}; 2-Ethyl-2-hexenal{CHEBI:88838}		Level 3
355_3	167.07	12.6588	+	1		GML	9	PHE	(a)			1	C9H10O3		7	3-(2-Hydroxyphenyl)propanoic acid {Type: Calc. Adduct: +H, Num: RefStds_62, Sumformula: C9H10O3, AdditionalInfo: {'AdditionalColumn2': '', 'AdditionalColumn1': ''}}; 3-Phenyllactic acid {Type: Calc. Adduct: +H, Num: RefStds_85, Sumformula: C9H10O3, AdditionalInfo: {'AdditionalColumn2': '', 'AdditionalColumn1': ''}}; 3-(3-hydroxyphenyl)propanoic acid {Type: Calc. Adduct: +H, Num: RefStds_102, Sumf…	36	more than 15 hits		Level 3
355_4	401.16	12.6588	+	1		GML	22	PHE	(a)			3	C22H24O7; C22H16N4O2; C22H24OS2		1	yatein {Type: Calc. Adduct: +H, Num: PheMets_89, Sumformula: C22H24O7, AdditionalInfo: {'AdditionalColumn2': '', 'AdditionalColumn1': '2_Phe_Units; Lignans'}}	3	dihydroanhydropodorhizol{CHEBI:4553}; rel-(7R,8R,7'R,8'R)-3,4,3',4'-dimethylene-dioxy-5,5'-dimethoxy-7,7'-epoxylignan{CHEBI:69323}; N-[3,5-dicyano-1-(4-methylphenyl)-6-oxo-4-phenyl-2-pyridinyl]acetamide{CHEBI:93481}		Level 3
355_5	286.692	12.6588	+	2		GML	25	PHE	(a)			0			0		0			Level 4
355_6	521.202	12.6588	+	1		GML	26	PHE	(a)			8	C26H24N4O6; C26H32O11; C26H26N8O3; C26H34N4O2S2; C26H42OS4; C26H32O5S2; C26H34O3SP2; C26H36N4SP2		1	Brusatol {Type: Calc. Adduct: +H, Num: KushalappaMets_38, Sumformula: C26H32O11, AdditionalInfo: {'AdditionalColumn2': 'Chamarthi, S. K., K. Kumar, R. Gunnaiah, A. C. Kushalappa, Y. Dion and T. M. Choo (2014). \Identification of fusarium head blight resistance related metabolites specific to doubled-haploid lines in barley.\ European Journal of Plant Pathology 138(1): 67-78.', 'AdditionalColumn1'…	4	Brusatol{CHEBI:3197}; matairesinoside{CHEBI:132820}; (-)-Pinoresinol glucoside{CHEBI:81162}; 4-methyl-3-[[1-methyl-6-(3-pyridinyl)-4-pyrazolo[3,4-d]pyrimidinyl]amino]-N-[3-(trifluoromethyl)phenyl]benzamide{CHEBI:91447}		Level 3
355_7	556.24	12.6588	+	1	[M+NH4]+	GML	26	PHE	(a)			1	C26H34O12		0		1	bidenlignaside B{CHEBI:65495}	X	Level 2
355_8	561.195	12.6588	+	1	[M+Na]+	GML	26	PHE	(a)			1	C26H34O12		0		1	bidenlignaside B{CHEBI:65495}	X	Level 2
355_9	206.082	12.6588	-	1		GML	11	PHE	(a)			1	C11H13NO3		0		11	Phenylpropionylglycine{CHEBI:88550}; {CHEBI:7145}; 4-(3-methylanilino)-4-oxobutanoic acid{CHEBI:94051}; thalifolin{CHEBI:67409}; 2-(acetylamino)-4-methylphenyl acetate{CHEBI:84085}; propachlor OXA{CHEBI:83520}; Cantleyine{CHEBI:3365}; N-acetylphenylalanine{CHEBI:21626}; Rhexifoline{CHEBI:8826}; {CHEBI:7155}; thurfyl nicotinate{CHEBI:134869}		Level 3
355_10	351.166	12.6588	-	1		GML	14	PHE	(a)			6	C14H23N7O4; C14H26N4O5; C14H31N3O3S2; C14H38P4; C14H36O2SP2; C14H33N3OSP2		0		0			Level 4
355_11	355.104	12.6588	-	1		GML	16	PHE	9			6	C16H20O9; C16H14N8O; C16H24N2O2; C16H11N11; C16H22N4S2; C16H26NO2P3		2	Gentiopicrin {Type: Calc. Adduct: -H, Num: KushalappaMets_45, Sumformula: C16H20O9, AdditionalInfo: {'AdditionalColumn2': 'Chamarthi, S. K., K. Kumar, R. Gunnaiah, A. C. Kushalappa, Y. Dion and T. M. Choo (2014). \Identification of fusarium head blight resistance related metabolites specific to doubled-haploid lines in barley.\ European Journal of Plant Pathology 138(1): 67-78.', 'AdditionalColum…	8	6-O-(trans-feruloyl)-D-galactopyranose{CHEBI:62282}; Gentiopicrin{CHEBI:5321}; 1-O-Feruloyl-beta-D-glucose{CHEBI:81321}; 1-(tert-butylamino)-3-[(3-methyl-1H-indol-4-yl)oxy]-2-propanol{CHEBI:104099}; Molindone{CHEBI:6965}; tetraethylphthalamide{CHEBI:135143}; hederacine B{CHEBI:66008}; Carolinianine{CHEBI:3430}	X	Level 3
355_12	447.151	12.6588	-	1		GML	18	PHE	(a)			10	C18H23N7O7; C18H26N4O8; C18H31N3O6S2; C18H34O7S2; C18H38O3P4; C18H27N8P3; C18H41OS2P; C18H40SP4; C18H36O5SP2; C18H33N3O4SP2		0		0		X	Level 4
355_13	575.162	12.6588	-	1		GML	24	PHE	(a)			27	C24H23N11O7; C24H26N8O8; C24H32O16; C24H36N2O9; C24H42O6S4; C24H31N7O6S2; C24H34N4O7S2; C24H28N8O5S; C24H36N4O4S3; C24H39N3O5S4; C24H42N2O2P6; C24H27N12P3; C24H38N4O3P4; C24H30N8O3P2; C24H38NO9P3; C24H25N12O2SP; C24H36NO11SP; C24H33N7O4SP2; C24H33N8OS3P; C24H46OS4P2; C24H40N4SP4; C24H41N3O3S3P2; C24H38N4O2S2P2; C24H44O4S3P2; C24H41N4S5P; C24H46O2S2P4; C24H36N4O5SP2		0		0			Level 4
355_14	537.197	12.6588	-	1	[M-H]-	GML	26	PHE	(a)			2	C26H34O12; C26H42N2SP4		0		1	bidenlignaside B{CHEBI:65495}		Level 2
355_15	583.204	12.6588	-	1		GML	26	PHE	(a)			22	C26H20N18; C26H31N7O9; C26H34N4O10; C26H39N3O8S2; C26H42O9S2; C26H37N2O11P; C26H35N8O2P3; C26H50P6; C26H43N3O4P4; C26H38N4O5P2; C26H41N4O4P; C26H46O5P4; C26H43N4OS2P3; C26H48O2SP4; C26H39N6O2S2P; C26H41N3O6SP2; C26H51S4P3; C26H49O3S2P; C26H33N8O4SP; C26H44O7SP2; C26H33N10SP; C26H47N2OS4P		0		0		X	Level 4
355_16	597.218	12.6588	-	1		GML	28	PHE	(a)			23	C28H42N2O7; C28H32N8O6; C28H29N11O5; C28H38O14; C28H45N3O3S4; C28H48O4S4; C28H50OS5; C28H40N4O5S2; C28H34N8O3S; C28H42N4O2S3; C28H37N7O4S2; C28H36N8OP2; C28H44NO7P3; C28H44N4OP4; C28H48N2P6; C28H47N3OS3P2; C28H50O2S3P2; C28H46N2O2SP4; C28H52S2P4; C28H44N4S2P2; C28H42N4O3SP2; C28H31N12SP; C28H42NO9SP		0		1	Ligraminol B{CHEBI:69664}		Level 2
355_17	643.225	12.6588	-	1		GML	28	PHE	(a)			34	C28H35N7O11; C28H38N4O12; C28H24N18O2; C28H43N3O10S2; C28H46O11S2; C28H32N14OS2; C28H40N10S4; C28H39N8O4P3; C28H35N10O5P; C28H54O2P6; C28H45N4O6P; C28H41N2O13P; C28H50O7P4; C28H47N3O6P4; C28H39N10P3; C28H42N4O7P2; C28H55O2S4P3; C28H56NOS6P; C28H48O9SP2; C28H53O5S2P; C28H45N3O8SP2; C28H37N8O6SP; C28H53N2OS3P3; C28H49N4OSP5; C28H53N2S5P; C28H47N4O3S2P3; C28H43N6O4S2P; C28H52O4SP4; C28H45N4O5S3P; C2…		0		0			Level 4
356_1	425.142	12.7	+	1		GML	18					10	C18H9N13; C18H26O10; C18H12N14; C18H33N2OP3; C18H24N3O2P3; C18H27N4O2P3; C18H22N3O4SP; C18H35OS2P3; C18H25N4O4SP; C18H31N2O3SP		0		2	beta-D-Gal-(1->4)-beta-D-Xyl-OBn{CHEBI:133204}; benzyl beta-primeveroside{CHEBI:136548}		Level 3
357_1	431.224	12.73	+	1		GML	7					0			0		0			Level 4
358_1	109.102	12.74	+	1		GML	8					1	C8H12		0		5	cyclooctyne{CHEBI:37815}; bicyclo[3.3.0]oct-2-ene{CHEBI:77361}; 1,3,5-octatriene{CHEBI:77504}; (Z)-1,3-Octadiene{CHEBI:88407}; 4-Vinylcyclohexene{CHEBI:82377}		Level 3
359_1	431.192	12.7475	-	1		GML	19			TRP	(a)	7	C19H30N4O6; C19H27N7O5; C19H35N3O4S2; C19H38O5S2; C19H42OP4; C19H40O3SP2; C19H37N3O2SP2		0		0		X	Level 4
359_2	123.117	12.7475	+	1		GML	9			TRP	(a)	1	C9H14		0		2	cyclononyne{CHEBI:37816}; 1-methylidene-2-(pent-4-en-1-yl)cyclopropane{CHEBI:131418}		Level 3
359_3	222.076	12.7475	+	1		GML	11			TRP	11	2	C11H11NO4; C11H8O4		1	1,4-dihydroxy-2-naphthoic acid {Type: Calc. Adduct: +NH4, Num: TriticumAestivum_inhouseDB_38, Sumformula: C11H8O4, AdditionalInfo: {'AdditionalColumn2': 'PlantCyc', 'AdditionalColumn1': ''}}	7	3-(6-hydroxyindol-3-yl)lactic acid{CHEBI:36665}; 3-amino-5-methoxy-2-benzofurancarboxylic acid methyl ester{CHEBI:119945}; {CHEBI:34050}; 1,4-dihydroxy-6-naphthoic acid{CHEBI:64284}; Droserone{CHEBI:4718}; Spirodilactone{CHEBI:9239}; {CHEBI:539}		Level 3
359_4	189.128	12.7475	+	1		GML	13			TRP	(a)	1	C13H16O		0		1	1-H-Inden-1-one,2,3-dihydro-3,3,5,6-tetramethyl{CHEBI:89467}	X	Level 2
359_5	225.149	12.7475	+	1		GML	13			TRP	(a)	1	C13H20O3		1	(?)-jasmonic acid methyl ester {Type: Calc. Adduct: +H, Num: KushalappaMets_16, Sumformula: C13H20O3, AdditionalInfo: {'AdditionalColumn2': 'Chamarthi, S. K., K. Kumar, R. Gunnaiah, A. C. Kushalappa, Y. Dion and T. M. Choo (2014). \Identification of fusarium head blight resistance related metabolites specific to doubled-haploid lines in barley.\ European Journal of Plant Pathology 138(1): 67-78.'…	11	(6R,9S)-vomifoliol{CHEBI:49160}; (6R,9R)-vomifoliol{CHEBI:49162}; annuionone D{CHEBI:69775}; {CHEBI:69}; (6R)-vomifoliol{CHEBI:49161}; (-)-methyl jasmonate{CHEBI:15929}; (6S,9S)-vomifoliol{CHEBI:49158}; (6S)-vomifoliol{CHEBI:49156}; febuprol{CHEBI:134924}; {CHEBI:10020}; methyl (+)-7-isojasmonate{CHEBI:25242}		Level 3
359_6	404.228	12.7475	+	1	[M+NH4]+	GML	19			TRP	(a)	1	C19H30O8		0		1	citroside B{CHEBI:69850}		Level 2
359_7	409.184	12.7475	+	1	[M+Na]+	GML	19			TRP	(a)	1	C19H30O8		0		1	citroside B{CHEBI:69850}	X	Level 2
359_8	441.121	12.7475	+	1		GML	19			TRP	(a)	10	C19H22N4O5S; C19H20O8S; C19H30O4S3; C19H13N12P; C19H22O6P2; C19H10N11P; C19H24N4O3P2; C19H34OP4; C19H34SP4; C19H32O2S2P2		0		2	oxacillin sodium{CHEBI:52134}; N-(2-hydroxyphenyl)-N'-[(5-nitro-2-thiophenyl)methylideneamino]octanediamide{CHEBI:125180}		Level 3
359_9	387.13	12.7475	-	1		GML	12			TRP	(a)	10	C12H24N4O8; C12H30O10S; C12H32O7S2; C12H21N8O5P; C12H36O3P4; C12H25N9SP2; C12H37O3S4P; C12H34O5SP2; C12H31N4O2SP3; C12H29N4O4S2P		0		0			Level 4
359_10	341.124	12.7475	-	1		GML	16			TRP	(a)	5	C16H26N2O; C16H16N8; C16H22O8; C16H28NOP3; C16H26NO3SP		3	Coniferin {Type: Calc. Adduct: -H, Num: 170324_newMets_43, Sumformula: H22O8C16, AdditionalInfo: {'AdditionalColumn2': '', 'AdditionalColumn1': 'Phenylpropanoids'}}; Coniferin {Type: Calc. Adduct: -H, Num: KushalappaMets_177, Sumformula: C16H22O8, AdditionalInfo: {'AdditionalColumn2': 'R. Gunnaiah, A. C. Kushalappa (2014). \Metabolomics deciphers the host resistance mechanisms in wheat cultivar S…	2	coniferin{CHEBI:16220}; Cernuine{CHEBI:3560}		Level 3
359_11	382.115	12.7475	-	1		GML	17			TRP	11	7	C17H21NO9; C17H25N3O2; C17H12N12; C17H15N9O; C17H23N5S2; C17H27N2O2P3; C17H25N2O4SP		0		4	N-[2-(2-ethyl-5-tetrazolyl)phenyl]-4-(1-tetrazolyl)benzamide{CHEBI:116149}; N-[2-(2-ethyl-5-tetrazolyl)phenyl]-3-(1-tetrazolyl)benzamide{CHEBI:123186}; 1-(2-amino-1-oxobutyl)-N-butyl-2,3-dihydroindole-2-carboxamide{CHEBI:91772}; vildagliptin{CHEBI:135285}		Level 3
359_12	387.11	12.7475	-	1		GML	20			TRP	(a)	3	C20H20O8; C20H14N8; C20H26NOP3		0		7	epoxytwinol A{CHEBI:32956}; guaiacylglycerol beta-scopoletinyl ether{CHEBI:91201}; (1'S,5'S)-5'-hydroxyaverantin{CHEBI:71535}; (1'S,5'R)-5'-hydroxyaverantin{CHEBI:71536}; cyathusal C{CHEBI:65704}; 2'-hydroxy-3,7,8,4',5'-pentamethoxyflavone{CHEBI:69453}; combretol{CHEBI:70005}		Level 3
360_1	363.076	12.79	-	1		GML	14					10	C14H14N8OS; C14H22N4S3; C14H11N11S; C14H20O9S; C14H24N2O2S; C14H28NP5; C14H16N5O5P; C14H22O7P2; C14H26N2P2; C14H26NO2SP3		0		0			Level 4
361_1	231.123	12.82	+	1		GML	11					1	C11H18O5		0		0			Level 4
361_2	213.112	12.82	+	1		GML	11					1	C11H16O4		0		6	LSM-5254{CHEBI:94491}; 7-deoxyloganetin{CHEBI:76849}; depudecin{CHEBI:64143}; (1R)-1-[(2S,3S)-3-[2-[(2S,3S)-3-[(1R)-1-hydroxyethyl]-2-oxiranyl]ethenyl]-2-oxiranyl]-2-propen-1-ol{CHEBI:95244}; dihydrocanadensolide{CHEBI:83948}; 3,4-Methyleneazelaic acid{CHEBI:89902}		Level 3
361_3	309.062	12.82	-	1		GML	14					3	C14H8N8; C14H14O8; C14H20NOP3		0		0			Level 4
362_1	434.112	12.84	+	1						TRP	11	43	C22H11N9O2; C26H15N3O4; C15H11N15S; C17H23NO10S; C22H27NS4; C11H27N7O3S4; C18H27NO5S3; C19H31NS5; C18H19N5O6S; C19H23N5OS3; C14H15N11O4S; C14H23N7O3S3; C11H35N3O2S6; C11H19N11O4S2; C22H19N5OS2; C11H26N5O7P3; C23H22N3P3; C14H17N11O2P2; C13H21N7O6P2; C19H20N3O7P; C12H22N9O3P3; C15H28N5P5; C20H16N7O3P; C16H12N13OP; C17H25NO8P2; C21H27NOP4; C14H25N7OS2P2; C21H25NO3SP2; C11H32NO8S3P; C13H29N3O5S2P2; C…		0		0			Level 4
362_2	432.097	12.84	-	1						TRP	11	44	C21H15N5O6; C22H11N9O2; C15H11N15S; C21H23NO5S2; C17H23NO10S; C22H27NS4; C14H31N3O2S5; C11H27N7O3S4; C19H31NS5; C18H19N5O6S; C14H15N11O4S; C14H23N7O3S3; C11H35N3O2S6; C18H27NO5S3; C22H19N5OS2; C11H26N5O7P3; C23H22N3P3; C14H17N11O2P2; C13H21N7O6P2; C19H20N3O7P; C12H22N9O3P3; C31H16NP; C15H28N5P5; C20H16N7O3P; C16H12N13OP; C17H25NO8P2; C21H27NOP4; C14H25N7OS2P2; C21H25NO3SP2; C11H32NO8S3P; C13H29N3…		0		0			Level 4
363_1	343.104	12.86	-	1		GML	15					6	C15H14N8O; C15H20O9; C15H11N11; C15H24N2O2; C15H22N4S2; C15H26NO2P3		0		8	Sophoranol{CHEBI:80905}; tetracaine{CHEBI:9468}; Lamprolobine{CHEBI:6369}; 17-hydroxylupanine{CHEBI:64287}; Ammothamnine{CHEBI:2672}; Nuttalline{CHEBI:7659}; {CHEBI:751}; N-[(2-ethoxyphenyl)methyl]-2-(4-morpholinyl)ethanamine{CHEBI:94149}		Level 3
364_1	322.093	12.87	-	1		GML	15			TRP	9	3	C15H17NO7; C15H21N3; C15H23N2P3		2	Indole-3-carboxylic acid ?-D-glucopyranosyl ester {Type: Calc. Adduct: -H, Num: 170324_newMets_35, Sumformula: C15H17NO7, AdditionalInfo: {'AdditionalColumn2': '', 'AdditionalColumn1': 'Others'}}; Indole-3-carboxylic acid b-D-glucopyranosyl ester {Type: Calc. Adduct: -H, Num: KushalappaMets_162, Sumformula: C15H17NO7, AdditionalInfo: {'AdditionalColumn2': 'V. Bollina, A. C. Kushalappa, T. M. Choo…	1	D-glucosyl indole-3-carboxylate{CHEBI:65021}		Level 3
365_1	118.065	12.87	+	1						TRP	8	2	C8H7N; C8H4		4	Indole {Type: Calc. Adduct: +H, Num: RefStds_45, Sumformula: C8H7N, AdditionalInfo: {'AdditionalColumn2': '', 'AdditionalColumn1': ''}}; 2-phenyl acetonitrile {Type: Calc. Adduct: +H, Num: TriticumAestivum_inhouseDB_513, Sumformula: C8H7N, AdditionalInfo: {'AdditionalColumn2': '', 'AdditionalColumn1': 'volatiles'}}; indole {Type: Calc. Adduct: +H, Num: TriticumAestivum_inhouseDB_734, Sumformula: …	9	indole{CHEBI:35581}; isoindole{CHEBI:35582}; indolizine{CHEBI:35583}; 2H-isoindole{CHEBI:33179}; 1H-isoindole{CHEBI:33178}; {CHEBI:5900}; 3H-indole{CHEBI:35579}; 1H-indole{CHEBI:16881}; phenylacetonitrile{CHEBI:25979}		Level 3
366_1	178.086	12.88	+	1						TRP	10	2	C10H8O2; C10H11NO2		0		13	5-Hydroxytryptophol{CHEBI:89825}; benzylpenilloaldehyde{CHEBI:60542}; {CHEBI:38134}; naphthalene-2,3-diol{CHEBI:38135}; methylchromone{CHEBI:134790}; trans-2,3-epoxydeca-4,6,8-triyn-1-ol{CHEBI:65857}; {CHEBI:624}; formylindanone{CHEBI:24094}; {CHEBI:7473}; 6-methylcoumarin{CHEBI:563586}; {CHEBI:1099}; naphthalene-1,4-diol{CHEBI:34063}; naphthalenediol{CHEBI:38133}		Level 3
367_1	455.098	12.89	-	1		GML	17					14	C17H24O12; C17H32N2O2S5; C17H15N12OP; C17H25N6O2P; C17H12N15P; C17H33O4P5; C17H21N4O9P; C17H27N5O2P4; C17H31O6SP3; C17H23N8S2P; C17H35NOS2P4; C17H25N5O4SP2; C17H29O8S2P; C17H33N2OS2P		0		5	FMNH2(2-){CHEBI:57618}; FMN{CHEBI:17621}; Fursultiamine hydrochloride{CHEBI:81714}; Secogalioside{CHEBI:9074}; FMNH(.){CHEBI:50528}		Level 3
368_1	403.125	12.9	-	1		GML	16					8	C16H22N4O7; C16H19N7O6; C16H30O6S2; C16H27N3O5S2; C16H34O2P4; C16H37S2P; C16H29N3O3SP2; C16H32O4SP2		1	Can-Sin {Type: Calc. Adduct: +Na-2H, Num: genPPAs_354, Sumformula: C16H22N4O7, AdditionalInfo: {'AdditionalColumn2': '', 'AdditionalColumn1': ''}}	1	{CHEBI:138638}		Level 3
368_2	367.103	12.9	+	1		GML	17					6	C17H12N8O; C17H18O9; C17H10N4O4; C17H18O3S2; C17H20N4S2; C17H20OSP2		0		1	3-acetyl-7-beta-D-glucopyranosyloxycoumarin{CHEBI:53111}		Level 2
368_3	420.151	12.9	+	1		GML	17					9	C17H19N9O3; C17H22O11; C17H17N5O6; C17H25NO11; C17H25NO5S2; C17H27N5O2S2; C17H35NOS4; C17H29N5SP2; C17H27NO3SP2		0		3	4-Hydroxy-5-(3',4'-dihydroxyphenyl)-valeric acid-O-glucuronide{CHEBI:88690}; 4-Hydroxy-5-(3',5'-dihydroxyphenyl)-valeric acid-O-glucuronide{CHEBI:88688}; lomefloxacin hydrochloride{CHEBI:6518}		Level 3
369_1	141.055	12.93	+	1		GML	7					1	C7H8O3		1	methoxyresorcinol {Type: Calc. Adduct: +H, Num: TriticumAestivum_inhouseDB_779, Sumformula: C7H8O3, AdditionalInfo: {'AdditionalColumn2': '', 'AdditionalColumn1': 'volatile methoxybenzenes'}}	7	2,4,6-trihydroxytoluene{CHEBI:19336}; Gentisyl alcohol{CHEBI:5325}; {CHEBI:34425}; {CHEBI:866}; beta-(methylenecyclopropyl)pyruvic acid{CHEBI:133390}; 2,4,5-Trihydroxytoluene{CHEBI:81668}; (2E)-2-ethylidene-4-hydroxy-5-methyl-3(2H)-furanone{CHEBI:137994}		Level 3
370_1	177.055	12.9875	+	1		GML	10					1	C10H8O3		1	8-Hydroxy-2 H -1-benzopyran-2-one;Derivative: Me ether {Type: Calc. Adduct: +H, Num: TriticumAestivum_inhouseDB_1006, Sumformula: C10H8O3, AdditionalInfo: {'AdditionalColumn2': 'CCD', 'AdditionalColumn1': ''}}	6	(Z)-9-hydroxybenzo[c]oxepin-3(1H)-one{CHEBI:69692}; {CHEBI:1903}; {CHEBI:110550}; {CHEBI:517}; herniarin{CHEBI:5679}; 7-methoxy-1-benzopyran-4-one{CHEBI:107636}		Level 3
370_2	157.05	12.9875	-	1		GML	7					1	C7H10O4		0		9	{CHEBI:1179}; pimelate(2-){CHEBI:36165}; {CHEBI:2046}; (1S,4S)-4-hydroxy-3-oxocyclohexane-1-carboxylic acid{CHEBI:15567}; hept-2-enedioic acid{CHEBI:37260}; Dimethyl citraconate{CHEBI:4607}; 3-methyladipate(2-){CHEBI:86387}; {CHEBI:45625}; {CHEBI:167}		Level 3
370_3	431.156	12.9875	-	1		GML	19					11	C19H22N8O3; C19H32N2O4; C19H19N11O2; C19H28O11; C19H38OS4; C19H27N7OS2; C19H30N4O2S2; C19H35N3S4; C19H34NO4P3; C19H32N4SP2; C19H32NO6SP		0		2	Zizybeoside I{CHEBI:81187}; betoxycaine{CHEBI:135487}		Level 3
370_4	443.12	12.9875	-	1		GML	19					12	C19H24O12; C19H18N8O4; C19H15N11O3; C19H28N2O5; C19H26N4O3S2; C19H23N7O2S2; C19H34O2S4; C19H31N3OS4; C19H30NO5P3; C19H28NO7SP; C19H36S3P2; C19H28N4OSP2		0		1	N-[4,6-bis(4-morpholinyl)-1,3,5-triazin-2-yl]-2-(methylthio)-1,3-benzothiazol-6-amine{CHEBI:107622}	X	Level 2
371_1	305.107	12.99	-	1		GML	13					3	C13H22O6S; C13H18N5O2P; C13H24O4P2		0		0			Level 4
372_1	182.081	13.01	+	1				PHE	9			2	C9H8O3; C9H11NO3		7	L-Tyrosine {Type: Calc. Adduct: +H, Num: RefStds_12, Sumformula: C9H11NO3, AdditionalInfo: {'AdditionalColumn2': '', 'AdditionalColumn1': ''}}; L-tyrosine {Type: Calc. Adduct: +H, Num: TriticumAestivum_inhouseDB_296, Sumformula: C9H11NO3, AdditionalInfo: {'AdditionalColumn2': 'PlantCyc', 'AdditionalColumn1': ''}}; p-Coumaric acid {Type: Calc. Adduct: +NH4, Num: RefStds_7, Sumformula: C9H8O3, Addi…	40	more than 15 hits		Level 3
373_1	153.055	13.0393	+	1		GML	8	PHE	7			1	C8H8O3	Vanillin	9	Methyl salicylate {Type: Calc. Adduct: +H, Num: RefStds_19, Sumformula: C8H8O3, AdditionalInfo: {'AdditionalColumn2': '', 'AdditionalColumn1': ''}}; 3-Hydroxyphenylacetic acid {Type: Calc. Adduct: +H, Num: RefStds_57, Sumformula: C8H8O3, AdditionalInfo: {'AdditionalColumn2': '', 'AdditionalColumn1': ''}}; 2-Hydroxyphenylacetic acid {Type: Calc. Adduct: +H, Num: RefStds_63, Sumformula: C8H8O3, Add…	30	more than 15 hits	X	Level 1	InChI=1S/C8H8O3/c1-11-8-4-6(5-9)2-3-7(8)10/h2-5,10H,1H3
373_2	125.06	13.0393	+	1		GML	7	PHE	(a)			1	C7H8O2	Vanillin	3	2-methoxyphenol {Type: Calc. Adduct: +H, Num: TriticumAestivum_inhouseDB_497, Sumformula: C7H8O2, AdditionalInfo: {'AdditionalColumn2': '', 'AdditionalColumn1': 'volatile methoxybenzenes'}}; Guaiacol {Type: Calc. Adduct: +H, Num: PheMets_48, Sumformula: C7H8O2, AdditionalInfo: {'AdditionalColumn2': '', 'AdditionalColumn1': '1_Phe_Units; Phenolic alcohols'}}; {Type: MZ match, Num: fungalMets_Bernh…	17	more than 15 hits		Level 1	InChI=1S/C8H8O3/c1-11-8-4-6(5-9)2-3-7(8)10/h2-5,10H,1H3
373_3	179.107	13.0393	+	1		GML	11	PHE	(a)			1	C11H14O2	Vanillin	0		25	more than 15 hits		Level 1	InChI=1S/C8H8O3/c1-11-8-4-6(5-9)2-3-7(8)10/h2-5,10H,1H3
373_4	237.149	13.0393	+	1		GML	14	PHE	(a)			1	C14H20O3	Vanillin	0		3	4-hydroxy-6-(non-8-en-1-yl)-pyran-2-one{CHEBI:85479}; 4-Heptyloxybenzoic acid{CHEBI:34405}; Heptyl p-hydroxybenzoate{CHEBI:34788}		Level 1	InChI=1S/C8H8O3/c1-11-8-4-6(5-9)2-3-7(8)10/h2-5,10H,1H3
373_5	369.118	13.0393	+	1		GML	17	PHE	(a)			5	C17H12N4O4; C17H14N8O; C17H20O9; C17H22N4S2; C17H20O3S2	Vanillin	5	5-O-Feruloylquinic acid {Type: Calc. Adduct: +H, Num: 170324_newMets_52, Sumformula: C17H20O9, AdditionalInfo: {'AdditionalColumn2': '', 'AdditionalColumn1': 'Phenylpropanoids'}}; 3-O-feruloyl-D-quinic acid {Type: Calc. Adduct: +H, Num: 170324_newMets_256, Sumformula: C17H20O9, AdditionalInfo: {'AdditionalColumn2': '', 'AdditionalColumn1': '9C from Phe_similar to chlorogenic acid'}}; 4-O-feruloyl…	7	5-(3'-hydroxyphenyl)-gamma-valerolactone-3'-O-beta-D-glucuronide{CHEBI:88746}; {CHEBI:7685}; 3-O-feruloyl-D-quinic acid{CHEBI:86388}; (-)-6-((2S,3R,4R,5S,6R)-3,4-dihydroxy-6-(hydroxymethyl)-5-methoxytetrahydro-2H-pyran-2-yloxy)-8-hydroxy-3-methyl-1H-isochromen-1-one{CHEBI:67971}; 2-(4-bromophenyl)propanoic acid (8-methyl-8-azabicyclo[3.2.1]octan-3-yl) ester{CHEBI:91831}; N-[[5-(4-nitrophenyl)-2-f…		Level 1	InChI=1S/C8H8O3/c1-11-8-4-6(5-9)2-3-7(8)10/h2-5,10H,1H3
373_6	399.163	13.0393	+	1	[M+Na]+	GML	17	PHE	(a)			1	C17H28O9	Vanillin	0		0			Level 1	InChI=1S/C8H8O3/c1-11-8-4-6(5-9)2-3-7(8)10/h2-5,10H,1H3
373_7	355.118	13.0393	+	1		GML	20	PHE	(a)			3	C20H18O6; C20H10N4O; C20H18S2	Vanillin	2	Triacetyl resveratrol {Type: Calc. Adduct: +H, Num: KushalappaMets_164, Sumformula: C20H18O6, AdditionalInfo: {'AdditionalColumn2': 'V. Bollina, A. C. Kushalappa, T. M. Choo, Y. Dion, S. Rioux (2011). \Identification of metabolites related to mechanisms of resistance in barley against Fusarium graminearum, based on mass spectrometry.\ Plant Molecular Biology 77: 355-370.', 'AdditionalColumn1': ''…	12	Cyclokievitone{CHEBI:4019}; 3-(3,4-dimethoxyphenyl)-7-(2-oxopropoxy)-1-benzopyran-2-one{CHEBI:114768}; {CHEBI:6585}; 3-hydroxyterphenyllin{CHEBI:67536}; chaetoxanthone B{CHEBI:65612}; hinokinin{CHEBI:5722}; 5,7,3',4'-tetrahydroxy-2'-(3,3-dimethylallyl)isoflavone{CHEBI:66212}; (+)-sesamin{CHEBI:66470}; norsolorinate anthrone(2-){CHEBI:71345}; allolicoisoflavone A{CHEBI:69085}; acetic acid [4-[2-(3…		Level 1	InChI=1S/C8H8O3/c1-11-8-4-6(5-9)2-3-7(8)10/h2-5,10H,1H3
373_8	373.129	13.0393	+	1		GML	20	PHE	(a)			3	C20H12N4O2; C20H20O7; C20H20OS2	Vanillin	3	Quercetin pentamethyl ether {Type: Calc. Adduct: +H, Num: KushalappaMets_97, Sumformula: C20H20O7, AdditionalInfo: {'AdditionalColumn2': 'V. Bollina, A. C. Kushalappa, T. M. Choo, Y. Dion, S. Rioux (2011). \Identification of metabolites related to mechanisms of resistance in barley against Fusarium graminearum, based on mass spectrometry.\ Plant Molecular Biology 77: 355-370.', 'AdditionalColumn1…	11	2-hydroxy-1-phenanthryl beta-D-glucopyranoside{CHEBI:19593}; (2S,3R)-glycosmisic acid{CHEBI:132257}; averantin{CHEBI:64522}; (2R,3S)-glycosmisic acid{CHEBI:132245}; abyssinone C{CHEBI:65359}; Sesamolinol{CHEBI:9127}; LSM-3804{CHEBI:93413}; (S)-averantin{CHEBI:71534}; sinensetin{CHEBI:9159}; tangeretin{CHEBI:9400}; glycosmisic acid{CHEBI:91209}		Level 1	InChI=1S/C8H8O3/c1-11-8-4-6(5-9)2-3-7(8)10/h2-5,10H,1H3
373_9	555.205	13.0393	+	1		GML	22	PHE	(a)			27	C22H24N14O3; C22H30N6O11; C22H27N5O11; C22H22N10O6; C22H36N4O10; C22H38N2O4S4; C22H30N6O5S2; C22H44O9S2; C22H40N6OS4; C22H32N10O2S2; C22H38N2O10S2; C22H48N2S6; C22H35NO10S2; C22H39N4O5P3; C22H39NO6P4; C22H51P7; C22H42N2O6P4; C22H37O8P3; C22H32N6O3SP2; C22H34N10SP2; C22H49O2SP5; C22H46O7SP2; C22H40N2O2S3P2; C22H40N2O8SP2; C22H37NO8SP2; C22H51OS6P; C22H42N2S2P4	Vanillin	0		0			Level 1	InChI=1S/C8H8O3/c1-11-8-4-6(5-9)2-3-7(8)10/h2-5,10H,1H3
373_10	570.219	13.0393	+	1	[M+NH4]+	GML	26	PHE	(a)			2	C26H32O13; C26H37N2O5S2P	Vanillin	0		0			Level 1	InChI=1S/C8H8O3/c1-11-8-4-6(5-9)2-3-7(8)10/h2-5,10H,1H3
373_11	303.091	13.0393	-	1		GML	13	PHE	(a)			3	C13H20O6S; C13H22O4P2; C13H16N5O2P	Vanillin	0		0			Level 1	InChI=1S/C8H8O3/c1-11-8-4-6(5-9)2-3-7(8)10/h2-5,10H,1H3
373_12	375.166	13.0393	-	1	[M-H]-	GML	17	PHE	(a)			1	C17H28O9	Vanillin	0		0			Level 1	InChI=1S/C8H8O3/c1-11-8-4-6(5-9)2-3-7(8)10/h2-5,10H,1H3
373_13	385.114	13.0393	-	1		GML	17	PHE	8			8	C17H26N2O3; C17H22O10; C17H13N11O; C17H16N8O2; C17H24N4OS2; C17H21N7S2; C17H32S4; C17H28NO3P3	Vanillin	4	1-O-sinapoyl-beta-D-glucose {Type: Calc. Adduct: -H, Num: KushalappaMets_3, Sumformula: C17H22O10, AdditionalInfo: {'AdditionalColumn2': 'Chamarthi, S. K., K. Kumar, R. Gunnaiah, A. C. Kushalappa, Y. Dion and T. M. Choo (2014). \Identification of fusarium head blight resistance related metabolites specific to doubled-haploid lines in barley.\ European Journal of Plant Pathology 138(1): 67-78.', '…	2	{CHEBI:688}; {CHEBI:657}	X	Level 1	InChI=1S/C8H8O3/c1-11-8-4-6(5-9)2-3-7(8)10/h2-5,10H,1H3
373_14	551.177	13.0393	-	1	[M-H]-	GML	26	PHE	(a)			1	C26H32O13	Vanillin	0		0		X	Level 1	InChI=1S/C8H8O3/c1-11-8-4-6(5-9)2-3-7(8)10/h2-5,10H,1H3
373_15	193.086	13.0393	+	1		GML	(a)	PHE	8			3	C11H12O3; C10H8O2; C8H15N2P	Vanillin	0		27	more than 15 hits		Level 1	InChI=1S/C8H8O3/c1-11-8-4-6(5-9)2-3-7(8)10/h2-5,10H,1H3
374_1	289.166	13.055	-	1		GML	14					0			0		0			Level 4
374_2	211.097	13.055	+	1		GML	11					1	C11H14O4		7	Sinapyl alcohol {Type: Calc. Adduct: +H, Num: RefStds_89, Sumformula: C11H14O4, AdditionalInfo: {'AdditionalColumn2': '', 'AdditionalColumn1': ''}}; Sinapyl-alcohol {Type: Calc. Adduct: +H, Num: 170324_newMets_19, Sumformula: H14C11O4, AdditionalInfo: {'AdditionalColumn2': '', 'AdditionalColumn1': 'Phenylpropanoids'}}; Sinapyl-alcohol {Type: Calc. Adduct: +H, Num: KushalappaMets_175, Sumformula: …	11	2,4-dihydroxy-3,6-dimethylbenzoic acid ethyl ester{CHEBI:114177}; sinapyl alcohol{CHEBI:28813}; 3,4,5-trimethoxyacetophenone{CHEBI:86547}; 3-(3,4-dimethoxyphenyl)propanoic acid{CHEBI:44235}; {CHEBI:1583}; 2-hydroxy-4-methoxy-6-methylbenzoic acid ethyl ester{CHEBI:108584}; trans-sinapyl alcohol{CHEBI:64557}; dimethylcarbate{CHEBI:136029}; 2-(2-methylbutanoyl)phloroglucinol{CHEBI:134326}; 3,4-dimet…		Level 3
375_1	197.117	13.1	+	1		GML	11					1	C11H16O3		0		1	loliolide{CHEBI:69774}		Level 2
376_1	334.14	13.1062	+	1	[M+H]+	GML	16			TRP	11	1	C16H19N3O5		0		4	Glu-Trp{CHEBI:73512}; 3-O-ethylentacapone{CHEBI:48380}; Trp-Glu{CHEBI:74869}; gamma-Glu-Trp{CHEBI:133028}	X	Level 3
376_2	150.055	13.1062	+	1		GML	8			TRP	(a)	2	C8H4O2; C8H7NO2		2	2-Formylaminobenzaldehyde {Type: Calc. Adduct: +H, Num: TrpMets_24, Sumformula: C8H7NO2, AdditionalInfo: {'AdditionalColumn2': '', 'AdditionalColumn1': ''}}; 2,3-Dihydroxyindole {Type: Calc. Adduct: +H, Num: TrpMets_65, Sumformula: C8H7NO2, AdditionalInfo: {'AdditionalColumn2': '', 'AdditionalColumn1': ''}}	10	{CHEBI:886}; N-acetyl-1,4-benzoquinone imine{CHEBI:29132}; {CHEBI:1870}; {CHEBI:4594}; Gentianadine{CHEBI:5314}; {CHEBI:406}; {CHEBI:1100}; {CHEBI:2002}; 3-hydroxyindolin-2-one{CHEBI:28536}; phthaloyl group{CHEBI:26095}		Level 3
376_3	172.097	13.1062	+	1		GML	8			TRP	(a)	2	C8H10O3; C8H13NO3		1	3,4-dimethoxyphenol {Type: Calc. Adduct: +NH4, Num: TriticumAestivum_inhouseDB_518, Sumformula: C8H10O3, AdditionalInfo: {'AdditionalColumn2': '', 'AdditionalColumn1': 'volatile methoxybenzenes'}}	12	diethadione{CHEBI:134803}; 1-propanoylproline{CHEBI:86343}; Crotanecine{CHEBI:3925}; N-butyryl-L-homoserine lactone{CHEBI:29643}; vanillyl alcohol{CHEBI:18353}; {CHEBI:1843}; 3,5-Dimethoxyphenol{CHEBI:88715}; 2,6-dimethoxyphenol{CHEBI:955}; hexahydrophthalic anhydride{CHEBI:103210}; hydroxytyrosol{CHEBI:68889}; 1-(4-hydroxyphenyl)ethane-1,2-diol{CHEBI:125383}; filicinic acid{CHEBI:71593}		Level 3
376_4	178.05	13.1062	+	1		GML	9			TRP	(a)	2	C9H4O3; C9H7NO3		0		2	N-(hydroxymethyl)phthalimide{CHEBI:38816}; N-methylisatoic anhydride{CHEBI:59054}	X	Level 3
376_5	218.103	13.1062	+	1		GML	9			TRP	(a)	2	C9H15NO5; C9H12O5		0		1	3-[(1R,2S,5R,6S)-5-hydroxy-7-oxabicyclo[4.1.0]heptan-2-yl]pyruvic acid{CHEBI:85359}	X	Level 2
376_6	380.096	13.1062	+	1	[M+Na]+	GML	15			TRP	(a)	1	C15H19NO9		1	HMBOA-glc {Type: M match, Num: TriticumAestivum_inhouseDB_1081, Sumformula: C15H19O9N, AdditionalInfo: {'AdditionalColumn2': '', 'AdditionalColumn1': ''}}	3	HMBOA beta-D-glucoside{CHEBI:134457}; 2-methoxyacetaminophen glucuronide{CHEBI:133005}; {CHEBI:81316}	X	Level 3
376_7	210.076	13.1062	+	1		GML	17			TRP	(a)	0			0		0			Level 4
376_8	172.097	13.1062	-	1		GML	8			TRP	(a)	1	C8H15NO3		0		8	(2R)-2-acetamido-4-methylpentanoic acid{CHEBI:94479}; {CHEBI:90094}; N-acetylisoleucine{CHEBI:84056}; methyl N-acetylvalinate{CHEBI:74911}; N-hexanoylglycine{CHEBI:64390}; acexamic acid{CHEBI:134808}; N-acetyl-L-isoleucine{CHEBI:21555}; swainsonine{CHEBI:9367}	X	Level 3
376_9	356.099	13.1062	-	1	[M-H]-	GML	15			TRP	(a)	1	C15H19NO9		1	HMBOA-glc {Type: M match, Num: TriticumAestivum_inhouseDB_1081, Sumformula: C15H19O9N, AdditionalInfo: {'AdditionalColumn2': '', 'AdditionalColumn1': ''}}	3	HMBOA beta-D-glucoside{CHEBI:134457}; 2-methoxyacetaminophen glucuronide{CHEBI:133005}; {CHEBI:81316}	X	Level 3
376_10	332.125	13.1062	-	1	[M-H]-	GML	16			TRP	11	1	C16H19N3O5		0		4	Glu-Trp{CHEBI:73512}; 3-O-ethylentacapone{CHEBI:48380}; Trp-Glu{CHEBI:74869}; gamma-Glu-Trp{CHEBI:133028}		Level 3
376_11	491.123	13.1062	-	1		GML	20			TRP	(a)	19	C20H16N12O2; C20H30N4O3S3; C20H35N3OS5; C20H38O2S5; C20H22N8O4S; C20H27N7O2S3; C20H19N11O3S; C20H24N8OS2; C20H32N2O5S; C20H28O12S; C20H24N5O8P; C20H36NO3P5; C20H30O10P2; C20H34N2O3P2; C20H24N8O2P2; C20H32NO7S2P; C20H34NO5SP3; C20H32N4OS2P2; C20H40S4P2		0		0			Level 4
376_12	188.071	13.1062	+	1		GML	(a)			TRP	11	2	C11H6O2; C11H9NO2		0		3	(E)-3-(indol-3-yl)acrylic acid{CHEBI:132244}; 1-acetylindole-3-carboxaldehyde{CHEBI:133207}; (E)-3-(indol-2-yl)acrylic acid{CHEBI:90333}		Level 3
377_1	196.061	13.15	+	1		GML	9					2	C9H9NO4; C9H6O4		5	Dopaquinone {Type: Calc. Adduct: +H, Num: 170324_newMets_15, Sumformula: H9N1O4C9, AdditionalInfo: {'AdditionalColumn2': '', 'AdditionalColumn1': 'Quinone'}}; HMBOA {Type: Calc. Adduct: +H, Num: TriticumAestivum_inhouseDB_728, Sumformula: C9H9NO4, AdditionalInfo: {'AdditionalColumn2': '', 'AdditionalColumn1': 'benzoxazinones'}}; 2,7-Dihydroxy-2 H -1,4-benzoxazin-3(4 H )-one;Derivative: 7-Me ether…	22	more than 15 hits		Level 3
378_1	458.188	13.16	-	1		GML	7					0			0		0			Level 4
379_1	207.138	13.1646	+	1		GML	13	PHE	(a)			1	C13H18O2		0		11	plastoquinol-1{CHEBI:16323}; ethyl 4-tert-butylbenzoate{CHEBI:87686}; 2-phenylethyl pivalate{CHEBI:87336}; 9,9,9-trimethylisoeugenol{CHEBI:59100}; levibuprofen{CHEBI:47835}; Etrogol{CHEBI:70079}; 2-phenylethyl pentanoate{CHEBI:87323}; ibuprofen{CHEBI:5855}; 3,5,6-trimethyleugenol{CHEBI:59096}; 2-(4-pentylphenyl)acetic acid{CHEBI:107532}; {CHEBI:35706}	X	Level 3
379_2	185.081	13.1646	+	1		GML	9	PHE	(a)			1	C9H12O4		1	syringyl alcohol {Type: Calc. Adduct: +H, Num: TriticumAestivum_inhouseDB_857, Sumformula: C9H12O4, AdditionalInfo: {'AdditionalColumn2': '', 'AdditionalColumn1': 'phenolic compounds'}}	17	more than 15 hits	X	Level 3
379_3	135.117	13.1646	+	1		GML	10	PHE	(a)			1	C10H14		1	p-cymene {Type: Calc. Adduct: +H, Num: TriticumAestivum_inhouseDB_806, Sumformula: C10H14, AdditionalInfo: {'AdditionalColumn2': '', 'AdditionalColumn1': 'volatiles'}}	17	more than 15 hits		Level 3
379_4	163.112	13.1646	+	1		GML	11	PHE	(a)			1	C11H14O		0		1	valerophenone{CHEBI:36812}		Level 2
379_5	165.128	13.1646	+	1		GML	11	PHE	(a)			1	C11H16O		0		11	(5R)-2,3-dimethyl-5-isopropenyl-2-cyclohexene-1-one{CHEBI:61552}; 4-Isopentylphenol{CHEBI:34428}; 2-(2,2,3-trimethylcyclopent-3-enyl)acrylaldehyde{CHEBI:48713}; p-tert-Amylphenol{CHEBI:35096}; Jasmone{CHEBI:6084}; (7R)-7-isopropenyl-4-methyl-1-oxaspiro[2.5]oct-4-ene{CHEBI:59102}; (4S)-4-isopropenyl-1-methyl-2-methylene-7-oxabicyclo[4.1.0]heptane{CHEBI:59103}; Fenipentol{CHEBI:31600}; trans-Jasmon…		Level 3
379_6	161.133	13.1646	+	1		GML	12	PHE	(a)			1	C12H16		0		4	1-(1-methylethenyl)-3-(1-methylethyl)-benzene{CHEBI:88570}; 1,5-dimethyltetralin{CHEBI:48650}; 2-(pent-4-enyl)toluene{CHEBI:48651}; 1-(1-Methylethenyl)-4-(1-methylethyl)benzene{CHEBI:88571}		Level 3
379_7	283.081	13.1646	+	1		GML	13	PHE	(a)			3	C13H14O7; C13H6N4O2; C13H14OS2		0		0		X	Level 4
379_8	359.17	13.1646	+	1		GML	17	PHE	(a)			4	C17H18N4O3; C17H20N8; C17H26O8; C17H26O2S2		0		2	4,9-dimethyl-3-(2H-tetrazol-5-ylmethoxy)-7,8,9,10-tetrahydrobenzo[c][1]benzopyran-6-one{CHEBI:115091}; 3-[(4-methoxyphenyl)hydrazo]-2-nitroso-N-phenyl-2-butenamide{CHEBI:112257}	X	Level 3
379_9	420.187	13.1646	+	1	[M+NH4]+	GML	18	PHE	(a)			1	C18H26O10		0		2	beta-D-Gal-(1->4)-beta-D-Xyl-OBn{CHEBI:133204}; benzyl beta-primeveroside{CHEBI:136548}		Level 3
379_10	425.142	13.1646	+	1	[M+Na]+	GML	18	PHE	(a)			1	C18H26O10		0		2	beta-D-Gal-(1->4)-beta-D-Xyl-OBn{CHEBI:133204}; benzyl beta-primeveroside{CHEBI:136548}		Level 3
379_11	387.202	13.1646	+	1		GML	19	PHE	(a)			5	C19H24N8; C19H22N4O3; C19H30O8; C19H30O2S2; C19H32SP2		0		10	citroside B{CHEBI:69850}; LSM-37078{CHEBI:125554}; (S)-iclaprim{CHEBI:131753}; (R)-iclaprim{CHEBI:131752}; 5-[(2-cyclopropyl-7,8-dimethoxy-2H-chromen-5-yl)methyl]pyrimidine-2,4-diamine{CHEBI:131751}; LSM-37112{CHEBI:125577}; LSM-37097{CHEBI:125565}; iclaprim{CHEBI:131724}; N-[2-[4-(dimethylamino)phenyl]-4-oxo-1,2-dihydroquinazolin-3-yl]carbamic acid ethyl ester{CHEBI:115522}; 1-[2-[[3-(2-cyanophe…		Level 3
379_12	441.121	13.1646	+	1		GML	19	PHE	(a)			10	C19H22N4O5S; C19H20O8S; C19H30O4S3; C19H13N12P; C19H22O6P2; C19H10N11P; C19H24N4O3P2; C19H34OP4; C19H34SP4; C19H32O2S2P2		0		2	oxacillin sodium{CHEBI:52134}; N-(2-hydroxyphenyl)-N'-[(5-nitro-2-thiophenyl)methylideneamino]octanediamide{CHEBI:125180}		Level 3
379_13	446.275	13.1646	+	1		GML	19	PHE	(a)			5	C19H28N10O2; C19H37N9O; C19H31N11O2; C19H45N5S2; C19H42N3O5P		0		0			Level 4
379_14	375.144	13.1646	+	1		GML	20	PHE	(a)			3	C20H14N4O2; C20H22O7; C20H22OS2		3	Hydroxypinoresinol {Type: Calc. Adduct: +H, Num: 170324_newMets_56, Sumformula: C20H22O7, AdditionalInfo: {'AdditionalColumn2': '', 'AdditionalColumn1': 'Phenylpropanoids'}}; 7-Hydroxymatairesinol {Type: Calc. Adduct: +H, Num: TriticumAestivum_inhouseDB_1078, Sumformula: C20H22O7, AdditionalInfo: {'AdditionalColumn2': '', 'AdditionalColumn1': ''}}; 7-Hydroxymatairesinol 2 {Type: Calc. Adduct: +H,…	15	more than 15 hits		Level 3
379_15	469.169	13.1646	+	1		GML	20	PHE	(a)			15	C20H13N13O; C20H30O11; C20H16N14O; C20H24N10S2; C20H21N9S2; C20H31N4O3P3; C20H28N3O3P3; C20H37N2O2P3; C20H21N8SP; C20H35N2O4SP; C20H41SP5; C20H26N3O5SP; C20H37O4S3P; C20H39O2S2P3; C20H29N4O5SP		0		2	crosatoside B{CHEBI:134473}; N-[5-chloro-2-(4-methyl-1-piperazinyl)phenyl]-3-(dimethylsulfamoyl)benzamide{CHEBI:120805}		Level 3
379_16	514.193	13.1646	+	1	[M+NH4]+	GML	23	PHE	(a)			1	C23H28O12		0		2	mycophenolic acid O-acyl-glucuronide{CHEBI:64689}; oxypaeoniflorin{CHEBI:132789}		Level 3
379_17	519.149	13.1646	+	1	[M+Na]+	GML	23	PHE	(a)			2	C23H28O12; C23H33N2O4S2P		0		2	mycophenolic acid O-acyl-glucuronide{CHEBI:64689}; oxypaeoniflorin{CHEBI:132789}	X	Level 3
379_18	339.166	13.1646	-	1		GML	13	PHE	(a)			6	C13H26N4O5; C13H23N7O4; C13H31N3O3S2; C13H38P4; C13H33N3OSP2; C13H36O2SP2		0		0			Level 4
379_19	337.151	13.1646	-	1		GML	14	PHE	(a)			6	C14H26O9; C14H17N11; C14H30N2O2; C14H20N8O; C14H28N4S2; C14H32NO2P3		0		1	4-O-methyl-alpha-L-rhamnopyranosyl-(1->4)-2-O-methyl-alpha-L-fucopyranose{CHEBI:59365}		Level 2
379_20	327.109	13.1646	-	1		GML	15	PHE	9			4	C15H20O8; C15H24N2O; C15H14N8; C15H26NOP3		1	Anisatin {Type: Calc. Adduct: -H, Num: 170324_newMets_37, Sumformula: C15H20O8, AdditionalInfo: {'AdditionalColumn2': '', 'AdditionalColumn1': 'Terpenoids'}}	9	Anisatin{CHEBI:2733}; Paeonoside{CHEBI:7892}; Isomatrine{CHEBI:81092}; 17-Oxosparteine{CHEBI:81549}; Matrine{CHEBI:6700}; trimecaine{CHEBI:135013}; Aphylline{CHEBI:2767}; {CHEBI:545432}; LSM-1910{CHEBI:91960}		Level 3
379_21	391.125	13.1646	-	1		GML	15	PHE	(a)			7	C15H22N4O7; C15H19N7O6; C15H27N3O5S2; C15H34O2P4; C15H32O4SP2; C15H37S2P; C15H29N3O3SP2		0		0			Level 4
379_22	403.161	13.1646	-	1		GML	17	PHE	(a)			7	C17H23N7O5; C17H26N4O6; C17H34O5S2; C17H31N3O4S2; C17H38OP4; C17H36O3SP2; C17H33N3O2SP2		0		2	taltirelin{CHEBI:135653}; Cytomycin{CHEBI:4071}	X	Level 3
379_23	387.166	13.1646	-	1		GML	18	PHE	(a)			7	C18H19N11; C18H22N8O; C18H32N2O2; C18H28O9; C18H30N4S2; C18H34NO2P3; C18H32NO4SP		1	Tuberonic acid glucoside {Type: Calc. Adduct: -H, Num: KushalappaMets_29, Sumformula: C18H28O9, AdditionalInfo: {'AdditionalColumn2': 'Chamarthi, S. K., K. Kumar, R. Gunnaiah, A. C. Kushalappa, Y. Dion and T. M. Choo (2014). \Identification of fusarium head blight resistance related metabolites specific to doubled-haploid lines in barley.\ European Journal of Plant Pathology 138(1): 67-78.', 'Add…	1	{CHEBI:9772}		Level 3
379_24	431.192	13.1646	-	1		GML	19	PHE	(a)			7	C19H30N4O6; C19H27N7O5; C19H35N3O4S2; C19H38O5S2; C19H42OP4; C19H40O3SP2; C19H37N3O2SP2		0		0		X	Level 4
379_25	448.182	13.1646	-	1		GML	19	PHE	(a)			12	C19H35N3O4; C19H31NO11; C19H22N12O2; C19H25N9O3; C19H41NOS4; C19H33N5O2S2; C19H38N4S4; C19H27N9S; C19H30N8OS2; C19H37N2O4P3; C19H35N5SP2; C19H35N2O6SP		0		0			Level 4
379_26	495.151	13.1646	-	1	[M-H]-	GML	23	PHE	(a)			1	C23H28O12		0		2	mycophenolic acid O-acyl-glucuronide{CHEBI:64689}; oxypaeoniflorin{CHEBI:132789}	X	Level 3
380_1	447.151	13.17	-	1		GML	11;18					0			0		0		X	Level 4
381_1	149.096	13.195	+	1		GML	10					1	C10H12O		2	4-(1-propenyl)-1-methoxybenzene {Type: Calc. Adduct: +H, Num: TriticumAestivum_inhouseDB_532, Sumformula: C10H12O, AdditionalInfo: {'AdditionalColumn2': '', 'AdditionalColumn1': 'volatile methoxybenzenes'}}; 4-(2-propenyl)-1-methoxybenzene {Type: Calc. Adduct: +H, Num: TriticumAestivum_inhouseDB_533, Sumformula: C10H12O, AdditionalInfo: {'AdditionalColumn2': '', 'AdditionalColumn1': 'volatile met…	11	2,2-dimethyl-2,3-dihydrobenzofuran{CHEBI:38475}; Estragole{CHEBI:4867}; trans-Lachnophyllol{CHEBI:81417}; {CHEBI:36788}; trans-anethole{CHEBI:35616}; cis-anethole{CHEBI:78412}; 4-methylpropiophenone{CHEBI:59335}; cuminaldehyde{CHEBI:28671}; 1-phenyl-3-buten-1-ol{CHEBI:131375}; 5,6,7,8-tetrahydro-2-naphthol{CHEBI:34448}; anethole{CHEBI:2716}		Level 3
381_2	346.15	13.195	+	1		GML	15					5	C15H23NO8; C15H20O8; C15H15N5O3; C15H17N9; C15H23NO2S2		1	Anisatin {Type: Calc. Adduct: +NH4, Num: 170324_newMets_37, Sumformula: C15H20O8, AdditionalInfo: {'AdditionalColumn2': '', 'AdditionalColumn1': 'Terpenoids'}}	3	Anisatin{CHEBI:2733}; Paeonoside{CHEBI:7892}; dodecyltrimethylammonium bromide{CHEBI:282662}		Level 3
382_1	227.128	13.2	+	1		GML	12					1	C12H18O4		0		5	tuberonic acid{CHEBI:133220}; 12-hydroxyjasmonic acid{CHEBI:37420}; 3,4-Methylenesebacic acid{CHEBI:89935}; squaric acid dibutyl ester{CHEBI:53612}; Butopyronoxyl{CHEBI:82262}		Level 3
382_2	411.163	13.2	+	1		GML	18					9	C18H28O9; C18H29N4OP3; C18H26N3OP3; C18H35N2P3; C18H37S2P3; C18H35O2S3P; C18H24N3O3SP; C18H27N4O3SP; C18H33N2O2SP		1	Tuberonic acid glucoside {Type: Calc. Adduct: +Na, Num: KushalappaMets_29, Sumformula: C18H28O9, AdditionalInfo: {'AdditionalColumn2': 'Chamarthi, S. K., K. Kumar, R. Gunnaiah, A. C. Kushalappa, Y. Dion and T. M. Choo (2014). \Identification of fusarium head blight resistance related metabolites specific to doubled-haploid lines in barley.\ European Journal of Plant Pathology 138(1): 67-78.', 'Ad…	1	{CHEBI:9772}		Level 3
383_1	357.134	13.2	+	1		GML	20					3	C20H20O6; C20H12N4O; C20H20S2		0		16	more than 15 hits	X	Level 3
384_1	202.086	13.215	+	1		GML	11			TRP	11	0			0		0			Level 4
384_2	219.113	13.215	+	1		GML	(a)			TRP	11	1	C12H11NO2		0		5	{CHEBI:834}; fenfuram{CHEBI:81994}; 3-acetyl-6-methyl-1H-quinolin-4-one{CHEBI:121642}; carbaryl{CHEBI:3390}; 2'-aminobiphenyl-2,3-diol{CHEBI:29010}		Level 3
385_1	581.188	13.226	-	1		GML	26					22	C26H29N7O9; C26H18N18; C26H32N4O10; C26H37N3O8S2; C26H40O9S2; C26H36N4O5P2; C26H33N8O2P3; C26H44O5P4; C26H35N2O11P; C26H39N4O4P; C26H48P6; C26H41N3O4P4; C26H41N4OS2P3; C26H31N10SP; C26H39N3O6SP2; C26H45N2OS4P; C26H49S4P3; C26H31N8O4SP; C26H37N6O2S2P; C26H46O2SP4; C26H42O7SP2; C26H47O3S2P		0		0		X	Level 4
385_2	285.133	13.226	+	1		GML	14					3	C14H12N4O; C14H20O6; C14H20S2		0		3	karalicin{CHEBI:66140}; Clonostachydiol{CHEBI:70049}; 4-(5-methyl-3-phenylisoxazol-4-yl)pyrimidin-2-amine{CHEBI:90621}		Level 3
385_3	476.177	13.226	+	1	[M+NH4]+	GML	20					1	C20H26O12		2	2&#39;-(E)-Feruloyl-3-(arabinosylxylose), cis-p-Coumaric acid 4-[apiosyl-(1->2)-glucoside] {Type: M match, Num: 170324_newMets_72, Sumformula: C20H26O12, AdditionalInfo: {'AdditionalColumn2': '', 'AdditionalColumn1': 'Phenylpropanoids'}}; cis-p-coumaric acid 4-[apiosyl-(1->2)-glucoside] {Type: M match, Num: KushalappaMets_180, Sumformula: C20H26O12, AdditionalInfo: {'AdditionalColumn2': 'R. Gunna…	0			Level 3
385_4	559.179	13.226	+	1		GML	26					18	C26H32O12; C26H15N13O2; C26H18N14O2; C26H34N6S4; C26H23N9OS2; C26H26N10OS2; C26H31N5S4; C26H39N2O3P3; C26H33N4O4P3; C26H30N3O4P3; C26H31N4S3P; C26H37N2O5SP; C26H31N4O6SP; C26H23N8OSP; C26H39O5S3P; C26H28N3O6SP; C26H41O3S2P3; C26H43OSP5		2	7-O-(4-methoxycinnamoyl) tecomoside {Type: Calc. Adduct: +Na, Num: KushalappaMets_66, Sumformula: C26H32O12, AdditionalInfo: {'AdditionalColumn2': 'V. Bollina, A. C. Kushalappa, T. M. Choo, Y. Dion, S. Rioux (2011). \Identification of metabolites related to mechanisms of resistance in barley against Fusarium graminearum, based on mass spectrometry.\ Plant Molecular Biology 77: 355-370.', 'Additio…	2	4beta-[(beta-D-glucopyranosyl)hydroxy]-pinoresinol{CHEBI:68132}; bidenlignaside A{CHEBI:65494}		Level 3
385_5	457.135	13.226	-	1	[M-H]-	GML	20					1	C20H26O12		2	2&#39;-(E)-Feruloyl-3-(arabinosylxylose), cis-p-Coumaric acid 4-[apiosyl-(1->2)-glucoside] {Type: M match, Num: 170324_newMets_72, Sumformula: C20H26O12, AdditionalInfo: {'AdditionalColumn2': '', 'AdditionalColumn1': 'Phenylpropanoids'}}; cis-p-coumaric acid 4-[apiosyl-(1->2)-glucoside] {Type: M match, Num: KushalappaMets_180, Sumformula: C20H26O12, AdditionalInfo: {'AdditionalColumn2': 'R. Gunna…	0			Level 3
386_1	165.091	13.23	+	1		GML	10					1	C10H12O2		3	Eugenol {Type: Calc. Adduct: +H, Num: 170324_newMets_10, Sumformula: H12O2C10, AdditionalInfo: {'AdditionalColumn2': '', 'AdditionalColumn1': 'Phenols and Derivatives'}}; 4-ethenyl-1,2-dimethoxybenzene {Type: Calc. Adduct: +H, Num: TriticumAestivum_inhouseDB_536, Sumformula: C10H12O2, AdditionalInfo: {'AdditionalColumn2': '', 'AdditionalColumn1': 'volatile methoxybenzenes'}}; Fusalanipyrone {Type…	27	more than 15 hits		Level 3
387_1	432.26	13.25	+	1		GML	19					2	C19H36N7OP; C19H44N3S2P		0		0			Level 4
388_1	339.108	13.25	+	1		GML	16					4	C16H18O8; C16H12N8; C16H10N4O3; C16H18O2S2		6	3-p-coumaroylquinic acid {Type: Calc. Adduct: +H, Num: 170324_newMets_258, Sumformula: C16H18O8, AdditionalInfo: {'AdditionalColumn2': '', 'AdditionalColumn1': '9C from Phe_similar to chlorogenic acid'}}; 4-p-coumaroylquinic acid {Type: Calc. Adduct: +H, Num: 170324_newMets_262, Sumformula: C16H18O8, AdditionalInfo: {'AdditionalColumn2': '', 'AdditionalColumn1': '9C from Phe_similar to chlorogeni…	9	3-p-coumaroylquinic acid{CHEBI:75499}; 4-methylumbelliferyl alpha-D-galactoside{CHEBI:91115}; 4-methylumbelliferyl beta-D-glucoside{CHEBI:91117}; 4-methylumbelliferyl beta-D-galactoside{CHEBI:91116}; 4-p-coumaroylquinic acid{CHEBI:1945}; 5-(methoxymethyl)-4-[2,3,4-trihydroxy-6-(methoxymethyl)phenyl]benzene-1,2,3-triol{CHEBI:94660}; 1-Caffeoyl-4-deoxyquinic acid{CHEBI:613}; {CHEBI:10716}; 5-p-coum…		Level 3
389_1	245.186	13.2914	+	1	[M+H]+	GML	12	PHE	(a)			1	C12H24N2O3		1	2a-Hydroxytrichodiene {Type: Calc. Adduct: +Na, Num: fungalMets_BernhardAlex_59, Sumformula: , AdditionalInfo: {'AdditionalColumn2': '', 'AdditionalColumn1': ''}}	9	Leu-Ile{CHEBI:74540}; N-(6-aminohexanoyl)-6-aminohexanoic acid{CHEBI:49255}; Leu-D-Leu{CHEBI:74528}; Leucyl-leucine{CHEBI:6418}; Ile-Ile{CHEBI:74067}; D-Leu-D-Leu{CHEBI:73839}; N-(6-aminohexanoyl)-6-aminohexanoic acid zwitterion{CHEBI:58798}; Ile-Leu{CHEBI:74072}; Leu-Leu{CHEBI:73531}		Level 3
389_2	329.149	13.2914	+	1		GML	18	PHE	(a)			2	C18H20N2O4; C18H17NO4		0		18	more than 15 hits		Level 3
389_3	313.144	13.2914	+	1		GML	19	PHE	(a)			1	C19H20O4		3	4-prenyloxyreserveraol {Type: Calc. Adduct: +H, Num: 170324_newMets_31, Sumformula: C19H20O4, AdditionalInfo: {'AdditionalColumn2': '', 'AdditionalColumn1': 'Stilbene '}}; 4┤-Prenyloxyresveratrol {Type: Calc. Adduct: +H, Num: KushalappaMets_157, Sumformula: C19H20O4, AdditionalInfo: {'AdditionalColumn2': 'V. Bollina, A. C. Kushalappa, T. M. Choo, Y. Dion, S. Rioux (2011). \Identification of metab…	6	Stemofuran O{CHEBI:70129}; Nor-dentatin{CHEBI:69940}; 4'-Prenyloxyresveratrol{CHEBI:1736}; m-(beta-Acetyl-alpha-ethyl-p-hydroxyphenethyl)benzoic acid{CHEBI:79460}; Butylbenzyl phthalate{CHEBI:34595}; Montanin A{CHEBI:6990}		Level 3
389_4	331.154	13.2914	+	1		GML	19	PHE	(a)			2	C19H14N4; C19H22O5		2	Podolide /Gibberlin A7 {Type: Calc. Adduct: +H, Num: 170324_newMets_38, Sumformula: C19H22O5, AdditionalInfo: {'AdditionalColumn2': '', 'AdditionalColumn1': 'Terpenoids'}}; GA 7 {Type: Calc. Adduct: +H, Num: TriticumAestivum_inhouseDB_702, Sumformula: C19H22O5, AdditionalInfo: {'AdditionalColumn2': '', 'AdditionalColumn1': ''}}	13	2-[(7-methyl-4-oxo-2,3-dihydro-1H-cyclopenta[c][1]benzopyran-9-yl)oxy]acetic acid butyl ester{CHEBI:105771}; 2-[(3-methyl-6-oxo-7,8,9,10-tetrahydrobenzo[c][1]benzopyran-1-yl)oxy]acetic acid propan-2-yl ester{CHEBI:107826}; gibberellin A5{CHEBI:29598}; 5-Deoxystrigol{CHEBI:81466}; gibberellin A51-catabolite{CHEBI:29600}; 1-(3,4-dimethoxy-2-methylphenyl)-2-(3,4-dimethoxyphenyl)ethanone{CHEBI:121189…		Level 3
389_5	574.214	13.2914	+	1	[M+NH4]+	GML	25	PHE	(a)			3	C25H32O14; C25H42N2P6; C25H25N12SP		1	7-dehydrologanin tetraacetate {Type: M match, Num: KushalappaMets_30, Sumformula: C25H32O14, AdditionalInfo: {'AdditionalColumn2': 'Chamarthi, S. K., K. Kumar, R. Gunnaiah, A. C. Kushalappa, Y. Dion and T. M. Choo (2014). \Identification of fusarium head blight resistance related metabolites specific to doubled-haploid lines in barley.\ European Journal of Plant Pathology 138(1): 67-78.', 'Additi…	2	Deutzioside pentaacetate{CHEBI:4459}; 7-Dehydrologanin tetraacetate{CHEBI:2258}		Level 3
389_6	579.169	13.2914	+	1	[M+Na]+	GML	25	PHE	(a)			3	C25H32O14; C25H42N2P6; C25H25N12SP		1	7-dehydrologanin tetraacetate {Type: M match, Num: KushalappaMets_30, Sumformula: C25H32O14, AdditionalInfo: {'AdditionalColumn2': 'Chamarthi, S. K., K. Kumar, R. Gunnaiah, A. C. Kushalappa, Y. Dion and T. M. Choo (2014). \Identification of fusarium head blight resistance related metabolites specific to doubled-haploid lines in barley.\ European Journal of Plant Pathology 138(1): 67-78.', 'Additi…	2	Deutzioside pentaacetate{CHEBI:4459}; 7-Dehydrologanin tetraacetate{CHEBI:2258}	X	Level 3
389_7	558.255	13.2914	+	1	[M+NH4]+	GML	26	PHE	(a)			1	C26H36O12		0		1	20-hydroxy-20-oxoleukotriene B4-20-(beta-D-glucuronide)(2-){CHEBI:136546}		Level 2
389_8	563.21	13.2914	+	1	[M+Na]+	GML	26	PHE	(a)			1	C26H36O12		0		1	20-hydroxy-20-oxoleukotriene B4-20-(beta-D-glucuronide)(2-){CHEBI:136546}	X	Level 2
389_9	243.171	13.2914	-	1	[M-H]-	GML	12	PHE	(a)			1	C12H24N2O3		0		9	Leu-Ile{CHEBI:74540}; N-(6-aminohexanoyl)-6-aminohexanoic acid{CHEBI:49255}; Leu-D-Leu{CHEBI:74528}; Leucyl-leucine{CHEBI:6418}; Ile-Ile{CHEBI:74067}; D-Leu-D-Leu{CHEBI:73839}; N-(6-aminohexanoyl)-6-aminohexanoic acid zwitterion{CHEBI:58798}; Ile-Leu{CHEBI:74072}; Leu-Leu{CHEBI:73531}		Level 3
389_10	555.172	13.2914	-	1	[M-H]-	GML	25	PHE	9			3	C25H32O14; C25H42N2P6; C25H25N12SP		1	7-dehydrologanin tetraacetate {Type: M match, Num: KushalappaMets_30, Sumformula: C25H32O14, AdditionalInfo: {'AdditionalColumn2': 'Chamarthi, S. K., K. Kumar, R. Gunnaiah, A. C. Kushalappa, Y. Dion and T. M. Choo (2014). \Identification of fusarium head blight resistance related metabolites specific to doubled-haploid lines in barley.\ European Journal of Plant Pathology 138(1): 67-78.', 'Additi…	2	Deutzioside pentaacetate{CHEBI:4459}; 7-Dehydrologanin tetraacetate{CHEBI:2258}	X	Level 3
389_11	585.219	13.2914	-	1		GML	26	PHE	(a)			23	C26H36N4O10; C26H33N7O9; C26H22N18; C26H44O9S2; C26H41N3O8S2; C26H48O5P4; C26H40N4O5P2; C26H37N8O2P3; C26H45N3O4P4; C26H52P6; C26H43N4O4P; C26H43N4O3S3P; C26H50O2SP4; C26H43N3O6SP2; C26H35N10SP; C26H51O2S5P; C26H48O4S2P2; C26H51O3S2P; C26H53S4P3; C26H46O7SP2; C26H35N8O4SP; C26H45N4OS2P3; C26H49N2OS4P		0		0		X	Level 4
390_1	472.375	13.33	+	1		GML	25					4	C25H46N2O5; C25H41N7; C25H55NO4; C25H49N3O5		0		0			Level 4
391_1	711.215	13.34	-	1		GML	32					45	C32H40N2O14; C32H20N22; C32H31N11O9; C32H34N8O10; C32H44N2O11; C32H40O18; C32H44N4O6S3; C32H50O8S4; C32H47N3O7S4; C32H39N7O8S2; C32H36N8O7S; C32H42N4O9S2; C32H46N4O5P4; C32H46NO11P3; C32H41N8O4P; C32H35N12O2P3; C32H50N2O4P6; C32H38N8O5P2; C32H29N17P2; C32H50N4P6; C32H43N7O4P4; C32H56O2SP6; C32H56OS3P4; C32H44NO13SP; C32H55N2S6P; C32H54O4S2P4; C32H57O2S4P; C32H52O6S3P2; C32H49N4O3S2P; C32H45N2O10S…		0		0		X	Level 4
391_2	166.05	13.34	+	1		GML	8					2	C8H7NO3; C8H4O3		6	N-FORMYLANTHRANILIC ACID {Type: Calc. Adduct: +H, Num: RefStds_107, Sumformula: C8H7NO3, AdditionalInfo: {'AdditionalColumn2': '', 'AdditionalColumn1': ''}}; HBOA {Type: Calc. Adduct: +H, Num: TriticumAestivum_inhouseDB_716, Sumformula: C8H7NO3, AdditionalInfo: {'AdditionalColumn2': '', 'AdditionalColumn1': 'benzoxazinones'}}; MBOA {Type: Calc. Adduct: +H, Num: TriticumAestivum_inhouseDB_773, Sum…	12	2-carbamoylbenzoic acid{CHEBI:50736}; 3-carbamoylbenzoic acid{CHEBI:50737}; 4-carbamoylbenzoic acid{CHEBI:50738}; {CHEBI:1384}; 4-nitroacetophenone{CHEBI:28735}; 5-pyridoxolactone{CHEBI:2124}; {CHEBI:1929}; HBOA{CHEBI:63559}; 2-aminophenylglyoxylic acid{CHEBI:83716}; carbamoylbenzoic acid{CHEBI:50735}; {CHEBI:5154}; phthalic anhydride{CHEBI:36605}		Level 3
391_3	194.045	13.34	+	1		GML	9					2	C9H7NO4; C9H4O4		0		7	D-dopachrome{CHEBI:49109}; {CHEBI:21187}; dopachrome{CHEBI:49108}; 5,6-dihydroxyindole-2-carboxylic acid{CHEBI:2003}; 3-amino-4,7-dihydroxycoumarin{CHEBI:31107}; {CHEBI:6212}; 3-nitrocinnamic acid{CHEBI:60706}		Level 3
391_4	372.094	13.34	-	1		GML	15					9	C15H10N12O; C15H23N3O3; C15H19NO10; C15H13N9O2; C15H21N5OS2; C15H18N8S2; C15H29NS4; C15H25N2O3P3; C15H23N2O5SP		1	DIMBOA-Glc {Type: Calc. Adduct: -H, Num: TriticumAestivum_inhouseDB_669, Sumformula: C15H19NO10, AdditionalInfo: {'AdditionalColumn2': '', 'AdditionalColumn1': 'benzoxazinones'}}	13	{CHEBI:4287}; (2R)-DIMBOA glucoside{CHEBI:37573}; N-[(2R,3S,6R)-6-(2-aminoethyl)-2-(hydroxymethyl)-3-oxanyl]-2-pyridin-4-ylacetamide{CHEBI:118337}; N-[(2S,3R,6R)-6-(2-aminoethyl)-2-(hydroxymethyl)-3-oxanyl]-2-pyridin-4-ylacetamide{CHEBI:118266}; N-[(2R,3R,6R)-6-(2-aminoethyl)-2-(hydroxymethyl)-3-oxanyl]-2-pyridin-4-ylacetamide{CHEBI:118261}; N(2)-[(R)-2-amino-2-(4-hydroxyphenyl)acetyl]-N-butyl-L-…		Level 3
391_5	427.124	13.34	-	1		GML	19					12	C19H18N8O3; C19H24O11; C19H28N2O4; C19H15N11O2; C19H26N4O2S2; C19H31N3S4; C19H34OS4; C19H23N7OS2; C19H20N8S; C19H30NO4P3; C19H28NO6SP; C19H28N4SP2		0		6	2-[(1S,3S,4aR,9aS)-6-(dimethylamino)-1-(hydroxymethyl)-3,4,4a,9a-tetrahydro-1H-pyrano[3,4-b]benzofuran-3-yl]-N-propylacetamide{CHEBI:110336}; acetic acid [2-oxo-2-[3-[3-(1-piperidinylmethyl)phenoxy]propylamino]ethyl] ester{CHEBI:94758}; 2-[(1R,3S,4aS,9aR)-6-(dimethylamino)-1-(hydroxymethyl)-3,4,4a,9a-tetrahydro-1H-pyrano[3,4-b]benzofuran-3-yl]-N-propylacetamide{CHEBI:110315}; 4-[3-(tert-butylamin…		Level 3
392_1	398.093	13.39	+	2		GML	20					0			0		0			Level 4
393_1	360.16	13.42	-	1		GML	5					0			0		0			Level 4
394_1	153.018	13.42	-	1				PHE	7			0			0		0			Level 4
395_1	421.113	13.43	+	1		GML	20					7	C20H12N4O5; C20H20O10; C20H14N8O2; C20H20O4S2; C20H22N4OS2; C20H30S4; C20H24N4P2		0		2	[4-(2-methyl-5,6,7,8-tetrahydro-[1]benzothiolo[2,3-d]pyrimidin-4-yl)-1-piperazinyl]-thiophen-2-ylmethanone{CHEBI:93323}; 2-[(2-propyl-4-quinazolinyl)thio]-N-(4,5,6,7-tetrahydro-1,3-benzothiazol-2-yl)acetamide{CHEBI:115476}		Level 3
396_1	371.113	13.4385	+	1		GML	20	PHE	18			3	C20H18O7; C20H10N4O2; C20H18OS2		0		7	3,3''-dihydroxyterphenyllin{CHEBI:67538}; (+)-DCA-CL{CHEBI:132251}; (-)-DCA-CL{CHEBI:132247}; chaetoxanthone A{CHEBI:65611}; styraxin{CHEBI:9295}; (7'S)-parabenzlactone{CHEBI:70489}; norsolorinic acid{CHEBI:71356}	X	Level 3
396_2	159.102	13.4385	+	1		GML	8	PHE	(a)			1	C8H14O3		0		10	(1-hydroxycyclohexyl)acetic acid{CHEBI:37276}; 3-Oxovalproic acid{CHEBI:80638}; trans-4-Hydroxycyclohexylacetic acid{CHEBI:88508}; 2-n-Propyl-4-oxopentanoic acid{CHEBI:80641}; (2E,7R)-7-hydroxyoct-2-enoic acid{CHEBI:78850}; (Z)-hex-3-en-1-yl methyl carbonate{CHEBI:132845}; cis-4-Hydroxycyclohexylacetic acid{CHEBI:89344}; isobutyric acid anhydride{CHEBI:84261}; {CHEBI:37106}; {CHEBI:4894}	X	Level 3
396_3	177.112	13.4385	+	1		GML	8	PHE	(a)			1	C8H16O4		0		5	12-crown-4{CHEBI:32399}; L-arcanose{CHEBI:32575}; Metaldehyde{CHEBI:81931}; cladinose{CHEBI:29612}; methyl 2-deoxy-alpha-D-glucoside{CHEBI:46706}		Level 3
396_4	293.117	13.4385	+	1		GML	11	PHE	(a)			4	C11H17NO5S; C11H20N2O5S; C11H19NO3P2; C11H22N2O3P2		0		1	N-acetyl-L-methionyl-L-threonine{CHEBI:134495}		Level 2
396_5	233.081	13.4385	+	1		GML	13	PHE	(a)			1	C13H12O4		1	aloesone {Type: Calc. Adduct: +H, Num: TriticumAestivum_inhouseDB_130, Sumformula: C13H12O4, AdditionalInfo: {'AdditionalColumn2': 'PlantCyc', 'AdditionalColumn1': ''}}	3	aloesone{CHEBI:59878}; Goniothalenol{CHEBI:5522}; {CHEBI:79295}		Level 3
396_6	277.071	13.4385	+	1		GML	14	PHE	(a)			3	C14H4N4O; C14H12O6; C14H12S2		0		3	YWA1{CHEBI:133763}; 6-[2-(2,4-dihydroxy-6-methylphenyl)-2-oxoethyl]-4-hydroxy-pyran-2-one{CHEBI:74295}; mesulfen{CHEBI:134995}		Level 3
396_7	325.092	13.4385	+	1		GML	14	PHE	(a)			3	C14H14N4O4; C14H12O7; C14H24OSP2		0		2	terizidone{CHEBI:135278}; 2-[7-(carboxymethoxy)-4-methyl-2-oxo-1-benzopyran-3-yl]acetic acid{CHEBI:93928}		Level 3
396_8	335.134	13.4385	+	1		GML	14	PHE	(a)			5	C14H14N4O4; C14H16N8O; C14H22O9; C14H24N4S2; C14H22O3S2		0		1	terizidone{CHEBI:135278}		Level 2
396_9	370.171	13.4385	+	1		GML	14	PHE	(a)			8	C14H21N9O2; C14H24O10; C14H27NO10; C14H19N5O5; C14H27NO4S2; C14H29N5OS2; C14H37NS4; C14H29NO2SP2		0		2	2-O-(N-acetyl-alpha-D-galactosaminyl)-L-fucitol{CHEBI:53482}; 2-O-acetyl-alpha-D-abequopyranosyl-(1->3)-alpha-D-mannopyranose{CHEBI:62917}	X	Level 3
396_10	407.064	13.4385	+	1		GML	14	PHE	(a)			13	C14H24O6S3; C14H14O10S; C14H16N4O7S; C14H16O8P2; C14H18N4O5P2; C14H7N12O2P; C14H4N11O2P; C14H13N10OP; C14H12N7OS2P; C14H26O4S2P2; C14H21N6S2P; C14H15N8OS2P; C14H28O2SP4		0		0			Level 4
396_11	375.127	13.4385	+	1		GML	16	PHE	14			3	C16H32S4; C16H24N4O2S; C16H26N4P2		0		0			Level 4
396_12	423.18	13.4385	+	1		GML	17	PHE	(a)			10	C17H22N6O3S; C17H30N2O8S; C17H27NO8S; C17H36O7S; C17H30N2O2S3; C17H24N10S; C17H41P5; C17H29NO6P2; C17H32N2O6P2; C17H32N2S2P2		1	{Type: MZ match, Num: fungalMets_BernhardAlex_9, Sumformula: , AdditionalInfo: {'AdditionalColumn2': '', 'AdditionalColumn1': ''}}	0			Level 2
396_13	445.162	13.4385	+	1		GML	17	PHE	(a)			14	C17H30N2O8S; C17H27N8O2P; C17H21N10O3P; C17H28N4P4; C17H18N9O3P; C17H32N2O6P2; C17H26N5O2S2P; C17H37N2OS4P; C17H28N5SP3; C17H43S4P; C17H34NOS4P; C17H35N4OS2P; C17H31N6SP3; C17H29N6O2S2P		0		0			Level 4
396_14	385.129	13.4385	+	1		GML	20	PHE	(a)			3	C20H16O6; C20H18N4O3; C20H28SP2		0		12	1-(3-amino-7-methoxy-1-pyrazolo[3,4-b]quinolinyl)-2-(2-methoxyphenyl)ethanone{CHEBI:108975}; 8-(4-methoxyphenyl)-7-methyl-3-(phenylmethyl)purine-2,6-dione{CHEBI:116925}; LSM-20806{CHEBI:109408}; 4,8-dimethyl-3-(phenylmethyl)-7-(2H-tetrazol-5-ylmethoxy)-1-benzopyran-2-one{CHEBI:121061}; 7-(3-hydroxyphenyl)-5-phenyl-1,7-dihydro-[1,2,4]triazolo[1,5-a]pyrimidine-6-carboxylic acid ethyl ester{CHEBI:11…		Level 3
396_15	457.134	13.4385	+	1		GML	20	PHE	(a)			9	C20H24O12; C20H16N4O7; C20H18N8O4; C20H26N4O3S2; C20H24O6S2; C20H34O2S4; C20H36S3P2; C20H26O4SP2; C20H28N4OSP2		0		1	4-tert-butyl-N-[5-[[2-oxo-2-(2-oxolanylmethylamino)ethyl]thio]-1,3,4-thiadiazol-2-yl]benzamide{CHEBI:120801}		Level 2
396_16	295.065	13.4385	+	2		GML	26	PHE	(a)			0			0		0			Level 4
396_17	578.136	13.4385	+	2		GML	26;52	PHE	(a)			0			0		0			Level 4
396_18	591.18	13.4385	+	2		GML	26	PHE	(a)			0			0		0			Level 4
396_19	568.203	13.4385	+	1		GML	26	PHE	(a)			13	C26H33NO13; C26H30O13; C26H27N9O5; C26H25N5O8; C26H43NO3S4; C26H35N5O4S2; C26H33NO7S2; C26H39N5P4; C26H37N5O3P2; C26H37N5O2SP2; C26H35NO5SP2; C26H45NOS3P2; C26H47NSP4		1	Chalconaringenin 2'-rhamnosyl-(1->4)-xyloside {Type: Calc. Adduct: +NH4, Num: 170324_newMets_86, Sumformula: C26H30O13, AdditionalInfo: {'AdditionalColumn2': '', 'AdditionalColumn1': 'Phenylpropanoids'}}	1	hydrangenol 4'-O-beta-D-apiofuranosyl-(1->6)-beta-D-glucopyranoside{CHEBI:68134}	X	Level 3
396_20	573.158	13.4385	+	1		GML	26	PHE	(a)			25	C26H13N13O3; C26H30O13; C26H16N14O3; C26H24N10O2S2; C26H29N5OS4; C26H40N2S6; C26H21N9O2S2; C26H37NS6; C26H32N6OS4; C26H28N3O5P3; C26H23N8P3; C26H31N4O5P3; C26H43P7; C26H37N2O4P3; C26H37S5P; C26H26N10SP2; C26H35N2O6SP; C26H39O4S2P3; C26H23N9SP2; C26H29N4OS3P; C26H41O2SP5; C26H37O6S3P; C26H21N8O2SP; C26H29N4O7SP; C26H26N3O7SP		1	Chalconaringenin 2'-rhamnosyl-(1->4)-xyloside {Type: Calc. Adduct: +Na, Num: 170324_newMets_86, Sumformula: C26H30O13, AdditionalInfo: {'AdditionalColumn2': '', 'AdditionalColumn1': 'Phenylpropanoids'}}	1	hydrangenol 4'-O-beta-D-apiofuranosyl-(1->6)-beta-D-glucopyranoside{CHEBI:68134}	X	Level 3
396_21	589.132	13.4385	+	1		GML	26	PHE	(a)			24	C26H24N2O14; C26H16N6O9; C26H30O13; C26H21NO14; C26H18N10O6; C26H24N2O8S2; C26H26N6O5S2; C26H30O12S; C26H18N7O7P; C26H21N8O7P; C26H30N6OP4; C26H28N2O4P4; C26H37O5S4P; C26H21N8OS2P; C26H39O3S3P3; C26H29N4S4P; C26H38N2S2P4; C26H28N3O4SP3; C26H29N4O6S2P; C26H31N4O4SP3; C26H28N6O3SP2; C26H26N3O6S2P; C26H26N2O6SP2; C26H36N2O2S3P2		1	Chalconaringenin 2'-rhamnosyl-(1->4)-xyloside {Type: Calc. Adduct: +K, Num: 170324_newMets_86, Sumformula: C26H30O13, AdditionalInfo: {'AdditionalColumn2': '', 'AdditionalColumn1': 'Phenylpropanoids'}}	1	hydrangenol 4'-O-beta-D-apiofuranosyl-(1->6)-beta-D-glucopyranoside{CHEBI:68134}		Level 3
396_22	605.096	13.4385	+	1		GML	26	PHE	(a)			34	C26H22N4O10S; C26H30O9S3; C26H8N18S; C26H20O13S; C26H5N17S; C26H22O11P2; C26H13N12O5P; C26H20N6O2P4; C26H24N4O8P2; C26H19N10O4P; C26H10N11O5P; C26H22N7P5; C26H34O6P4; C26H25N8P5; C26H36O3P6; C26H5N16P; C26H29N4O3S4P; C26H35N2OS5P; C26H23N8O2SP3; C26H34O5SP4; C26H32O7S2P2; C26H21N8O4S2P; C26H20N7O2SP3; C26H29N6OSP3; C26H18N7O4S2P; C26H39S5P3; C26H31N4OS3P3; C26H35N2O2S4P; C26H37N2S3P3; C26H27N6O3S…		0		0			Level 4
396_23	651.101	13.4385	+	1		GML	26	PHE	(a)			61	C26H35NO3S7; C26H28O16S; C26H30N6O4S5; C26H44O2S7; C26H38N2O3S7; C26H20N12O5S; C26H27N5O4S5; C26H14N14S3; C26H28N8O4S3; C26H22N10O5S3; C26H19N9O5S3; C26H14N14O6S; C26H6N18OS; C26H36N4O3S5; C26H11N13O6S; C26H13N16O3P; C26H23N8OP5; C26H16N7O11P; C26H40N2P8; C26H31N4O6P5; C26H19N8O11P; C26H25N6O10P; C26H28N3O6P5; C26H37N2O5P5; C26H13N13O4P2; C26H11N12O6P; C26H16N14O4P2; C26H30O14P2; C26H21N9O3S2P2; …		0		0			Level 4
396_24	659.095	13.4385	+	1		GML	26	PHE	(a)			53	C26H24N2O17; C26H42O3S8; C26H26O12S3; C26H26N8O5S4; C26H6N22S; C26H23N7O5S4; C26H34N4O4S6; C26H18N4O13S; C26H31N3O4S6; C26H25N6O9P3; C26H22N8O8P2; C26H19N14OP3; C26H23N12P5; C26H34N4O3P6; C26H17N14O4P; C26H17N10O4P3; C26H44OP8; C26H22N5O9P3; C26H28O16P2; C26H20N4O11P2; C26H32O6P6; C26H20N11P5; C26H23N6O5S3P; C26H27N10S2P3; C26H30O8SP4; C26H33N2O8S2P3; C26H15N10O6SP; C26H37O9S3P; C26H29N4O10SP; C2…		0		0			Level 4
396_25	277.123	13.4385	-	1		GML	11	PHE	(a)			2	C11H22N2O4S; C11H24N2O2P2		0		1	{CHEBI:7913}		Level 2
396_26	285.062	13.4385	-	1		GML	12	PHE	(a)			4	C12H14O8; C12H18N2O; C12H8N8; C12H20NOP3		0		10	Diphenol glucuronide{CHEBI:88743}; 2,3-dihydroxybenzoic acid 3-O-beta-D-xyloside{CHEBI:91166}; catechol beta-D-glucuronide{CHEBI:133689}; 4-(5-ethoxy-3-pyridinyl)-N-methyl-3-buten-1-amine{CHEBI:93177}; monoethylglycinexylidide{CHEBI:222828}; 2-(1-nitrosoheptylidene)-1H-pyridine{CHEBI:112882}; isoproturon{CHEBI:6049}; 2-amino-2',6'-butyroxylidide{CHEBI:55542}; Oxotremorine{CHEBI:7851}; pivhydrazin…		Level 3
396_27	341.088	13.4385	-	1		GML	14	PHE	(a)			7	C14H13N7O4; C14H16N4O5; C14H21N3O3S2; C14H24O4S2; C14H28P4; C14H26O2SP2; C14H23N3OSP2		0		0			Level 4
396_28	421.165	13.4385	-	1		GML	17	PHE	(a)			10	C17H30N2O8S; C17H24N10S; C17H34N4OS; C17H42S3; C17H26N7O4P; C17H41P5; C17H32N2O6P2; C17H39O2SP3; C17H36N3OSP3; C17H34N3O3S2P		0		0			Level 4
396_29	415.161	13.4385	-	1		GML	19	PHE	(a)			9	C19H22N8O2; C19H32N2O3; C19H19N11O; C19H28O10; C19H30N4OS2; C19H27N7S2; C19H38S4; C19H34NO3P3; C19H32NO5SP		0		2	evolvoid A{CHEBI:65890}; 2-phenylethyl beta-primeveroside{CHEBI:136550}	X	Level 3
396_30	525.074	13.4385	-	1		GML	19	PHE	(a)			34	C19H12N12O6; C19H18N4O14; C19H22N6O7; C19H33N3O2S6; C19H20N8O5S2; C19H22N8O2S3; C19H14N12O3S; C19H25N7O3S4; C19H30N4OS5; C19H17N11O4S2; C19H36O3S6; C19H26O13S2; C19H28N4O4S4; C19H30N2O6S2; C19H27N2O8P3; C19H28N6P6; C19H16N12OP2; C19H24N5O7P3; C19H31N2O3P5; C19H34N2O2P4; C19H32NO6S2P3; C19H24N8S2P2; C19H11N16SP; C19H22N5O9SP; C19H32N2O4SP2; C19H30NO8S3P; C19H26N6O2SP4; C19H38OS5P2; C19H25N2O10SP; …		0		0			Level 4
396_31	549.161	13.4385	-	1		GML	26	PHE	18			17	C26H21N11O4; C26H34N2O6; C26H30O13; C26H24N8O5; C26H26N8O2S; C26H37N3O2S4; C26H40O3S4; C26H29N7O3S2; C26H32N4O4S2; C26H28N8P2; C26H36N4P4; C26H36NO6P3; C26H39N3S3P2; C26H42OS3P2; C26H34N4O2SP2; C26H31N7OSP2; C26H34NO8SP		1	Chalconaringenin 2'-rhamnosyl-(1->4)-xyloside {Type: Calc. Adduct: -H, Num: 170324_newMets_86, Sumformula: C26H30O13, AdditionalInfo: {'AdditionalColumn2': '', 'AdditionalColumn1': 'Phenylpropanoids'}}	17	more than 15 hits	X	Level 3
396_32	585.183	13.4385	-	1		GML	26	PHE	(a)			24	C26H34O15; C26H28N8O7; C26H38N2O8; C26H25N11O6; C26H30N8O4S; C26H36N4O6S2; C26H33N7O5S2; C26H41N3O4S4; C26H44O5S4; C26H38N4O3S3; C26H40N4O2P4; C26H44N2OP6; C26H40NO8P3; C26H32N8O2P2; C26H38N4O4SP2; C26H43N3O2S3P2; C26H35N7O3SP2; C26H27N12OSP; C26H35N8S3P; C26H38NO10SP; C26H48OS2P4; C26H46O3S3P2; C26H48S4P2; C26H40N4OS2P2		0		0		X	Level 4
396_33	612.157	13.4385	-	1		GML	26	PHE	(a)			31	C26H35N3O9; C26H31NO16; C26H22N12O7; C26H25N9O8; C26H46O4S6; C26H43NO3S5; C26H33N5O7S2; C26H41NO6S4; C26H38N4O5S4; C26H35N5O4S3; C26H30N8O6S2; C26H27N9O5S; C26H37N2O9P3; C26H26N13P3; C26H41N3O2P6; C26H29N9O3P2; C26H37N5O3P4; C26H32N9OS3P; C26H32N8O4SP2; C26H39N5SP4; C26H48O2S5P2; C26H37N5O2S2P2; C26H45NOS4P2; C26H45NO2S2P4; C26H35N2O11SP; C26H40N4O3S3P2; C26H39N3O4SP4; C26H35N5O5SP2; C26H24N13O2S…		0		0			Level 4
396_34	617.149	13.4385	-	1		GML	26	PHE	(a)			32	C26H16N18O; C26H26N12O2; C26H22N10O9; C26H13N21; C26H46O2S6; C26H30N6O8S2; C26H38N2O7S4; C26H42N4S4; C26H24N14S2; C26H34N8OS2; C26H38N4O3S4; C26H31N8O3P3; C26H28N11O2P3; C26H43NO4P6; C26H34N6O4P4; C26H41N2O4P3; C26H33N2O12P; C26H37N2O7P3; C26H37O11P3; C26H29N8O5SP; C26H44N3S4P3; C26H26N11O4SP; C26H41N4SP5; C26H36N7OS2P3; C26H42N2O3S2P4; C26H39N4O2S2P3; C26H32N6O6SP2; C26H42N3O2S5P; C26H47OS4P3; C…		0		0			Level 4
396_35	649.056	13.4385	-	1		GML	26	PHE	(a)			50	C26H14N14O3; C26H10N12O10; C26H21NO19; C26H34N2O3S6; C26H9N19S2; C26H34O7S6; C26H26N4O8S4; C26H12N16OS2; C26H18N8O9S2; C26H30N6OS4; C26H22N10O2S2; C26H38N2S6; C26H26N6O4S4; C26H20N12S4; C26H22N8O5P4; C26H25N4O8P3; C26H29N4O5P3; C26H31N3O5P6; C26H19N10O4P3; C26H21N4O13P; C26H25N2O12P3; C26H41P7; C26H16N13O3P3; C26H31O9S3P; C26H35N2O2S4P3; C26H24N10SP2; C26H29O12S2P; C26H35O5SP5; C26H36O5S5P2; C26H…		0		0			Level 4
396_36	649.086	13.4385	-	1		GML	26	PHE	(a)			48	C26H25N3O15S; C26H28O16S; C26H30N6O4S5; C26H38N2O3S7; C26H22N10O5S3; C26H14N14O6S; C26H13N16O3P; C26H31N6O2P5; C26H19N10O7P; C26H40N2P8; C26H31N4O6P5; C26H19N8O11P; C26H10N19O2P; C26H34O9P4; C26H16N14O4P2; C26H25N9O4P4; C26H27N3O13P2; C26H30O14P2; C26H41N2S3P3; C26H43NS3P6; C26H33N5O3S2P4; C26H27N6O6S2P; C26H34N6S3P4; C26H27N4O10S2P; C26H41O3SP7; C26H39N2OS2P5; C26H32N6O2S4P2; C26H26N10OSP4; C26H…		0		0			Level 4
396_37	683.029	13.4385	-	1		GML	26	PHE	(a)			75	C26H15N5O18; C26H8N18O2; C26H6N20S2; C26H36O6S5; C26H20N8O7S4; C26H39NO2S9; C26H20N8O8S; C26H10N14O7S; C26H20N10O3S4; C26H16N6O15S; C26H28N4O7S3; C26H34N2O4S7; C26H26N6O5S5; C26H12N14O4S2; C26H18N10O6S3; C26H23NO17S2; C26H31N5O3S7; C26H12N12O8S2; C26H28N4O6S6; C26H36N2OS8; C26H24N2O14S3; C26H28N6O2S6; C26H31N2O6P7; C26H15N8O12P; C26H10N17O2P3; C26H27NO13P4; C26H27N4O7P5; C26H25N2O13P; C26H31N4O2P…		0		0			Level 4
396_38	685.026	13.4385	-	1		GML	26	PHE	(a)			71	C26H38O4S6; C26H17N5O16S; C26H14N12O6S3; C26H6N18O3S; C26H30N4O5S4; C26H30N6S7; C26H20N2O17S; C26H25NO15S3; C26H10N18S; C26H6N16O7S; C26H38O3S9; C26H30N4O4S7; C26H22N8O5S5; C26H36N2O2S8; C26H22N10OS5; C26H14N14O2S3; C26H29N2O9P3; C26H19N8O8P3; C26H25O16P3; C26H11N12O8P; C26H19N5O14P2; C26H23N8O3P5; C26H31NO9P6; C26H8N16O5P2; C26H27N8P5; C26H20N12P6; C26H26N2O10P4; C26H23N6O7P5; C26H22N2O15P2; C26…		0		0			Level 4
396_39	901.299	13.4385	-	1		GML	26	PHE	(a)			241	C26H50N18O13; C26H37N27O11; C26H57N5O29; C26H46N16O20; C26H40N24O12; C26H60N2O30; C26H42N30S4; C26H61N15O8S6; C26H44N26O4S3; C26H42N22O13S; C26H69N11O7S8; C26H65N17S9; C26H62N8O18S4; C26H34N34OS2; C26H45N23O10S2; C26H72N8O8S8; C26H48N20O11S2; C26H78O16S8; C26H58N14O12S2; C26H70N4O17S6; C26H58N16O7S5; C26H53N11O22S; C26H42N24O9S; C26H74N8O5S9; C26H53N19O9S4; C26H54N14O15S2; C26H50N18O12S3; C26H50N…		0		0			Level 4
397_1	351.13	13.445	-	1		GML	9;14					0			0		0		X	Level 4
398_1	167.07	13.46	+	1		GML	9					1	C9H10O3		7	3-(2-Hydroxyphenyl)propanoic acid {Type: Calc. Adduct: +H, Num: RefStds_62, Sumformula: C9H10O3, AdditionalInfo: {'AdditionalColumn2': '', 'AdditionalColumn1': ''}}; 3-Phenyllactic acid {Type: Calc. Adduct: +H, Num: RefStds_85, Sumformula: C9H10O3, AdditionalInfo: {'AdditionalColumn2': '', 'AdditionalColumn1': ''}}; 3-(3-hydroxyphenyl)propanoic acid {Type: Calc. Adduct: +H, Num: RefStds_102, Sumf…	36	more than 15 hits		Level 3
399_1	410.719	13.47	+	2				PHE	9			0			0		0			Level 4
400_1	313.092	13.4962	+	1		GML	14					4	C14H10N8; C14H16O8; C14H8N4O3; C14H16O2S2		0		3	1-(1-azepanyl)-2-(4-bromophenyl)ethanone{CHEBI:117006}; flufenamate{CHEBI:520819}; 2-(1H-benzimidazol-2-yl)-3-(5-nitro-2-furanyl)-2-propenenitrile{CHEBI:92127}	X	Level 3
400_2	151.039	13.4962	+	1	[M+H]+	GML	8					0			0		0		X	Level 4
400_3	183.065	13.4962	+	1	[M+CH3OH+H]+	GML	8					0			0		0			Level 4
400_4	471.184	13.4962	+	1		GML	20					15	C20H32O11; C20H18N14O; C20H15N13O; C20H26N10S2; C20H23N9S2; C20H33N4O3P3; C20H30N3O3P3; C20H39N2O2P3; C20H41O2S2P3; C20H43SP5; C20H37N2O4SP; C20H39O4S3P; C20H31N4O5SP; C20H28N3O5SP; C20H23N8SP		0		1	(3R)-3-{[(3R)-3-{[(3R)-3-{[(3R)-3-{[(3R)-3-hydroxybutanoyl]oxy}butanoyl]oxy}butanoyl]oxy}butanoyl]oxy}butanoic acid{CHEBI:140391}		Level 2
400_5	504.172	13.4962	+	1	[M+H]+	GML	21					1	C21H29NO13		0		0			Level 4
400_6	544.203	13.4962	+	1	[M+NH4]+	GML	24					1	C24H30O13		1	Inumakilactone A glycoside {Type: M match, Num: KushalappaMets_40, Sumformula: C24H30O13, AdditionalInfo: {'AdditionalColumn2': 'Chamarthi, S. K., K. Kumar, R. Gunnaiah, A. C. Kushalappa, Y. Dion and T. M. Choo (2014). \Identification of fusarium head blight resistance related metabolites specific to doubled-haploid lines in barley.\ European Journal of Plant Pathology 138(1): 67-78.', 'Additiona…	1	Inumakilactone A glycoside{CHEBI:5944}		Level 2
400_7	549.158	13.4962	+	1	[M+Na]+	GML	24					1	C24H30O13		1	Inumakilactone A glycoside {Type: M match, Num: KushalappaMets_40, Sumformula: C24H30O13, AdditionalInfo: {'AdditionalColumn2': 'Chamarthi, S. K., K. Kumar, R. Gunnaiah, A. C. Kushalappa, Y. Dion and T. M. Choo (2014). \Identification of fusarium head blight resistance related metabolites specific to doubled-haploid lines in barley.\ European Journal of Plant Pathology 138(1): 67-78.', 'Additiona…	1	Inumakilactone A glycoside{CHEBI:5944}	X	Level 2
400_8	502.157	13.4962	-	1	[M-H]-	GML	21					1	C21H29NO13		0		0		X	Level 4
401_1	213.112	13.5	+	1		GML	11					1	C11H16O4		0		6	LSM-5254{CHEBI:94491}; 7-deoxyloganetin{CHEBI:76849}; depudecin{CHEBI:64143}; (1R)-1-[(2S,3S)-3-[2-[(2S,3S)-3-[(1R)-1-hydroxyethyl]-2-oxiranyl]ethenyl]-2-oxiranyl]-2-propen-1-ol{CHEBI:95244}; dihydrocanadensolide{CHEBI:83948}; 3,4-Methyleneazelaic acid{CHEBI:89902}		Level 3
402_1	169.05	13.5	+	1		GML	8					1	C8H8O4		3	homogentisate {Type: Calc. Adduct: +H, Num: TriticumAestivum_inhouseDB_264, Sumformula: C8H8O4, AdditionalInfo: {'AdditionalColumn2': 'PlantCyc', 'AdditionalColumn1': ''}}; vanillic acid {Type: Calc. Adduct: +H, Num: TriticumAestivum_inhouseDB_885, Sumformula: C8H8O4, AdditionalInfo: {'AdditionalColumn2': '', 'AdditionalColumn1': 'phenolic acids'}}; vanillic acid {Type: Calc. Adduct: +H, Num: Phe…	23	more than 15 hits		Level 3
403_1	181.05	13.51	+	1		GML	9					1	C9H8O4		7	Caffeic acid {Type: Calc. Adduct: +H, Num: RefStds_5, Sumformula: C9H8O4, AdditionalInfo: {'AdditionalColumn2': '', 'AdditionalColumn1': ''}}; trans caffeic acid {Type: Calc. Adduct: +H, Num: RefStds_92, Sumformula: C9H8O4, AdditionalInfo: {'AdditionalColumn2': '', 'AdditionalColumn1': ''}}; caffeic acid {Type: Calc. Adduct: +H, Num: 170324_newMets_249, Sumformula: C9H8O4, AdditionalInfo: {'Addit…	13	{CHEBI:1431}; (S)-3,7-dihydroxychroman-4-one{CHEBI:69195}; {CHEBI:2890}; trans-caffeic acid{CHEBI:16433}; 2,3-dihydroxy-trans-cinnamic acid{CHEBI:32356}; {CHEBI:1118}; 5,7-dihydroxy-4-methylphthalide{CHEBI:68194}; Monomethyl phthalate{CHEBI:89749}; 2,3-dihydroxycinnamic acid{CHEBI:48681}; cis-caffeic acid{CHEBI:17395}; caffeic acid{CHEBI:36281}; 4-acetoxy benzoic acid{CHEBI:86560}; (S)-3-hydroxy-…	X	Level 3
403_2	295.081	13.51	+	1		GML	14					3	C14H6N4O2; C14H14O7; C14H14OS2		0		1	cyclic dehypoxanthinylfutalosine{CHEBI:64252}		Level 2
404_1	525.161	13.52	-	1		GML	24					17	C24H24N8O5; C24H34N2O6; C24H30O13; C24H21N11O4; C24H32N4O4S2; C24H37N3O2S4; C24H29N7O3S2; C24H26N8O2S; C24H40O3S4; C24H28N8P2; C24H36N4P4; C24H36NO6P3; C24H34N4O2SP2; C24H34NO8SP; C24H39N3S3P2; C24H31N7OSP2; C24H42OS3P2		1	Inumakilactone A glycoside {Type: Calc. Adduct: -H, Num: KushalappaMets_40, Sumformula: C24H30O13, AdditionalInfo: {'AdditionalColumn2': 'Chamarthi, S. K., K. Kumar, R. Gunnaiah, A. C. Kushalappa, Y. Dion and T. M. Choo (2014). \Identification of fusarium head blight resistance related metabolites specific to doubled-haploid lines in barley.\ European Journal of Plant Pathology 138(1): 67-78.', '…	10	Inumakilactone A glycoside{CHEBI:5944}; 2-[(3S,6aR,8R,10aR)-1-(1,3-benzodioxol-5-ylmethyl)-3-hydroxy-3,4,6,6a,8,9,10,10a-octahydro-2H-pyrano[2,3-c][1,5]oxazocin-8-yl]-1-(1-piperidinyl)ethanone{CHEBI:99586}; 2-[(3R,6aR,8S,10aR)-1-(1,3-benzodioxol-5-ylmethyl)-3-hydroxy-3,4,6,6a,8,9,10,10a-octahydro-2H-pyrano[2,3-c][1,5]oxazocin-8-yl]-1-(1-piperidinyl)ethanone{CHEBI:101758}; 2-[(3S,6aS,8S,10aS)-1-(1…	X	Level 3
404_2	393.152	13.52	+	1		GML	16					13	C16H20N6O6; C16H17N5O6; C16H12N10O; C16H26N4O5; C16H20N6S2; C16H28N2O5S2; C16H25NO5S2; C16H34O4S2; C16H27O3P3; C16H29NOP4; C16H32N2OP4; C16H27NO3SP2; C16H30N2O3SP2		0		1	Ala-Ala-Pro-Pro{CHEBI:73324}		Level 2
405_1	419.098	13.53	-	1		GML	20					9	C20H11N11O; C20H24N2O3; C20H20O10; C20H14N8O2; C20H19N7S2; C20H22N4OS2; C20H30S4; C20H26NO3P3; C20H24NO5SP		0		13	[4-(2-methyl-5,6,7,8-tetrahydro-[1]benzothiolo[2,3-d]pyrimidin-4-yl)-1-piperazinyl]-thiophen-2-ylmethanone{CHEBI:93323}; 2-[(2-propyl-4-quinazolinyl)thio]-N-(4,5,6,7-tetrahydro-1,3-benzothiazol-2-yl)acetamide{CHEBI:115476}; 19,20-E-vallesamine{CHEBI:70512}; (2R,3S,4S)-3-[4-(1-cyclohexenyl)phenyl]-4-(hydroxymethyl)-1-(2-methoxy-1-oxoethyl)-2-azetidinecarbonitrile{CHEBI:127750}; {CHEBI:1555}; (2R,3…		Level 3
406_1	123.044	13.535	+	1		GML	7					1	C7H6O2		5	4-hydroxybenzaldehyde {Type: Calc. Adduct: +H, Num: RefStds_53, Sumformula: C7H6O2, AdditionalInfo: {'AdditionalColumn2': '', 'AdditionalColumn1': ''}}; p-Hydroxybenzaldehyde {Type: Calc. Adduct: +H, Num: TriticumAestivum_inhouseDB_829, Sumformula: C7H6O2, AdditionalInfo: {'AdditionalColumn2': '', 'AdditionalColumn1': 'phenolic compounds'}}; Benzoic acid {Type: Calc. Adduct: +H, Num: PheMets_25, …	9	Tropolone{CHEBI:79966}; {CHEBI:9005}; 1,3-benzodioxole{CHEBI:38732}; benzodioxole{CHEBI:38733}; 3H-1,2-benzodioxole{CHEBI:38734}; {CHEBI:1857}; {CHEBI:3029}; hydroxybenzaldehyde{CHEBI:24673}; {CHEBI:1537}		Level 3
406_2	121.028	13.535	-	1		GML	7					0			0		0			Level 4
407_1	287.149	13.54	+	1		GML	14					3	C14H22O6; C14H14N4O; C14H22S2		0		2	tensyuic acid E{CHEBI:133831}; N-(1,7-dimethyl-3-pyrazolo[3,4-b]quinolinyl)acetamide{CHEBI:119960}		Level 3
408_1	401.16	13.5733	+	1		GML	22			TRP	(a)	3	C22H24O7; C22H16N4O2; C22H24OS2		1	yatein {Type: Calc. Adduct: +H, Num: PheMets_89, Sumformula: C22H24O7, AdditionalInfo: {'AdditionalColumn2': '', 'AdditionalColumn1': '2_Phe_Units; Lignans'}}	3	dihydroanhydropodorhizol{CHEBI:4553}; rel-(7R,8R,7'R,8'R)-3,4,3',4'-dimethylene-dioxy-5,5'-dimethoxy-7,7'-epoxylignan{CHEBI:69323}; N-[3,5-dicyano-1-(4-methylphenyl)-6-oxo-4-phenyl-2-pyridinyl]acetamide{CHEBI:93481}	X	Level 3
408_2	146.06	13.5733	+	1		GML	9			TRP	(a)	2	C9H7NO; C9H4O		1	Indole-3-aldehyde {Type: Calc. Adduct: +H, Num: RefStds_48, Sumformula: C9H7NO , AdditionalInfo: {'AdditionalColumn2': '', 'AdditionalColumn1': ''}}	13	{CHEBI:1601}; benzoylacetonitrile{CHEBI:51855}; quinolin-7-ol{CHEBI:48980}; quinolin-8-ol{CHEBI:48981}; quinolin-4-ol{CHEBI:15815}; indole-3-carbaldehyde{CHEBI:28238}; {CHEBI:850}; quinolin-6-ol{CHEBI:48994}; quinolin-5-ol{CHEBI:48993}; agrocybin{CHEBI:59833}; {CHEBI:471}; quinolin-2-ol{CHEBI:16365}; 2-nonene-4,6,8-triynal{CHEBI:73737}		Level 3
408_3	192.066	13.5733	+	1	[M+H]+	GML	10			TRP	10	1	C10H9NO3		2	5-hydroxyindole-3-acetic-acid {Type: M match, Num: RefStds_44, Sumformula: C10H9NO3 , AdditionalInfo: {'AdditionalColumn2': '', 'AdditionalColumn1': ''}}; 5-Hydroxyindoleacetate {Type: M match, Num: TrpMets_10, Sumformula: C10H9NO3, AdditionalInfo: {'AdditionalColumn2': '', 'AdditionalColumn1': ''}}	7	5-methoxyindole-2-carboxylic acid{CHEBI:133222}; 2-oxindole-3-acetic acid{CHEBI:133221}; 5-Phenyl-1,3-oxazinane-2,4-dione{CHEBI:80594}; 2-hydroxy-(indol-3-yl)acetic acid{CHEBI:136581}; SureCN668028{CHEBI:74932}; {CHEBI:2001}; {CHEBI:2071}		Level 3
408_4	249.112	13.5733	+	1		GML	14			TRP	(a)	1	C14H16O4		2	{Type: MZ match, Num: fungalMets_BernhardAlex_48, Sumformula: , AdditionalInfo: {'AdditionalColumn2': '', 'AdditionalColumn1': ''}}; {Type: MZ match, Num: fungalMets_BernhardAlex_47, Sumformula: , AdditionalInfo: {'AdditionalColumn2': '', 'AdditionalColumn1': ''}}	6	monocyclohexyl phthalate{CHEBI:132609}; 3,4-dihydroxy-5-prenylcinnamic acid{CHEBI:65784}; Prenyl caffeate{CHEBI:8393}; nigerapyrone D{CHEBI:69259}; Pyriculol{CHEBI:80728}; 3-dimethylallyl-4-hydroxyphenylpyruvic acid{CHEBI:31113}		Level 3
408_5	385.165	13.5733	+	1		GML	22			TRP	(a)	3	C22H24O6; C22H16N4O; C22H24S2		0		6	laccaridione A{CHEBI:66540}; Wuweizisu C{CHEBI:10044}; 2-phenyl-N-(3-pyridinylmethyl)-4-benzofuro[3,2-d]pyrimidinamine{CHEBI:104095}; Sudan III{CHEBI:82535}; 1'-methyl-2'-spiro[12H-benzimidazolo[1,2-c]quinazoline-6,3'-indole]one{CHEBI:121175}; 6-[[(6-methyl-9-indolo[3,2-b]quinoxalinyl)amino]methylidene]-1-cyclohexa-2,4-dienone{CHEBI:94089}		Level 3
408_6	403.176	13.5733	+	1		GML	22			TRP	(a)	3	C22H18N4O2; C22H26O7; C22H26OS2		0		8	2-[4-[3-(4-acetyl-3-hydroxy-2-propylphenoxy)propoxy]phenoxy]acetic acid{CHEBI:94812}; comazaphilone A{CHEBI:70010}; (-)-(7R,8S,7'E)-3,4,5,5'-tetramethoxy-4',7-epoxy-8,3'-neolign-7'-ene-9,9'-diol{CHEBI:67626}; 2-[4-[3-[3-hydroxy-4-(2-oxoethyl)-2-propylphenoxy]propoxy]phenoxy]acetic acid{CHEBI:92716}; oxygenated xanthohumol{CHEBI:66333}; beilschminol A, rel-{CHEBI:69319}; N-[[3-(2-furanyl)-2-methyl…		Level 3
408_7	533.202	13.5733	+	1		GML	27			TRP	(a)	8	C27H24N4O6; C27H32O11; C27H26N8O3; C27H42OS4; C27H32O5S2; C27H34N4O2S2; C27H34O3SP2; C27H36N4SP2		0		1	ethyl green{CHEBI:88288}		Level 2
408_8	586.25	13.5733	+	1	[M+NH4]+	GML	27			TRP	(a)	1	C27H36O13		1	Citrusin B {Type: M match, Num: 170324_newMets_88, Sumformula: C27H36O13, AdditionalInfo: {'AdditionalColumn2': '', 'AdditionalColumn1': 'Phenols and Derivatives'}}	0		X	Level 2
408_9	591.206	13.5733	+	1	[M+Na]+	GML	27			TRP	(a)	1	C27H36O13		1	Citrusin B {Type: M match, Num: 170324_newMets_88, Sumformula: C27H36O13, AdditionalInfo: {'AdditionalColumn2': '', 'AdditionalColumn1': 'Phenols and Derivatives'}}	0			Level 2
408_10	190.05	13.5733	-	1	[M-H]-	GML	10			TRP	(a)	1	C10H9NO3		3	5-hydroxyindole-3-acetic-acid {Type: Calc. Adduct: -H, Num: fungalMets_BernhardAlex_70, Sumformula: , AdditionalInfo: {'AdditionalColumn2': '', 'AdditionalColumn1': ''}}; 5-hydroxyindole-3-acetic-acid {Type: M match, Num: RefStds_44, Sumformula: C10H9NO3 , AdditionalInfo: {'AdditionalColumn2': '', 'AdditionalColumn1': ''}}; 5-Hydroxyindoleacetate {Type: M match, Num: TrpMets_10, Sumformula: C10H9…	7	5-methoxyindole-2-carboxylic acid{CHEBI:133222}; 2-oxindole-3-acetic acid{CHEBI:133221}; 5-Phenyl-1,3-oxazinane-2,4-dione{CHEBI:80594}; 2-hydroxy-(indol-3-yl)acetic acid{CHEBI:136581}; SureCN668028{CHEBI:74932}; {CHEBI:2001}; {CHEBI:2071}	X	Level 3
408_11	567.208	13.5733	-	1	[M-H]-	GML	27			TRP	(a)	1	C27H36O13		1	Citrusin B {Type: M match, Num: 170324_newMets_88, Sumformula: C27H36O13, AdditionalInfo: {'AdditionalColumn2': '', 'AdditionalColumn1': 'Phenols and Derivatives'}}	0			Level 2
408_12	613.214	13.5733	-	1		GML	27			TRP	(a)	27	C27H22N18O; C27H36N4O11; C27H33N7O10; C27H41N3O9S2; C27H44O10S2; C27H30N14S2; C27H45N3O5P4; C27H40N4O6P2; C27H37N8O3P3; C27H43N4O5P; C27H39N2O12P; C27H48O6P4; C27H52OP6; C27H53OS4P3; C27H43N6S3P; C27H50O3SP4; C27H49N2O2S4P; C27H48O5S2P2; C27H45N4O2S2P3; C27H35N8O5SP; C27H43N3O7SP2; C27H51O4S2P; C27H35N10OSP; C27H43N4O4S3P; C27H47N4SP5; C27H46O8SP2; C27H41N6O3S2P		0		0		X	Level 4
409_1	341.139	13.59	+	1		GML	20					2	C20H20O5; C20H12N4		2	6-Prenylnaringenin {Type: Calc. Adduct: +H, Num: KushalappaMets_95, Sumformula: C20H20O5, AdditionalInfo: {'AdditionalColumn2': 'V. Bollina, A. C. Kushalappa, T. M. Choo, Y. Dion, S. Rioux (2011). \Identification of metabolites related to mechanisms of resistance in barley against Fusarium graminearum, based on mass spectrometry.\ Plant Molecular Biology 77: 355-370.', 'AdditionalColumn1': 'Flavo…	16	more than 15 hits		Level 3
410_1	394.198	13.62	+	1		GML	19					5	C19H24N2O6; C19H33NO5; C19H27N3O6; C19H19N7O; C19H27N3S2		0		3	Leu-Phe-Asp{CHEBI:73571}; Glu-Phe-Val{CHEBI:73501}; ketorolac tromethamine{CHEBI:6130}		Level 3
410_2	377.146	13.62	+	1		GML	16					6	C16H18N8O2; C16H16N4O5; C16H24O10; C16H24O4S2; C16H28P4; C16H26O2SP2		0		3	7-Epiloganic acid{CHEBI:2261}; {CHEBI:6512}; N-[[5-(4-morpholinyl)-2-furanyl]methylideneamino]-2-nitrobenzamide{CHEBI:119788}		Level 3
411_1	525.074	13.63	-	1		GML	19					35	C19H12N12O6; C19H18N4O14; C19H9N15O5; C19H22N6O7; C19H33N3O2S6; C19H20N8O5S2; C19H22N8O2S3; C19H14N12O3S; C19H25N7O3S4; C19H30N4OS5; C19H17N11O4S2; C19H36O3S6; C19H26O13S2; C19H28N4O4S4; C19H30N2O6S2; C19H27N2O8P3; C19H28N6P6; C19H16N12OP2; C19H24N5O7P3; C19H31N2O3P5; C19H34N2O2P4; C19H32NO6S2P3; C19H24N8S2P2; C19H11N16SP; C19H22N5O9SP; C19H32N2O4SP2; C19H30NO8S3P; C19H26N6O2SP4; C19H32N4S2P4; C1…		0		0			Level 4
412_1	361.165	13.63	+	1		GML	20					3	C20H16N4O; C20H24O6; C20H24S2		7	(+)-lariciresinol {Type: Calc. Adduct: +H, Num: 170324_newMets_50, Sumformula: H24O6C20, AdditionalInfo: {'AdditionalColumn2': '', 'AdditionalColumn1': 'Phenylpropanoids'}}; (-)-lactol {Type: Calc. Adduct: +H, Num: TriticumAestivum_inhouseDB_1, Sumformula: C20H24O6, AdditionalInfo: {'AdditionalColumn2': 'PlantCyc', 'AdditionalColumn1': ''}}; (-)-lariciresinol {Type: Calc. Adduct: +H, Num: Triticu…	22	more than 15 hits		Level 3
413_1	392.183	13.64	-	1		GML	19					4	C19H27N3O6; C19H36NP3; C19H31N4OSP; C19H39S3P		0		2	Leu-Phe-Asp{CHEBI:73571}; Glu-Phe-Val{CHEBI:73501}		Level 3
414_1	402.087	13.64	-	1						TRP	10	108	C20H13N7O; C19H8N12; C22H16N2O6; C11H19N5O10; C25H13N3O3; C23H12N6O2; C10H20N4O13; C12H25N3O7; C19H17N3O5; C23H15N3O3; C21H9N9O; C24H21N; C12H17N9O3S; C23H20N2OS2; C15H19N5O5S; C15H24N4O3S3; C12H31NO4S4; C15H27NO4S3; C10H17N11O3S2; C14H20N4O8S; C10H28O12S2; C12H33NOS5; C16H12N12S; C11H32O7S4; C16H15N9OS; C12H25N5O2S3; C15H32O2S5; C21H17N5S2; C11H29NO6S3; C16H23N5S3; C10H25N7O2S4; C17H25NO4S3; C13…		0		9	cyanomethyl 2,3,4,6-tetra-O-acetyl-1-thio-alpha-D-mannoside{CHEBI:137946}; 1-(4-phenylphenyl)-2-(3-thiophen-2-yl-5,6-dihydroimidazo[2,1-b]thiazol-7-ium-7-yl)ethanone{CHEBI:103875}; dimethoxyphenylpenicilloyl group{CHEBI:63412}; rabeprazole sodium{CHEBI:8769}; 7-O-methylluteone(1-){CHEBI:77801}; oxysonium{CHEBI:135380}; paromamine{CHEBI:7933}; 2'-deamino-2'-hydroxyneamine{CHEBI:67223}; 2-(2-fluoro…		Level 3
415_1	209.154	13.65	+	1		GML	13					1	C13H20O2		0		4	beta-ionone 5,6-epoxide{CHEBI:87546}; 3-hydroxy-alpha-ionone{CHEBI:67266}; 4-Heptyloxyphenol{CHEBI:34406}; (3R)-hydroxy-beta-ionone{CHEBI:53173}		Level 3
415_2	259.119	13.65	-	1		GML	12					1	C12H20O6		0		1	tripropionin{CHEBI:88153}		Level 2
416_1	199.06	13.65	+	1		GML	9					1	C9H10O5		4	Syringic acid {Type: Calc. Adduct: +H, Num: RefStds_6, Sumformula: C9H10O5, AdditionalInfo: {'AdditionalColumn2': '', 'AdditionalColumn1': ''}}; (2R)-3-(3,4-dihydroxyphenyl)lactic acid {Type: Calc. Adduct: +H, Num: TriticumAestivum_inhouseDB_13, Sumformula: C9H10O5, AdditionalInfo: {'AdditionalColumn2': 'PlantCyc', 'AdditionalColumn1': ''}}; syringic acid {Type: Calc. Adduct: +H, Num: TriticumAes…	7	(2R)-3-(3,4-dihydroxyphenyl)lactic acid{CHEBI:71572}; ethyl gallate{CHEBI:87247}; (3E)-3-[(1R,5R,6S)-5-hydroxy-7-oxabicyclo[4.1.0]heptan-2-ylidene]pyruvic acid{CHEBI:85358}; 3,4-O-Dimethylgallic acid{CHEBI:88603}; vanillylmandelic acid{CHEBI:20106}; syringic acid{CHEBI:68329}; {CHEBI:1423}		Level 3
417_1	343.102	13.66	+	1		GML	15					5	C15H18O9; C15H12N8O; C15H10N4O4; C15H20N4S2; C15H18O3S2		1	Caffeic acid glycoside {Type: Calc. Adduct: +H, Num: PheMets_26, Sumformula: C15H18O9, AdditionalInfo: {'AdditionalColumn2': '', 'AdditionalColumn1': '1_Phe_Units; Phenolic acid and derivatives'}}	3	1-caffeoyl-beta-D-glucose{CHEBI:614}; Vanillic acid-4-O-glucuronide{CHEBI:89555}; caffeic acid 3-glucoside{CHEBI:3293}		Level 3
417_2	213.076	13.66	+	1		GML	9					1	C9H8O4		7	Caffeic acid {Type: Calc. Adduct: +CH3OH+H, Num: RefStds_5, Sumformula: C9H8O4, AdditionalInfo: {'AdditionalColumn2': '', 'AdditionalColumn1': ''}}; trans caffeic acid {Type: Calc. Adduct: +CH3OH+H, Num: RefStds_92, Sumformula: C9H8O4, AdditionalInfo: {'AdditionalColumn2': '', 'AdditionalColumn1': ''}}; caffeic acid {Type: Calc. Adduct: +CH3OH+H, Num: 170324_newMets_249, Sumformula: C9H8O4, Addit…	13	{CHEBI:1431}; (S)-3,7-dihydroxychroman-4-one{CHEBI:69195}; {CHEBI:2890}; trans-caffeic acid{CHEBI:16433}; 2,3-dihydroxy-trans-cinnamic acid{CHEBI:32356}; {CHEBI:1118}; 5,7-dihydroxy-4-methylphthalide{CHEBI:68194}; Monomethyl phthalate{CHEBI:89749}; 2,3-dihydroxycinnamic acid{CHEBI:48681}; cis-caffeic acid{CHEBI:17395}; caffeic acid{CHEBI:36281}; 4-acetoxy benzoic acid{CHEBI:86560}; (S)-3-hydroxy-…		Level 3
417_3	161.06	13.66	+	1		GML	10					1	C10H8O2		0		11	{CHEBI:38134}; naphthalene-2,3-diol{CHEBI:38135}; methylchromone{CHEBI:134790}; trans-2,3-epoxydeca-4,6,8-triyn-1-ol{CHEBI:65857}; {CHEBI:624}; formylindanone{CHEBI:24094}; {CHEBI:7473}; 6-methylcoumarin{CHEBI:563586}; {CHEBI:1099}; naphthalene-1,4-diol{CHEBI:34063}; naphthalenediol{CHEBI:38133}		Level 3
417_4	445.118	13.66	+	1		GML	19					11	C19H16N4O5S; C19H24O10S; C19H24O4S3; C19H34S5; C19H26N4OS3; C19H18N8O2S; C19H18N4O3P2; C19H26O8P2; C19H20N8P2; C19H26O2S2P2; C19H28SP4		0		0			Level 4
417_5	295.14	13.66	-	1		GML	11					5	C11H22N4O4; C11H19N7O3; C11H27N3O2S2; C11H29N3SP2; C11H32OSP2		0		1	Lys-Gln{CHEBI:73600}		Level 2
417_6	410.055	13.66	-	1		GML	17					11	C17H11N9OS; C17H19N5S3; C17H21N3O2S; C17H17NO9S; C17H8N12S; C17H19NO7P2; C17H13N6O5P; C17H23N3P2; C17H25N2P5; C17H21N2O4S2P; C17H23N2O2SP3		0		5	7-ethoxy-3-(2-methoxyethyl)-N-methyl-4H-[1,3]thiazino[6,5-b]quinolin-2-imine{CHEBI:103919}; 2-[(3-butyl-4-oxo-2-quinazolinyl)thio]-N-cyclopropylacetamide{CHEBI:107292}; 1-[4-(4-ethoxyphenyl)-2-thiazolyl]-4-piperidinecarboxamide{CHEBI:92325}; fenpyrazamine{CHEBI:83327}; 2-[(5,5-dimethyl-6H-[1,2,4]triazolo[3,4-a]isoquinolin-3-yl)thio]acetic acid propan-2-yl ester{CHEBI:120882}		Level 3
417_7	727.159	13.66	-	1		GML	28					81	C28H36N6O12; C28H32N6O15; C28H26N12O11; C28H32N4O19; C28H12N26O; C28H23N15O10; C28H39N7O8S4; C28H40N2O14S2; C28H44N4O6S5; C28H28N12O8S; C28H47N3O7S6; C28H44N2O11S2; C28H19N21O3S; C28H50O8S6; C28H40O18S2; C28H36N8O7S3; C28H20N22S2; C28H42N4O9S4; C28H31N11O9S2; C28H34N8O10S2; C28H21N21OP2; C28H38N8O6P4; C28H27N16O3P3; C28H41N2O13P3; C28H48N2O7P4; C28H42N6O5P6; C28H50NO7P7; C28H42N8OP6; C28H30N12O6P…		0		0			Level 4
418_1	515.048	13.66	+	1		GML	18					38	C18H20O14S; C18H27NOS7; C18H3N13O4S; C18H22N6O2S5; C18H14N10O3S3; C18H19N5O2S5; C18H36S7; C18H28N4OS5; C18H11N9O3S3; C18H20N8O2S3; C18H6N14O4S; C18H30N2OS7; C18H3N12O4P; C18H22O12P2; C18H5N13O2P2; C18H17N6O8P; C18H20N3O4P5; C18H5N16OP; C18H29N2O3P5; C18H8N7O9P; C18H23N4O4P5; C18H8N14O2P2; C18H11N8O9P; C18H29O5S3P3; C18H19N4O2S4P; C18H21N4S3P3; C18H16N10OS2P2; C18H25N2O7S2P; C18H13N9OS2P2; C18H21N…		0		0			Level 4
418_2	283.064	13.66	+	1		GML	13					2	C13H14O5S; C13H16O3P2		0		0			Level 4
419_1	351.074	13.69	+	1		GML	11					5	C11H17N6O3P; C11H22O7P2; C11H25N2O2S2P; C11H21N4OSP3; C11H27N2SP3		0		1	(E)-2-methylgeranyl diphosphate{CHEBI:61982}		Level 2
420_1	415.234	13.7	+	1						TRP	11	72	C21H34O8; C22H30N4O4; C23H23N7; C21H28N8; C18H32N8O; C20H30O7; C23H26N8; C25H32N2O2; C22H27N3O4; C22H36N2O3; C21H26N4O3; C14H31N5O6S; C22H38O3S2; C14H40N4O5S; C17H44O3S3; C15H38N6OS3; C15H27N9O2S; C16H40O8S; C18H40N4S2; C15H44N4S3; C18H38O8S; C17H36N4O4S; C18H32N8S; C15H30N10O2S; C17H34O7S; C21H34O2S2; C14H26N10OS; C13H30N6O5S; C15H43NS5; C14H34N6S3; C14H39NO5S3; C14H34N6O6S; C15H35N5OS3; C13H38N…		0		45	more than 15 hits		Level 3
421_1	413.109	13.7035	-	1	[M-H]-	GML	18	PHE	9			1	C18H22O11		1	Asperuloside {Type: M match, Num: KushalappaMets_35, Sumformula: C18H22O11, AdditionalInfo: {'AdditionalColumn2': 'Chamarthi, S. K., K. Kumar, R. Gunnaiah, A. C. Kushalappa, Y. Dion and T. M. Choo (2014). \Identification of fusarium head blight resistance related metabolites specific to doubled-haploid lines in barley.\ European Journal of Plant Pathology 138(1): 67-78.', 'AdditionalColumn1': 'Te…	3	5-(3',4',5'-trihydroxyphenyl)-gamma-valerolactone-O-methyl-5'-O-glucuronide{CHEBI:89550}; asperuloside{CHEBI:2881}; 5-(3',4',5'-trihydroxyphenyl)-gamma-valerolactone-O-methyl-4'-O-glucuronide{CHEBI:89549}	X	Level 3
421_2	119.049	13.7035	+	1		GML	8	PHE	(a)			1	C8H6O		0		4	{CHEBI:33075}; {CHEBI:34570}; 2-benzofuran{CHEBI:35261}; benzofuran{CHEBI:36790}		Level 3
421_3	147.044	13.7035	+	1	[M+H]+	GML	9	PHE	(a)			1	C9H6O2		3	coumarin {Type: M match, Num: KushalappaMets_1, Sumformula: C9H6O2, AdditionalInfo: {'AdditionalColumn2': 'Chamarthi, S. K., K. Kumar, R. Gunnaiah, A. C. Kushalappa, Y. Dion and T. M. Choo (2014). \Identification of fusarium head blight resistance related metabolites specific to doubled-haploid lines in barley.\ European Journal of Plant Pathology 138(1): 67-78.', 'AdditionalColumn1': 'phenylprop…	5	chromone{CHEBI:72013}; {CHEBI:101256}; isocoumarin{CHEBI:38759}; phenylpropiolic acid{CHEBI:90355}; 1,3-indandione{CHEBI:78877}	X	Level 3
421_4	165.055	13.7035	+	1		GML	9	PHE	(a)			1	C9H8O3		5	p-Coumaric acid {Type: Calc. Adduct: +H, Num: RefStds_7, Sumformula: C9H8O3, AdditionalInfo: {'AdditionalColumn2': '', 'AdditionalColumn1': ''}}; p-coumaric acid {Type: Calc. Adduct: +H, Num: KushalappaMets_56, Sumformula: C9H8O3, AdditionalInfo: {'AdditionalColumn2': 'V. Bollina, A. C. Kushalappa, T. M. Choo, Y. Dion, S. Rioux (2011). \Identification of metabolites related to mechanisms of resis…	18	more than 15 hits		Level 3
421_5	179.07	13.7035	+	1	[M+CH3OH+H]+	GML	9	PHE	(a)			1	C9H6O2		3	coumarin {Type: M match, Num: KushalappaMets_1, Sumformula: C9H6O2, AdditionalInfo: {'AdditionalColumn2': 'Chamarthi, S. K., K. Kumar, R. Gunnaiah, A. C. Kushalappa, Y. Dion and T. M. Choo (2014). \Identification of fusarium head blight resistance related metabolites specific to doubled-haploid lines in barley.\ European Journal of Plant Pathology 138(1): 67-78.', 'AdditionalColumn1': 'phenylprop…	5	chromone{CHEBI:72013}; {CHEBI:101256}; isocoumarin{CHEBI:38759}; phenylpropiolic acid{CHEBI:90355}; 1,3-indandione{CHEBI:78877}		Level 3
421_6	211.097	13.7035	+	1		GML	11	PHE	(a)			1	C11H14O4		7	Sinapyl alcohol {Type: Calc. Adduct: +H, Num: RefStds_89, Sumformula: C11H14O4, AdditionalInfo: {'AdditionalColumn2': '', 'AdditionalColumn1': ''}}; Sinapyl-alcohol {Type: Calc. Adduct: +H, Num: 170324_newMets_19, Sumformula: H14C11O4, AdditionalInfo: {'AdditionalColumn2': '', 'AdditionalColumn1': 'Phenylpropanoids'}}; Sinapyl-alcohol {Type: Calc. Adduct: +H, Num: KushalappaMets_175, Sumformula: …	11	2,4-dihydroxy-3,6-dimethylbenzoic acid ethyl ester{CHEBI:114177}; sinapyl alcohol{CHEBI:28813}; 3,4,5-trimethoxyacetophenone{CHEBI:86547}; 3-(3,4-dimethoxyphenyl)propanoic acid{CHEBI:44235}; {CHEBI:1583}; 2-hydroxy-4-methoxy-6-methylbenzoic acid ethyl ester{CHEBI:108584}; trans-sinapyl alcohol{CHEBI:64557}; dimethylcarbate{CHEBI:136029}; 2-(2-methylbutanoyl)phloroglucinol{CHEBI:134326}; 3,4-dimet…		Level 3
421_7	221.081	13.7035	+	1		GML	12	PHE	(a)			1	C12H12O4		0		10	Cyclosordariolone, (rac)-{CHEBI:69693}; purpurester B{CHEBI:69473}; {CHEBI:958}; 1-(3,9-Dihydroxy-1,3-dihydrobenzo[c]oxepin-3-yl)ethanone, (rac)-{CHEBI:69697}; 5,7-dimethoxy-4-methyl-1-benzopyran-2-one{CHEBI:121071}; Polygonolide{CHEBI:8306}; eugenitin{CHEBI:67491}; methyl p-coumarate acetate{CHEBI:86584}; 4-hydroxy-2-(1-methylethenyl)-2,3-dihydrobenzofuran-5-carboxylic acid{CHEBI:91480}; 4-aceto…		Level 3
421_8	239.092	13.7035	+	1		GML	12	PHE	9			1	C12H14O5		0		5	Swerilactone L, (rel)-{CHEBI:69296}; 3,4,5-trimethoxycinnamic acid{CHEBI:566519}; cinametic acid{CHEBI:134967}; vanillyl alcohol diacetate{CHEBI:86957}; acetosyringone acetate{CHEBI:86575}	X	Level 3
421_9	191.143	13.7035	+	1		GML	13	PHE	(a)			1	C13H18O		0		2	beta-damascenone{CHEBI:67251}; Megastigmatrienone{CHEBI:88770}		Level 3
421_10	255.123	13.7035	+	1		GML	13	PHE	(a)			1	C13H18O5		0		0			Level 4
421_11	301.128	13.7035	+	1		GML	14	PHE	(a)			3	C14H20O7; C14H12N4O2; C14H20OS2		0		4	Salidroside{CHEBI:9009}; Disperse Blue 1{CHEBI:82325}; fast blue B{CHEBI:87629}; Essramycin{CHEBI:70592}		Level 3
421_12	310.074	13.7035	+	1		GML	14	PHE	(a)			5	C14H15NO5S; C14H7N5S; C14H12O5S; C14H14O3P2; C14H17NO3P2		0		1	6-[[(2-methoxycarbonyl-3-thiophenyl)amino]-oxomethyl]-1-cyclohex-3-enecarboxylic acid{CHEBI:116354}		Level 2
421_13	305.066	13.7035	+	1		GML	15	PHE	(a)			3	C15H12O7; C15H4N4O2; C15H12OS2		3	dihydroquercetin {Type: Calc. Adduct: +H, Num: TriticumAestivum_inhouseDB_208, Sumformula: C15H12O7, AdditionalInfo: {'AdditionalColumn2': 'PlantCyc', 'AdditionalColumn1': ''}}; taxifolin {Type: Calc. Adduct: +H, Num: TriticumAestivum_inhouseDB_395, Sumformula: C15H12O7, AdditionalInfo: {'AdditionalColumn2': 'PlantCyc', 'AdditionalColumn1': ''}}; Dihydroquercetin {Type: Calc. Adduct: +H, Num: Phe…	11	{CHEBI:9415}; (-)-taxifolin{CHEBI:41963}; alphitonin{CHEBI:69013}; (4S)-2,3-dehydroleucocyanidin{CHEBI:139471}; 1-(2,3-dihydroxy-5-methylphenyl)-2-(2,4,6-trihydroxyphenyl)ethane-1,2-dione{CHEBI:93946}; dihydrotricetin{CHEBI:25882}; taxifolin{CHEBI:38747}; {CHEBI:7974}; globosuxanthone A{CHEBI:68712}; (+)-epitaxifolin{CHEBI:32330}; (-)-epitaxifolin{CHEBI:75747}		Level 3
421_14	323.076	13.7035	+	1		GML	15	PHE	9			4	C15H8N8; C15H14O8; C15H6N4O3; C15H14O2S2		1	leucodelphinidin {Type: Calc. Adduct: +H, Num: TriticumAestivum_inhouseDB_289, Sumformula: C15H14O8, AdditionalInfo: {'AdditionalColumn2': 'PlantCyc', 'AdditionalColumn1': ''}}	4	N-(5-bromo-2-pyridinyl)-2,2-dimethyl-3-(2-methylprop-1-enyl)-1-cyclopropanecarboxamide{CHEBI:105741}; (2R,3S,4S)-leucodelphinidin{CHEBI:6417}; flavan-3,3',4,4',5,5',7-heptol{CHEBI:71216}; 7,8-dihydroxy-1-methoxy-3-methyl-10-oxo-4,10-dihydro-1H,3H-pyrano[4,3-b]chromene-9-carboxylic acid{CHEBI:68709}	X	Level 3
421_15	427.158	13.7035	+	1		GML	16	PHE	(a)			16	C16H19N5O8; C16H22N6O8; C16H14N10O3; C16H28N4O7; C16H16N14; C16H27NO7S2; C16H30N2O7S2; C16H30N2OS4; C16H22N6O2S2; C16H36O6S2; C16H29O5P3; C16H34N2O3P4; C16H31NO3P4; C16H24N6SP2; C16H29NO5SP2; C16H32N2O5SP2		0		1	Dnp-Pro-Gln{CHEBI:72493}		Level 2
421_16	451.113	13.7035	+	2		GML	18	PHE	(a)			0			0		0			Level 4
421_17	397.113	13.7035	+	1		GML	18	PHE	(a)			7	C18H20O10; C18H14N8O2; C18H12N4O5; C18H22N4OS2; C18H30S4; C18H20O4S2; C18H22O2SP2		0		0			Level 4
421_18	415.124	13.7035	+	1	[M+H]+	GML	18	PHE	9			1	C18H22O11		1	Asperuloside {Type: M match, Num: KushalappaMets_35, Sumformula: C18H22O11, AdditionalInfo: {'AdditionalColumn2': 'Chamarthi, S. K., K. Kumar, R. Gunnaiah, A. C. Kushalappa, Y. Dion and T. M. Choo (2014). \Identification of fusarium head blight resistance related metabolites specific to doubled-haploid lines in barley.\ European Journal of Plant Pathology 138(1): 67-78.', 'AdditionalColumn1': 'Te…	3	5-(3',4',5'-trihydroxyphenyl)-gamma-valerolactone-O-methyl-5'-O-glucuronide{CHEBI:89550}; asperuloside{CHEBI:2881}; 5-(3',4',5'-trihydroxyphenyl)-gamma-valerolactone-O-methyl-4'-O-glucuronide{CHEBI:89549}	X	Level 3
421_19	437.106	13.7035	+	1	[M+Na]+	GML	18	PHE	(a)			1	C18H22O11		1	Asperuloside {Type: M match, Num: KushalappaMets_35, Sumformula: C18H22O11, AdditionalInfo: {'AdditionalColumn2': 'Chamarthi, S. K., K. Kumar, R. Gunnaiah, A. C. Kushalappa, Y. Dion and T. M. Choo (2014). \Identification of fusarium head blight resistance related metabolites specific to doubled-haploid lines in barley.\ European Journal of Plant Pathology 138(1): 67-78.', 'AdditionalColumn1': 'Te…	3	5-(3',4',5'-trihydroxyphenyl)-gamma-valerolactone-O-methyl-5'-O-glucuronide{CHEBI:89550}; asperuloside{CHEBI:2881}; 5-(3',4',5'-trihydroxyphenyl)-gamma-valerolactone-O-methyl-4'-O-glucuronide{CHEBI:89549}	X	Level 3
421_20	523.043	13.7035	+	1		GML	18	PHE	(a)			31	C18H16N2O15; C18H34OS8; C18H23N3O2S6; C18H26N4O2S6; C18H26N4OP6; C18H14N5O7P3; C18H24O4P6; C18H17N6O7P3; C18H12N4O9P2; C18H23N2O8S3P; C18H25N2S4P3; C18H32O2S3P4; C18H27N2O4SP5; C18H15N6O3S3P; C18H17N6OS2P3; C18H17N10S3P; C18H23N2O2S5P; C18H24N4O3SP4; C18H21N4O8SP; C18H9N14OSP; C18H20O8S2P2; C18H24NO4SP5; C18H20NO8S3P; C18H29O7S3P; C18H15N6O9SP; C18H22NO6S2P3; C18H7N10O4SP; C18H12N5O9SP; C18H22O6S…		0		0			Level 4
421_21	480.208	13.7035	+	1	[M+NH4]+	GML	20	PHE	(a)			1	C20H30O12		0		0			Level 4
421_22	401.124	13.7035	+	1		GML	21	PHE	(a)			5	C21H14N8; C21H12N4O3; C21H20O8; C21H20O2S2; C21H22SP2		3	4┤-Demethylpodophyllotoxin {Type: Calc. Adduct: +H, Num: KushalappaMets_166, Sumformula: C21H20O8, AdditionalInfo: {'AdditionalColumn2': 'V. Bollina, A. C. Kushalappa, T. M. Choo, Y. Dion, S. Rioux (2011). \Identification of metabolites related to mechanisms of resistance in barley against Fusarium graminearum, based on mass spectrometry.\ Plant Molecular Biology 77: 355-370.', 'AdditionalColumn1…	7	purpurquinone C{CHEBI:69471}; 4'-demethylpodophyllotoxin{CHEBI:1730}; 2-[4-(acetyloxy)phenyl]-5,6,7,8-tetramethoxy-4H-1-benzopyran-4-one{CHEBI:79487}; flavonol 3-O-D-galactoside{CHEBI:38404}; {CHEBI:6014}; 4'-demethylepipodophyllotoxin{CHEBI:74422}; alpha-peltatin{CHEBI:10324}		Level 3
421_23	191.019	13.7035	-	1		GML	6	PHE	(a)			2	C6H12N2; C6H8O7		2	citrate {Type: Calc. Adduct: -H, Num: TriticumAestivum_inhouseDB_166, Sumformula: C6H8O7, AdditionalInfo: {'AdditionalColumn2': 'PlantCyc', 'AdditionalColumn1': ''}}; D-isocitrate {Type: Calc. Adduct: -H, Num: TriticumAestivum_inhouseDB_212, Sumformula: C6H8O7, AdditionalInfo: {'AdditionalColumn2': 'PlantCyc', 'AdditionalColumn1': ''}}	18	more than 15 hits		Level 3
421_24	163.039	13.7035	-	1		GML	9	PHE	(a)			0			0		0			Level 4
421_25	303.091	13.7035	-	1		GML	13	PHE	(a)			3	C13H20O6S; C13H22O4P2; C13H16N5O2P		0		0			Level 4
421_26	339.166	13.7035	-	1		GML	13	PHE	(a)			6	C13H26N4O5; C13H23N7O4; C13H31N3O3S2; C13H38P4; C13H33N3OSP2; C13H36O2SP2		0		0			Level 4
421_27	327.073	13.7035	-	1		GML	14	PHE	(a)			6	C14H20N2O2; C14H16O9; C14H7N11; C14H10N8O; C14H18N4S2; C14H22NO2P3		2	2-succinyl-5-enolpyruvyl-6-hydroxy-3-cyclohexene-1-carboxylate {Type: Calc. Adduct: -H, Num: TriticumAestivum_inhouseDB_65, Sumformula: C14H16O9, AdditionalInfo: {'AdditionalColumn2': 'PlantCyc', 'AdditionalColumn1': ''}}; Cad-Cou {Type: Calc. Adduct: +Br, Num: genPPAs_46, Sumformula: C14H20N2O2, AdditionalInfo: {'AdditionalColumn2': '', 'AdditionalColumn1': ''}}	10	(1R,2S,5S,6S)-2-(3-carboxypropanoyl)-5-[(1-carboxyvinyl)oxy]-6-hydroxycyclohex-3-ene-1-carboxylic acid{CHEBI:50271}; Bergenin{CHEBI:69499}; (2R,3S,4S,4aS,10bR)-3,4,8,10-tetrahydroxy-2-(hydroxymethyl)-9-methoxy-3,4,4a,10b-tetrahydro-2H-pyrano[3,2-c][2]benzopyran-6-one{CHEBI:95241}; 3,4,8,10-tetrahydroxy-2-(hydroxymethyl)-9-methoxy-3,4,4a,10b-tetrahydro-2H-pyrano[3,2-c][2]benzopyran-6-one{CHEBI:915…		Level 3
421_28	481.097	13.7035	-	1		GML	18	PHE	(a)			16	C18H14N10O7; C18H18N12; C18H22N6O6S2; C18H30N2O5S4; C18H29N2O5P3; C18H20N11P3; C18H35NO2P6; C18H23N8OP3; C18H29O9P3; C18H26N7OS3P; C18H34N3S5P; C18H24N6O4SP2; C18H27N2O7SP; C18H18N11O2SP; C18H32N2O3S3P2; C18H31N4S2P3		0		0			Level 4
421_29	511.008	13.7035	-	1		GML	18	PHE	(a)			29	C18H24N2O3S5; C18H16N6O4S3; C18H10N12S3; C18H24O7S5; C18H16N4O8S3; C18H8N10O5S; C18H8N8O9S; C18H10N8O7P2; C18H21O10P3; C18H14N10P2; C18H25O5P5; C18H16N9P5; C18H22N4O2P6; C18H13N4O10P; C18H19N6OP5; C18H30OS2P6; C18H21O9S2P; C18H23O7SP3; C18H28O3S3P4; C18H16N3O11SP; C18H20N4O4SP4; C18H22N5OS3P3; C18H19O12SP; C18H14N9O2SP3; C18H26N2OS4P2; C18H21N6S5P; C18H13N10OS3P; C18H18N4O6S2P2; C18H26O5S4P2		0		0			Level 4
421_30	513.005	13.7035	-	1		GML	18	PHE	(a)			28	C18H13NO17; C18H6N14O; C18H14N10S2; C18H26O5S6; C18H26N2OS6; C18H18N4O6S4; C18H18N6O2S4; C18H10N10O3S2; C18H10N8O7S2; C18H8N13OP3; C18H17N4O6P3; C18H13N4O11P; C18H14N8O3P4; C18H27O3SP5; C18H23O7S3P; C18H28O3S5P2; C18H18N3O9S2P; C18H20N4O4S3P2; C18H22N4O2S2P4; C18H24N4SP6; C18H25O5S2P3; C18H12N8O5SP2; C18H21O10S2P; C18H15N4O8SP; C18H23O8SP3; C18H30OS4P4; C18H6N13O3SP; C18H16N9S2P3		0		0			Level 4
421_31	513.034	13.7035	-	1		GML	18	PHE	(a)			25	C18H20O14S; C18H22N6O2S5; C18H14N10O3S3; C18H30N2OS7; C18H17N3O13S; C18H6N14O4S; C18H11N10O5P; C18H22O12P2; C18H5N16OP; C18H19N3O11P2; C18H23N4O4P5; C18H8N14O2P2; C18H26O7P4; C18H11N8O9P; C18H29O5S3P3; C18H19N6O4S2P; C18H21N6O2SP3; C18H16N10OS2P2; C18H27N2O3S4P; C18H29N2OS3P3; C18H21N4O6SP3; C18H24N6S4P2; C18H25N2O6S3P; C18H27O8SP; C18H31O3S2P5		0		0			Level 4
421_32	546.976	13.7035	-	1		GML	18	PHE	(a)			39	C18H7N5O16; C18H28O4S5; C18H15NO15S2; C18H12N8O5S4; C18H26N2O2S7; C18H4N14O2S2; C18H4N12O6S2; C18H12N10OS4; C18H20N4O4S6; C18H20N6S6; C18H13O18P; C18H19NO11P4; C18H17N2O11P; C18H4N11O9P; C18H7N8O10P; C18H8N12O2P4; C18H11N8O5P3; C18H20N3O7S4P; C18H25O6S3P3; C18H23O8S4P; C18H17N4O6S3P; C18H29OS3P5; C18H16N8OS2P4; C18H27O3S4P3; C18H30OS7P2; C18H25O5S5P; C18H21N2O6SP5; C18H17N4O7SP3; C18H24N4S4P4; C1…		0		0			Level 4
421_33	548.973	13.7035	-	1		GML	18	PHE	(a)			40	C18H6N12O4S3; C18H14N8O3S5; C18H9N5O14S; C18H6N14S3; C18H17NO13S3; C18H30OS9; C18H22N4O2S7; C18H3N12O6P; C18H21N2O7P3; C18H15N8OP5; C18H11N5O12P2; C18H23NO7P6; C18H17O14P3; C18H14N2O13P2; C18H18N2O8P4; C18H15N6O5P5; C18H13N8O3SP3; C18H19NO11S2P2; C18H27O3S6P; C18H10N12SP4; C18H24N4S6P2; C18H29OS5P3; C18H23N2O4S2P5; C18H19N4O4S4P; C18H8N12O2S2P2; C18H9N8O8SP; C18H27O4S4P3; C18H17N4O7S3P; C18H19N2O…		0		0			Level 4
421_34	433.208	13.7035	-	1		GML	19	PHE	(a)			9	C19H29N7O5; C19H32N4O6; C19H37N3O4S2; C19H40O5S2; C19H44OP4; C19H36N4OP2; C19H31N8SP; C19H42O3SP2; C19H39N3O2SP2		0		0		X	Level 4
421_35	461.166	13.7035	-	1	[M-H]-	GML	20	PHE	(a)			1	C20H30O12		0		0			Level 4
421_36	579.172	13.7035	-	1		GML	27	PHE	(a)			22	C27H26N8O6; C27H23N11O5; C27H36N2O7; C27H32O14; C27H42O4S4; C27H39N3O3S4; C27H28N8O3S; C27H36N4O2S3; C27H31N7O4S2; C27H34N4O5S2; C27H42N2P6; C27H38NO7P3; C27H30N8OP2; C27H38N4OP4; C27H38N4S2P2; C27H41N3OS3P2; C27H44O2S3P2; C27H36NO9SP; C27H40N2O2SP4; C27H36N4O3SP2; C27H25N12SP; C27H46S2P4		0		13	{CHEBI:7486}; {CHEBI:545774}; (2S)-7-[[(2R,3R,4S,5S,6R)-4,5-dihydroxy-6-(hydroxymethyl)-3-[[(2S,3R,4R,5R,6S)-3,4,5-trihydroxy-6-methyl-2-oxanyl]oxy]-2-oxanyl]oxy]-5-hydroxy-2-(4-hydroxyphenyl)-3,4-dihydro-2H-1-benzopyran-4-one{CHEBI:107637}; Cascaroside A{CHEBI:3446}; locoracemoside B{CHEBI:66588}; Cascaroside B{CHEBI:80736}; naringin chalcone{CHEBI:80492}; N-[(5R,6S,9R)-5-methoxy-3,6,9-trimethyl…		Level 3
421_37	827.226	13.7035	-	1	[2M-H]-	GML	36	PHE	(a)			0			0		0			Level 4
422_1	522.255	13.705	+	1		GML	7;20					0			0		0			Level 4
423_1	469.043	13.7433	+	1		GML	18					16	C18H14N4O8S; C18H22O7S3; C18H12O11S; C18H14O9P2; C18H11N10O2P; C18H5N12O3P; C18H16N4O6P2; C18H26O4P4; C18H12N7SP3; C18H26O3SP4; C18H24O5S2P2; C18H27N2S4P; C18H10N7O2S2P; C18H13N8O2S2P; C18H19N6OS2P; C18H15N8SP3		0		0			Level 4
423_2	163.075	13.7433	+	1		GML	10					1	C10H10O2		1	Methyl cinnamic acid {Type: Calc. Adduct: +H, Num: PheMets_33, Sumformula: C10H10O2, AdditionalInfo: {'AdditionalColumn2': '', 'AdditionalColumn1': '1_Phe_Units; Phenolic acid and derivatives'}}	15	more than 15 hits		Level 3
[truncated: 3,513 more rows]
